# Supplementary material for: A SLAF-based high-density genetic map construction and genetic architecture of thermotolerant traits in maize (Zea mays L.)
Source: Front Plant Sci. 2024 Feb 7;15:1338086. doi: 10.3389/fpls.2024.1338086 (PMC10880447; doi:10.3389/fpls.2024.1338086)
Supplement: Supplementary Table 8 — The thermosensitive phenotypes from RIL-F2:8 population under high temperature stress at flowering in maize. [file DataSheet_1.zip]

Archive with 14 entries (14 files):
- Data Sheet 1 (20)/Supplemental Table 1 qPCR primer design for candidate genes.docx
- Data Sheet 1 (20)/Supplemental Table 10 Phenotypic variation of three thermotolerance traits.docx
- Data Sheet 1 (20)/Supplemental Table 11 Detailed QTL information.xlsx
- Data Sheet 1 (20)/Supplemental Table 12 Sequence variance.xlsx
- Data Sheet 1 (20)/Supplemental Table 2 SLAF marker development based on high-throughput SLAF sequencing data.docx
- Data Sheet 1 (20)/Supplemental Table 3 Number of 3 types of SLAF markers.docx
- Data Sheet 1 (20)/Supplemental Table 4 Distribution of SLAF markers on each linkage group.docx
- Data Sheet 1 (20)/Supplemental Table 5 The 2-allelic coding rules of genetics.docx
- Data Sheet 1 (20)/Supplemental Table 6 Spearman correlation coefficient.docx
- Data Sheet 1 (20)/Supplemental Table 7 Average sequencing depth of the map markers.docx
- Data Sheet 1 (20)/Supplemental Table 8 The thermosensitive phenotypes.xlsx
- Data Sheet 1 (20)/Supplemental Table 9 Partial separation marker of each linkage group map.docx
- Data Sheet 1 (20)/Supplementary Table 13 All the variation information in the candidate interval.xlsx
- Data Sheet 1 (20)/Supplementary Table 14 The cis-regulatory elements.xlsx
