# Supplementary material for: A SLAF-based high-density genetic map construction and genetic architecture of thermotolerant traits in maize (Zea mays L.)
Source: Front Plant Sci. 2024 Feb 7;15:1338086. doi: 10.3389/fpls.2024.1338086 (PMC10880447; doi:10.3389/fpls.2024.1338086)
Supplement: Supplementary Table 8 — The thermosensitive phenotypes from RIL-F2:8 population under high temperature stress at flowering in maize. [file DataSheet_1.zip › Data Sheet 1 (20)/Supplemental Table 11 Detailed QTL information.xlsx]

## Sheet: Chr 1
Supplemental Table 11-1. Detailed QTL information on chromosome 1 for LS, LSR, and LSD trait in the RIL-F2:8 population.
TraitName	chromosome	Position	LeftMarker	RightMarker	LOD	PVE(%)	Add	TraitName	Chromosom	Position	LeftMarker	RightMarker	LOD	PVE(%)	Add	TraitName	Chromosom	Position	LeftMarker	RightMarker	LOD	PVE(%)	Add
LS	1	136	Marker11661270	Marker13126143	2.6139	3.8578	0.0849	LSD	1	191	Marker11887383	Marker11365800	2.3518	3.5132	0.3263	LSR	1	94	Marker12644654	Marker11689745	2.6958	3.8186	0.0358
LS	1	174	Marker11577875	Marker12004284	1.6101	2.2845	0.0652	LSD	1	94	Marker12644654	Marker11689745	2.2944	3.2703	0.3116	LSR	1	93	Marker11388907	Marker12644654	2.5196	3.6165	0.0351
LS	1	169	Marker11608085	Marker11698108	1.4558	2.0847	0.0624	LSD	1	93	Marker11388907	Marker12644654	2.2808	3.2838	0.3147	LSR	1	191	Marker11887383	Marker11365800	1.9615	2.6651	0.0302
LS	1	176	Marker11549530	Marker11791274	1.4108	2.0099	0.0615	LSD	1	92	Marker12870574	Marker11388907	2.1504	3.0806	0.3045	LSR	1	190	Marker11887383	Marker11365800	1.7844	2.4483	0.0289
LS	1	168	Marker12675361	Marker12077713	1.3648	1.9447	0.0604	LSD	1	95	Marker11689745	Marker13285156	2.0796	2.9467	0.2948	LSR	1	189	Marker13179282	Marker11887383	1.662	2.2639	0.0279
LS	1	172	Marker13022970	Marker10758603	1.3489	1.9767	0.0608	LSD	1	190	Marker11887383	Marker11365800	2.0623	3.1255	0.3074	LSR	1	188	Marker12418768	Marker13179282	1.5703	2.1117	0.027
LS	1	175	Marker11470352	Marker11549530	1.3432	1.9172	0.06	LSD	1	96	Marker13285156	Marker13285597	2.0515	2.9064	0.2926	LSR	1	186	Marker12186529	Marker10884705	1.5455	2.1057	0.0269
LS	1	173	Marker10876929	Marker11515310	1.3356	1.906	0.0597	LSD	1	97	Marker13285597	Marker12701494	1.7884	2.5733	0.2763	LSR	1	187	Marker12462571	Marker12418768	1.393	1.8838	0.0254
LS	1	171	Marker13022970	Marker10758603	1.3103	1.9486	0.0604	LSD	1	91	Marker12677607	Marker12870574	1.7306	2.4522	0.2726	LSR	1	185	Marker12488879	Marker12186529	1.3463	1.8119	0.0248
LS	1	167	Marker12379285	Marker12941732	1.2524	1.8	0.0583	LSD	1	100	Marker11238093	Marker11133083	1.7155	2.425	0.2695	LSR	1	184	Marker11447522	Marker11153729	0.8391	1.1364	0.0195
LS	1	191	Marker11887383	Marker11365800	1.2345	1.7893	0.059	LSD	1	98	Marker13285597	Marker12701494	1.5829	2.2553	0.2591	LSR	1	14	Marker12500582	Marker11393117	0.7336	0.9948	-0.0182
LS	1	170	Marker10801163	Marker11394717	1.2286	1.7741	0.0576	LSD	1	99	Marker10971661	Marker10908269	1.5565	2.221	0.2578	LSR	1	181	Marker12450090	Marker13290024	0.7041	0.9554	0.0178
LS	1	177	Marker11791274	Marker13022506	1.2201	1.7556	0.0574	LSD	1	89	Marker12194526	Marker11825027	1.413	2.0129	0.2453	LSR	1	13	Marker11180280	Marker12500582	0.628	0.8521	-0.0168
LS	1	166	Marker10963811	Marker13224433	1.1461	1.6341	0.0555	LSD	1	87	Marker11819060	Marker12956810	1.3836	1.9634	0.2422	LSR	1	182	Marker11967403	Marker12238676	0.6041	0.8233	0.0165
LS	1	187	Marker12462571	Marker12418768	1.1134	1.5867	0.0556	LSD	1	88	Marker11819060	Marker12956810	1.3516	1.9838	0.2431	LSR	1	143	Marker11198106	Marker12677162	0.5948	0.8098	0.0162
LS	1	190	Marker11887383	Marker11365800	1.0909	1.5907	0.0556	LSD	1	90	Marker12244364	Marker11913464	1.2614	1.7975	0.2337	LSR	1	17	Marker12213214	Marker10881488	0.5911	0.8023	-0.0162
LS	1	188	Marker12418768	Marker13179282	1.054	1.5059	0.0543	LSD	1	101	Marker11444654	Marker11036216	1.2389	1.7615	0.2286	LSR	1	144	Marker11310471	Marker12900008	0.5678	0.7805	0.0159
LS	1	189	Marker13179282	Marker11887383	1.0229	1.4658	0.0534	LSD	1	106	Marker12022765	Marker10784438	1.167	1.6588	0.2253	LSR	1	183	Marker11128025	Marker11573107	0.5583	0.7576	0.0158
LS	1	165	Marker12528201	Marker11923057	0.9401	1.3529	0.0506	LSD	1	102	Marker12172520	Marker12453948	1.071	1.5396	0.2156	LSR	1	18	Marker12902850	Marker12687945	0.5432	0.7597	-0.0159
LS	1	164	Marker11224787	Marker12236860	0.8719	1.2514	0.0486	LSD	1	86	Marker12167957	Marker13041383	0.9723	1.3848	0.2031	LSR	1	16	Marker11064623	Marker13106148	0.5242	0.7135	-0.0154
LS	1	181	Marker12450090	Marker13290024	0.8459	1.2126	0.0478	LSD	1	103	Marker12453948	Marker11308266	0.9431	1.3939	0.2059	LSR	1	34	Marker12826100	Marker12372619	0.5163	0.7097	0.0157
LS	1	185	Marker12488879	Marker12186529	0.8296	1.1846	0.0478	LSD	1	142	Marker12625916	Marker11032573	0.9389	1.3366	0.1956	LSR	1	142	Marker12625916	Marker11032573	0.5136	0.6965	0.015
LS	1	60	Marker11692151	Marker12492012	0.8264	1.1922	-0.0473	LSD	1	104	Marker12023661	Marker10755806	0.9355	1.3677	0.2039	LSR	1	157	Marker13023725	Marker12817517	0.4939	0.6719	0.0148
LS	1	186	Marker12186529	Marker10884705	0.8175	1.1728	0.0477	LSD	1	105	Marker12023661	Marker10755806	0.881	1.2561	0.1956	LSR	1	19	Marker12133070	Marker10756269	0.4935	0.6806	-0.015
LS	1	178	Marker11924669	Marker11643704	0.8111	1.1586	0.0466	LSD	1	141	Marker11256872	Marker12485115	0.8259	1.1841	0.1842	LSR	1	180	Marker11672548	Marker12414635	0.4851	0.6621	0.0149
LS	1	183	Marker11128025	Marker11573107	0.8006	1.1437	0.0464	LSD	1	71	Marker12188797	Marker10741461	0.8182	1.1716	0.1866	LSR	1	15	Marker12015008	Marker12020665	0.4442	0.6127	-0.0142
LS	1	61	Marker12404988	Marker12664067	0.7914	1.138	-0.0465	LSD	1	143	Marker11198106	Marker12677162	0.7946	1.1417	0.1808	LSR	1	141	Marker11256872	Marker12485115	0.4427	0.6028	0.014
LS	1	184	Marker11447522	Marker11153729	0.7883	1.128	0.0463	LSD	1	84	Marker11423562	Marker12865284	0.7435	1.0673	0.1785	LSR	1	12	Marker11134511	Marker12715740	0.4149	0.572	-0.0137
LS	1	59	Marker12966726	Marker11692151	0.7784	1.1247	-0.0461	LSD	1	107	Marker10784438	Marker12157406	0.7349	1.0544	0.1791	LSR	1	158	Marker12089410	Marker12264507	0.407	0.5605	0.0135
LS	1	58	Marker12371473	Marker10894768	0.7511	1.0742	-0.0451	LSD	1	72	Marker11087356	Marker11993017	0.7266	1.0448	0.1779	LSR	1	178	Marker11924669	Marker11643704	0.403	0.5546	0.0135
LS	1	154	Marker12576022	Marker12487018	0.7445	1.0744	0.0446	LSD	1	140	Marker13132765	Marker11977688	0.6987	1.0117	0.1704	LSR	1	35	Marker12372619	Marker12758950	0.4018	0.5685	0.014
LS	1	64	Marker12453377	Marker12045396	0.7408	1.0737	-0.0452	LSD	1	69	Marker13136393	Marker12025253	0.6828	0.9877	0.1702	LSR	1	33	Marker12287734	Marker11637692	0.3955	0.5376	0.0136
LS	1	163	Marker12598958	Marker12345762	0.7285	1.0533	0.0446	LSD	1	85	Marker11398403	Marker12146027	0.6716	0.9611	0.1686	LSR	1	59	Marker12966726	Marker11692151	0.3893	0.5283	-0.0133
LS	1	157	Marker13023725	Marker12817517	0.7248	1.0385	0.0439	LSD	1	74	Marker12468265	Marker13156585	0.6537	0.9451	0.1702	LSR	1	148	Marker12910336	Marker12285156	0.3833	0.5209	0.013
LS	1	182	Marker11967403	Marker12238676	0.719	1.0291	0.0439	LSD	1	70	Marker11211478	Marker12188797	0.638	0.9461	0.1665	LSR	1	58	Marker12371473	Marker10894768	0.3775	0.5144	-0.0131
LS	1	180	Marker11672548	Marker12414635	0.7005	1.0097	0.0438	LSD	1	82	Marker11473044	Marker12443541	0.5919	0.8576	0.1597	LSR	1	55	Marker12993322	Marker13152802	0.3702	0.5086	-0.013
LS	1	62	Marker12165551	Marker12169360	0.6634	0.9567	-0.0427	LSD	1	77	Marker12397949	Marker12120810	0.5702	0.8142	0.1566	LSR	1	62	Marker12165551	Marker12169360	0.3672	0.5002	-0.013
LS	1	65	Marker12113758	Marker12370633	0.6619	0.9466	-0.0427	LSD	1	108	Marker12157406	Marker12350112	0.5643	0.8197	0.1589	LSR	1	56	Marker12541223	Marker11044520	0.3656	0.496	-0.0129
LS	1	162	Marker12598958	Marker12345762	0.6601	1.0209	0.0438	LSD	1	68	Marker12687699	Marker11128768	0.5608	0.801	0.1534	LSR	1	54	Marker12349735	Marker10816801	0.3644	0.4945	-0.0128
LS	1	63	Marker11472757	Marker11968461	0.6407	0.9168	-0.0418	LSD	1	75	Marker12404475	Marker12353516	0.5569	0.8022	0.1558	LSR	1	47	Marker12905437	Marker11360888	0.3551	0.4838	-0.0128
LS	1	179	Marker13204623	Marker12342929	0.638	0.9173	0.0416	LSD	1	78	Marker11285426	Marker12989294	0.5561	0.7941	0.1549	LSR	1	60	Marker11692151	Marker12492012	0.3525	0.4818	-0.0126
LS	1	153	Marker12962372	Marker11430820	0.6212	0.8889	0.0406	LSD	1	83	Marker11772919	Marker13160464	0.5493	0.7852	0.1528	LSR	1	156	Marker11872994	Marker13241210	0.3476	0.4749	0.0124
LS	1	156	Marker11872994	Marker13241210	0.6161	0.8885	0.0406	LSD	1	73	Marker12174466	Marker12468265	0.5468	0.7827	0.1548	LSR	1	44	Marker11396837	Marker12624818	0.3348	0.4609	-0.0125
LS	1	158	Marker12089410	Marker12264507	0.59	0.8463	0.0397	LSD	1	144	Marker11310471	Marker12900008	0.5291	0.7611	0.1476	LSR	1	61	Marker12404988	Marker12664067	0.3325	0.4605	-0.0124
LS	1	0	Marker10904268	Marker11955873	0.562	0.8044	-0.0387	LSD	1	109	Marker12350112	Marker11088635	0.5072	0.7322	0.1512	LSR	1	57	Marker11687979	Marker11732109	0.3322	0.4514	-0.0122
LS	1	161	Marker12598958	Marker12345762	0.5395	0.8174	0.0392	LSD	1	79	Marker12619409	Marker12102760	0.5024	0.723	0.1468	LSR	1	8	Marker13029571	Marker10778297	0.3235	0.4405	-0.012
LS	1	68	Marker12687699	Marker11128768	0.4861	0.6958	-0.0363	LSD	1	76	Marker11965992	Marker12234419	0.4967	0.7098	0.1471	LSR	1	36	Marker12758950	Marker12585533	0.3232	0.4433	0.0123
LS	1	66	Marker11625405	Marker11034572	0.4832	0.693	-0.0363	LSD	1	135	Marker11822651	Marker12807008	0.4766	0.6853	0.1408	LSR	1	46	Marker12280403	Marker11320235	0.3221	0.4387	-0.0122
LS	1	57	Marker11687979	Marker11732109	0.4547	0.6574	-0.0352	LSD	1	114	Marker11133836	Marker12207617	0.4443	0.6395	0.1392	LSR	1	151	Marker11823790	Marker13149549	0.3212	0.4368	0.0119
LS	1	33	Marker12287734	Marker11637692	0.4517	0.6584	0.0357	LSD	1	80	Marker11730027	Marker11919544	0.4235	0.6103	0.1349	LSR	1	20	Marker13031169	Marker11294161	0.3058	0.415	-0.0117
LS	1	2	Marker12891986	Marker12252899	0.4491	0.6476	-0.0347	LSD	1	133	Marker11006042	Marker12453255	0.4112	0.5889	0.1312	LSR	1	140	Marker13132765	Marker11977688	0.3034	0.4146	0.0116
LS	1	160	Marker12655767	Marker12307221	0.428	0.632	0.0344	LSD	1	67	Marker11010131	Marker11299033	0.3867	0.5533	0.1278	LSR	1	7	Marker12259391	Marker13029571	0.2984	0.4092	-0.0116
LS	1	150	Marker12410159	Marker13097635	0.4261	0.6118	0.0336	LSD	1	115	Marker13056339	Marker12791818	0.3784	0.5442	0.1277	LSR	1	63	Marker11472757	Marker11968461	0.2761	0.3757	-0.0113
LS	1	149	Marker13055637	Marker11737461	0.422	0.6087	0.0335	LSD	1	110	Marker11088635	Marker12605997	0.3768	0.5406	0.1305	LSR	1	179	Marker13204623	Marker12342929	0.274	0.372	0.0111
LS	1	155	Marker12667916	Marker10858932	0.4177	0.5997	0.0333	LSD	1	136	Marker11661270	Marker13126143	0.3663	0.5249	0.1231	LSR	1	6	Marker13218778	Marker12259391	0.2655	0.3633	-0.0109
LS	1	159	Marker11115696	Marker12696968	0.3914	0.5627	0.0324	LSD	1	81	Marker13229176	Marker11478872	0.3607	0.5159	0.1245	LSR	1	174	Marker11577875	Marker12004284	0.2623	0.3566	0.0108
LS	1	67	Marker11010131	Marker11299033	0.3823	0.5478	-0.0323	LSD	1	116	Marker12214611	Marker12166627	0.3576	0.5118	0.1235	LSR	1	4	Marker13296478	Marker11513215	0.2516	0.3507	-0.0107
LS	1	1	Marker11658579	Marker12334017	0.377	0.5403	-0.0318	LSD	1	137	Marker11708534	Marker13153996	0.3542	0.5212	0.1225	LSR	1	5	Marker13296478	Marker11513215	0.2514	0.3438	-0.0106
LS	1	29	Marker11960937	Marker11902072	0.3749	0.5499	0.0324	LSD	1	118	Marker11629778	Marker13091639	0.3375	0.4829	0.1203	LSR	1	146	Marker12496141	Marker12100185	0.245	0.333	0.0104
LS	1	32	Marker11872736	Marker12592858	0.365	0.5269	0.0319	LSD	1	117	Marker13011971	Marker11496922	0.334	0.4801	0.1199	LSR	1	31	Marker11872736	Marker12592858	0.2398	0.3305	0.0106
LS	1	56	Marker12541223	Marker11044520	0.3511	0.5037	-0.0309	LSD	1	139	Marker13259940	Marker11789994	0.331	0.4735	0.1166	LSR	1	145	Marker12694900	Marker11787351	0.2398	0.328	0.0103
LS	1	55	Marker12993322	Marker13152802	0.3488	0.5078	-0.0309	LSD	1	134	Marker11062609	Marker11822651	0.33	0.4772	0.1179	LSR	1	159	Marker11115696	Marker12696968	0.2386	0.3254	0.0103
LS	1	151	Marker11823790	Marker13149549	0.3405	0.489	0.0301	LSD	1	138	Marker12799629	Marker10782558	0.2782	0.4113	0.1087	LSR	1	32	Marker11872736	Marker12592858	0.2361	0.3222	0.0105
LS	1	84	Marker11423562	Marker12865284	0.3129	0.4504	-0.0295	LSD	1	119	Marker11979422	Marker13257462	0.2747	0.3931	0.108	LSR	1	176	Marker11549530	Marker11791274	0.2361	0.3213	0.0103
LS	1	28	Marker11316712	Marker11960937	0.3112	0.4575	0.0297	LSD	1	18	Marker12902850	Marker12687945	0.2653	0.3898	-0.1069	LSR	1	45	Marker13127974	Marker12253620	0.234	0.3177	-0.0103
LS	1	74	Marker12468265	Marker13156585	0.3091	0.4487	-0.0298	LSD	1	19	Marker12133070	Marker10756269	0.2644	0.381	-0.1056	LSR	1	43	Marker13229091	Marker12725187	0.2294	0.3115	-0.0102
LS	1	129	Marker11232185	Marker12793871	0.3024	0.4412	-0.0289	LSD	1	66	Marker11625405	Marker11034572	0.26	0.3721	0.1049	LSR	1	177	Marker11791274	Marker13022506	0.2265	0.3099	0.0101
LS	1	3	Marker11181263	Marker11142850	0.2947	0.4224	-0.0281	LSD	1	122	Marker12967403	Marker11461825	0.2509	0.359	0.1028	LSR	1	166	Marker10963811	Marker13224433	0.2171	0.2948	0.0099
LS	1	34	Marker12826100	Marker12372619	0.2944	0.4334	0.0291	LSD	1	31	Marker11872736	Marker12592858	0.2448	0.358	0.1035	LSR	1	165	Marker12528201	Marker11923057	0.2115	0.2893	0.0098
LS	1	128	Marker12453193	Marker13030616	0.2918	0.4185	-0.0281	LSD	1	17	Marker12213214	Marker10881488	0.2331	0.3337	-0.0985	LSR	1	155	Marker12667916	Marker10858932	0.2094	0.2851	0.0096
LS	1	70	Marker11211478	Marker12188797	0.2843	0.418	-0.0281	LSD	1	132	Marker11884711	Marker12507864	0.2266	0.329	0.0981	LSR	1	3	Marker11181263	Marker11142850	0.2087	0.2833	-0.0096
LS	1	123	Marker10861435	Marker11033679	0.2829	0.4096	-0.028	LSD	1	33	Marker12287734	Marker11637692	0.2263	0.3289	0.0998	LSR	1	147	Marker11535830	Marker11113801	0.2075	0.2824	0.0096
LS	1	73	Marker12174466	Marker12468265	0.2786	0.4043	-0.0282	LSD	1	148	Marker12910336	Marker12285156	0.2258	0.3232	0.0962	LSR	1	9	Marker10778297	Marker12249558	0.1986	0.2712	-0.0094
LS	1	69	Marker13136393	Marker12025253	0.2772	0.3975	-0.0274	LSD	1	20	Marker13031169	Marker11294161	0.224	0.3207	-0.0969	LSR	1	29	Marker11960937	Marker11902072	0.1902	0.2645	0.0094
LS	1	7	Marker12259391	Marker13029571	0.2508	0.3634	-0.026	LSD	1	34	Marker12826100	Marker12372619	0.2214	0.3184	0.0987	LSR	1	154	Marker12576022	Marker12487018	0.1857	0.2534	0.0091
LS	1	54	Marker12349735	Marker10816801	0.2455	0.3519	-0.0257	LSD	1	146	Marker12496141	Marker12100185	0.2121	0.3035	0.0932	LSR	1	152	Marker10795730	Marker10711367	0.1802	0.2447	0.0089
LS	1	6	Marker13218778	Marker12259391	0.2429	0.3559	-0.0258	LSD	1	131	Marker11750248	Marker11235296	0.2104	0.3011	0.094	LSR	1	149	Marker13055637	Marker11737461	0.1777	0.2435	0.0089
LS	1	22	Marker12049091	Marker11733719	0.2387	0.3426	0.0254	LSD	1	113	Marker12780024	Marker10959919	0.2057	0.3043	0.0959	LSR	1	28	Marker11316712	Marker11960937	0.1755	0.2456	0.0091
LS	1	71	Marker12188797	Marker10741461	0.2386	0.3443	-0.0257	LSD	1	26	Marker11303971	Marker10841246	0.2037	0.2916	0.0929	LSR	1	150	Marker12410159	Marker13097635	0.1675	0.228	0.0086
LS	1	122	Marker12967403	Marker11461825	0.238	0.3456	-0.0256	LSD	1	35	Marker12372619	Marker12758950	0.1995	0.2882	0.0935	LSR	1	37	Marker12442076	Marker11785473	0.1654	0.2326	0.0089
LS	1	130	Marker10700775	Marker11351648	0.2283	0.3284	-0.025	LSD	1	14	Marker12500582	Marker11393117	0.1973	0.2845	-0.0913	LSR	1	64	Marker12453377	Marker12045396	0.1584	0.2189	-0.0086
LS	1	40	Marker11403963	Marker10734810	0.2276	0.3293	0.0252	LSD	1	145	Marker12694900	Marker11787351	0.1895	0.2747	0.0887	LSR	1	135	Marker11822651	Marker12807008	0.1512	0.2062	0.0082
LS	1	30	Marker11960937	Marker11902072	0.2259	0.3264	0.0249	LSD	1	174	Marker11577875	Marker12004284	0.1856	0.2658	0.0876	LSR	1	53	Marker11511908	Marker11724758	0.1506	0.2044	-0.0083
LS	1	75	Marker12404475	Marker12353516	0.2107	0.3135	-0.0248	LSD	1	158	Marker12089410	Marker12264507	0.1815	0.2606	0.0867	LSR	1	22	Marker12049091	Marker11733719	0.1462	0.2071	-0.0083
LS	1	152	Marker10795730	Marker10711367	0.207	0.2969	0.0235	LSD	1	28	Marker11316712	Marker11960937	0.1738	0.2564	0.0875	LSR	1	160	Marker12655767	Marker12307221	0.1427	0.1978	0.0081
LS	1	53	Marker11511908	Marker11724758	0.2039	0.2928	-0.0235	LSD	1	16	Marker11064623	Marker13106148	0.1733	0.2498	-0.0854	LSR	1	175	Marker11470352	Marker11549530	0.14	0.1908	0.0079
LS	1	72	Marker11087356	Marker11993017	0.2005	0.2899	-0.0238	LSD	1	27	Marker12930884	Marker11316712	0.172	0.2468	0.0859	LSR	1	167	Marker12379285	Marker12941732	0.1356	0.1839	0.0078
LS	1	127	Marker11561088	Marker11420160	0.1954	0.2806	-0.0229	LSD	1	36	Marker12758950	Marker12585533	0.1705	0.247	0.0866	LSR	1	173	Marker10876929	Marker11515310	0.1313	0.1784	0.0077
LS	1	31	Marker11872736	Marker12592858	0.1953	0.2873	0.0235	LSD	1	29	Marker11960937	Marker11902072	0.1606	0.2346	0.0834	LSR	1	164	Marker11224787	Marker12236860	0.1295	0.1785	0.0077
LS	1	148	Marker12910336	Marker12285156	0.1884	0.2708	0.0224	LSD	1	32	Marker11872736	Marker12592858	0.1597	0.2302	0.0834	LSR	1	30	Marker11960937	Marker11902072	0.1289	0.1764	0.0077
LS	1	4	Marker13296478	Marker11513215	0.1797	0.2666	-0.0223	LSD	1	30	Marker11960937	Marker11902072	0.159	0.2289	0.0823	LSR	1	42	Marker11593091	Marker12701742	0.1288	0.175	-0.0077
LS	1	83	Marker11772919	Marker13160464	0.1793	0.2631	-0.0225	LSD	1	51	Marker12759260	Marker11043940	0.1565	0.2238	0.0815	LSR	1	153	Marker12962372	Marker11430820	0.1266	0.1719	0.0075
LS	1	125	Marker12937142	Marker11319824	0.1777	0.256	-0.0221	LSD	1	112	Marker11136589	Marker12780024	0.1557	0.2262	0.0831	LSR	1	137	Marker11708534	Marker13153996	0.1264	0.1744	0.0075
LS	1	121	Marker11326434	Marker12807407	0.1762	0.2527	-0.0218	LSD	1	121	Marker11326434	Marker12807407	0.1533	0.2206	0.0804	LSR	1	139	Marker13259940	Marker11789994	0.1206	0.1637	0.0073
LS	1	76	Marker11965992	Marker12234419	0.1761	0.2529	-0.0223	LSD	1	39	Marker11785473	Marker10901969	0.1502	0.2162	0.0803	LSR	1	48	Marker12859514	Marker12337669	0.1193	0.1619	-0.0074
LS	1	126	Marker11319824	Marker12846004	0.1747	0.2526	-0.0219	LSD	1	123	Marker10861435	Marker11033679	0.1479	0.212	0.0793	LSR	1	172	Marker13022970	Marker10758603	0.1189	0.1705	0.0075
LS	1	27	Marker12930884	Marker11316712	0.1622	0.2378	0.0214	LSD	1	120	Marker12814991	Marker11410459	0.1471	0.211	0.0789	LSR	1	136	Marker11661270	Marker13126143	0.1139	0.1551	0.0071
LS	1	26	Marker11303971	Marker10841246	0.1556	0.2234	0.0206	LSD	1	147	Marker11535830	Marker11113801	0.1469	0.2111	0.0778	LSR	1	161	Marker12598958	Marker12345762	0.112	0.1584	0.0072
LS	1	35	Marker12372619	Marker12758950	0.1539	0.2222	0.0207	LSD	1	172	Marker13022970	Marker10758603	0.1464	0.2171	0.0795	LSR	1	83	Marker11772919	Marker13160464	0.1119	0.152	-0.0072
LS	1	143	Marker11198106	Marker12677162	0.1525	0.2187	0.0201	LSD	1	185	Marker12488879	Marker12186529	0.1387	0.1985	0.0773	LSR	1	10	Marker10778297	Marker12249558	0.1106	0.1556	-0.0071
LS	1	8	Marker13029571	Marker10778297	0.1511	0.2184	-0.0201	LSD	1	124	Marker11534347	Marker11940231	0.1367	0.1957	0.0765	LSR	1	21	Marker12782756	Marker12520245	0.1104	0.1498	-0.0071
LS	1	23	Marker12586494	Marker10702019	0.1487	0.2165	0.0202	LSD	1	111	Marker12605997	Marker11136589	0.1305	0.187	0.076	LSR	1	11	Marker12249558	Marker12759441	0.1093	0.1519	-0.0071
LS	1	5	Marker13296478	Marker11513215	0.1453	0.2106	-0.0199	LSD	1	157	Marker13023725	Marker12817517	0.1304	0.1869	0.0733	LSR	1	111	Marker12605997	Marker11136589	0.1072	0.1456	-0.0071
LS	1	82	Marker11473044	Marker12443541	0.1422	0.2043	-0.0198	LSD	1	173	Marker10876929	Marker11515310	0.1288	0.1851	0.0733	LSR	1	125	Marker12937142	Marker11319824	0.1063	0.1444	-0.007
LS	1	37	Marker12442076	Marker11785473	0.1409	0.2067	0.02	LSD	1	15	Marker12015008	Marker12020665	0.1257	0.1803	-0.0725	LSR	1	27	Marker12930884	Marker11316712	0.1026	0.14	0.0069
LS	1	85	Marker11398403	Marker12146027	0.1343	0.1927	-0.0192	LSD	1	37	Marker12442076	Marker11785473	0.125	0.1871	0.0753	LSR	1	162	Marker12598958	Marker12345762	0.0983	0.1418	0.0068
LS	1	39	Marker11785473	Marker10901969	0.133	0.1911	0.0191	LSD	1	12	Marker11134511	Marker12715740	0.1159	0.1683	-0.07	LSR	1	110	Marker11088635	Marker12605997	0.0973	0.1323	-0.0069
LS	1	78	Marker11285426	Marker12989294	0.1288	0.1845	-0.019	LSD	1	165	Marker12528201	Marker11923057	0.1131	0.163	0.0691	LSR	1	65	Marker12113758	Marker12370633	0.0945	0.1281	-0.0066
LS	1	36	Marker12758950	Marker12585533	0.1144	0.1644	0.0179	LSD	1	149	Marker13055637	Marker11737461	0.108	0.1569	0.067	LSR	1	38	Marker12442076	Marker11785473	0.0915	0.1299	0.0067
LS	1	43	Marker13229091	Marker12725187	0.1122	0.1605	0.0175	LSD	1	129	Marker11232185	Marker12793871	0.1073	0.1582	0.0681	LSR	1	138	Marker12799629	Marker10782558	0.0906	0.1271	0.0064
LS	1	87	Marker11819060	Marker12956810	0.1107	0.1589	-0.0175	LSD	1	186	Marker12186529	Marker10884705	0.1013	0.1475	0.0668	LSR	1	81	Marker13229176	Marker11478872	0.0846	0.1147	-0.0062
LS	1	79	Marker12619409	Marker12102760	0.1076	0.1568	-0.0174	LSD	1	125	Marker12937142	Marker11319824	0.1006	0.1453	0.0657	LSR	1	2	Marker12891986	Marker12252899	0.0825	0.1128	-0.0061
LS	1	38	Marker12442076	Marker11785473	0.1058	0.1562	0.0173	LSD	1	128	Marker12453193	Marker13030616	0.0994	0.1422	0.0645	LSR	1	0	Marker10904268	Marker11955873	0.0815	0.1103	-0.006
LS	1	144	Marker11310471	Marker12900008	0.1053	0.1509	0.0167	LSD	1	13	Marker11180280	Marker12500582	0.0991	0.1415	-0.0643	LSR	1	163	Marker12598958	Marker12345762	0.0794	0.1086	0.006
LS	1	42	Marker11593091	Marker12701742	0.105	0.1503	0.0169	LSD	1	130	Marker10700775	Marker11351648	0.0988	0.1412	0.0646	LSR	1	82	Marker11473044	Marker12443541	0.0789	0.1071	-0.006
LS	1	86	Marker12167957	Marker13041383	0.1014	0.1458	-0.0168	LSD	1	127	Marker11561088	Marker11420160	0.0958	0.137	0.0631	LSR	1	99	Marker10971661	Marker10908269	0.0768	0.1046	-0.006
LS	1	77	Marker12397949	Marker12120810	0.0997	0.143	-0.0167	LSD	1	166	Marker10963811	Marker13224433	0.0951	0.1358	0.063	LSR	1	112	Marker11136589	Marker12780024	0.0766	0.1045	-0.006
LS	1	107	Marker10784438	Marker12157406	0.0994	0.1438	0.0168	LSD	1	161	Marker12598958	Marker12345762	0.0915	0.134	0.0624	LSR	1	127	Marker11561088	Marker11420160	0.0764	0.1035	-0.0058
LS	1	124	Marker11534347	Marker11940231	0.0938	0.1345	-0.0161	LSD	1	160	Marker12655767	Marker12307221	0.0911	0.1328	0.062	LSR	1	133	Marker11006042	Marker12453255	0.074	0.1003	0.0058
LS	1	44	Marker11396837	Marker12624818	0.0926	0.1328	0.016	LSD	1	156	Marker11872994	Marker13241210	0.0898	0.1289	0.0608	LSR	1	134	Marker11062609	Marker11822651	0.0731	0.0997	0.0057
LS	1	80	Marker11730027	Marker11919544	0.0916	0.1311	-0.0159	LSD	1	6	Marker13218778	Marker12259391	0.088	0.1282	-0.0609	LSR	1	80	Marker11730027	Marker11919544	0.0723	0.0978	-0.0057
LS	1	41	Marker11252112	Marker11362031	0.0801	0.1163	0.0149	LSD	1	151	Marker11823790	Marker13149549	0.0866	0.1239	0.0597	LSR	1	26	Marker11303971	Marker10841246	0.0677	0.0917	0.0055
LS	1	108	Marker12157406	Marker12350112	0.0794	0.1169	0.0152	LSD	1	159	Marker11115696	Marker12696968	0.0859	0.123	0.0596	LSR	1	103	Marker12453948	Marker11308266	0.0669	0.0924	-0.0056
LS	1	45	Marker13127974	Marker12253620	0.0772	0.1106	0.0145	LSD	1	7	Marker12259391	Marker13029571	0.0849	0.122	-0.0593	LSR	1	1	Marker11658579	Marker12334017	0.0664	0.0904	-0.0054
LS	1	50	Marker13289367	Marker13284712	0.074	0.1066	-0.0142	LSD	1	38	Marker12442076	Marker11785473	0.0823	0.1244	0.0612	LSR	1	84	Marker11423562	Marker12865284	0.0605	0.0822	-0.0053
LS	1	131	Marker11750248	Marker11235296	0.0738	0.1054	-0.0141	LSD	1	8	Marker13029571	Marker10778297	0.081	0.1158	-0.0578	LSR	1	98	Marker13285597	Marker12701494	0.0595	0.0805	-0.0052
LS	1	81	Marker13229176	Marker11478872	0.0708	0.101	-0.014	LSD	1	52	Marker11724088	Marker11815265	0.0787	0.1127	0.0578	LSR	1	169	Marker11608085	Marker11698108	0.0573	0.0781	0.0051
LS	1	92	Marker12870574	Marker11388907	0.0702	0.1027	-0.0141	LSD	1	40	Marker11403963	Marker10734810	0.0779	0.1113	0.0577	LSR	1	71	Marker12188797	Marker10741461	0.0556	0.0753	0.005
LS	1	141	Marker11256872	Marker12485115	0.0698	0.1001	0.0136	LSD	1	153	Marker12962372	Marker11430820	0.0754	0.1078	0.0556	LSR	1	124	Marker11534347	Marker11940231	0.0528	0.0715	-0.0049
LS	1	142	Marker12625916	Marker11032573	0.0689	0.0986	0.0135	LSD	1	164	Marker11224787	Marker12236860	0.0746	0.1073	0.056	LSR	1	49	Marker10812868	Marker12551483	0.0504	0.0692	-0.0048
LS	1	91	Marker12677607	Marker12870574	0.0675	0.0965	-0.0138	LSD	1	150	Marker12410159	Marker13097635	0.0728	0.1042	0.0546	LSR	1	85	Marker11398403	Marker12146027	0.0483	0.0654	-0.0047
LS	1	51	Marker12759260	Marker11043940	0.0656	0.0939	-0.0134	LSD	1	169	Marker11608085	Marker11698108	0.0715	0.1031	0.0547	LSR	1	126	Marker11319824	Marker12846004	0.0476	0.0646	-0.0046
LS	1	140	Marker13132765	Marker11977688	0.0612	0.0876	0.0127	LSD	1	65	Marker12113758	Marker12370633	0.0697	0.0993	0.0545	LSR	1	104	Marker12023661	Marker10755806	0.0469	0.0655	-0.0047
LS	1	21	Marker12782756	Marker12520245	0.0559	0.0803	0.0123	LSD	1	126	Marker11319824	Marker12846004	0.0681	0.0973	0.0535	LSR	1	52	Marker11724088	Marker11815265	0.0451	0.0611	-0.0045
LS	1	112	Marker11136589	Marker12780024	0.0555	0.0823	0.0127	LSD	1	50	Marker13289367	Marker13284712	0.0674	0.0976	0.0536	LSR	1	109	Marker12350112	Marker11088635	0.0451	0.0614	-0.0047
LS	1	145	Marker12694900	Marker11787351	0.0537	0.0767	0.0119	LSD	1	5	Marker13296478	Marker11513215	0.0637	0.0918	-0.0516	LSR	1	123	Marker10861435	Marker11033679	0.0427	0.0576	-0.0044
LS	1	52	Marker11724088	Marker11815265	0.0515	0.0737	-0.0118	LSD	1	167	Marker12379285	Marker12941732	0.0608	0.0867	0.0505	LSR	1	171	Marker13022970	Marker10758603	0.0418	0.0608	0.0045
LS	1	88	Marker11819060	Marker12956810	0.0488	0.0714	-0.0117	LSD	1	154	Marker12576022	Marker12487018	0.0584	0.0835	0.049	LSR	1	170	Marker10801163	Marker11394717	0.0406	0.0549	0.0042
LS	1	134	Marker11062609	Marker11822651	0.0485	0.0696	-0.0114	LSD	1	162	Marker12598958	Marker12345762	0.053	0.0783	0.0478	LSR	1	69	Marker13136393	Marker12025253	0.0385	0.0526	0.0042
LS	1	97	Marker13285597	Marker12701494	0.0484	0.0702	-0.0116	LSD	1	152	Marker10795730	Marker10711367	0.0492	0.0701	0.0449	LSR	1	105	Marker12023661	Marker10755806	0.0363	0.0489	-0.0041
LS	1	133	Marker11006042	Marker12453255	0.0456	0.0654	-0.0111	LSD	1	4	Marker13296478	Marker11513215	0.049	0.0722	-0.0457	LSR	1	102	Marker12172520	Marker12453948	0.0358	0.0485	-0.0041
LS	1	24	Marker12586494	Marker10702019	0.0454	0.0672	0.0113	LSD	1	3	Marker11181263	Marker11142850	0.0486	0.0699	-0.0449	LSR	1	39	Marker11785473	Marker10901969	0.0342	0.0464	0.004
LS	1	120	Marker12814991	Marker11410459	0.0453	0.0645	-0.0111	LSD	1	187	Marker12462571	Marker12418768	0.0456	0.0652	0.0445	LSR	1	108	Marker12157406	Marker12350112	0.033	0.0451	-0.004
LS	1	13	Marker11180280	Marker12500582	0.044	0.0628	0.0109	LSD	1	155	Marker12667916	Marker10858932	0.045	0.0643	0.043	LSR	1	72	Marker11087356	Marker11993017	0.0282	0.038	0.0036
LS	1	119	Marker11979422	Marker13257462	0.0416	0.0592	-0.0106	LSD	1	46	Marker12280403	Marker11320235	0.0434	0.0619	-0.043	LSR	1	68	Marker12687699	Marker11128768	0.0278	0.0373	0.0035
LS	1	132	Marker11884711	Marker12507864	0.0406	0.0585	-0.0105	LSD	1	41	Marker11252112	Marker11362031	0.0424	0.0602	0.0424	LSR	1	113	Marker12780024	Marker10959919	0.0273	0.0381	-0.0036
LS	1	89	Marker12194526	Marker11825027	0.0395	0.0573	-0.0105	LSD	1	176	Marker11549530	Marker11791274	0.0421	0.06	0.0418	LSR	1	90	Marker12244364	Marker11913464	0.0268	0.036	-0.0035
LS	1	147	Marker11535830	Marker11113801	0.0369	0.053	0.0099	LSD	1	44	Marker11396837	Marker12624818	0.0401	0.0576	-0.0415	LSR	1	79	Marker12619409	Marker12102760	0.0264	0.0358	-0.0035
LS	1	101	Marker11444654	Marker11036216	0.0361	0.0517	-0.0099	LSD	1	9	Marker10778297	Marker12249558	0.0397	0.0566	-0.0405	LSR	1	41	Marker11252112	Marker11362031	0.0251	0.0337	-0.0034
LS	1	95	Marker11689745	Marker13285156	0.0358	0.0523	-0.01	LSD	1	170	Marker10801163	Marker11394717	0.0392	0.0558	0.0402	LSR	1	97	Marker13285597	Marker12701494	0.025	0.0337	-0.0034
LS	1	139	Marker13259940	Marker11789994	0.0311	0.0441	0.009	LSD	1	175	Marker11470352	Marker11549530	0.0339	0.0482	0.0375	LSR	1	118	Marker11629778	Marker13091639	0.0246	0.033	0.0033
LS	1	25	Marker12274191	Marker11618484	0.0296	0.0419	0.0089	LSD	1	178	Marker11924669	Marker11643704	0.0335	0.0479	0.0373	LSR	1	101	Marker11444654	Marker11036216	0.0244	0.0328	-0.0033
LS	1	49	Marker10812868	Marker12551483	0.0286	0.0405	-0.0088	LSD	1	171	Marker13022970	Marker10758603	0.0332	0.0493	0.0379	LSR	1	132	Marker11884711	Marker12507864	0.024	0.0324	0.0033
LS	1	96	Marker13285156	Marker13285597	0.0257	0.0377	-0.0085	LSD	1	188	Marker12418768	Marker13179282	0.0323	0.0462	0.0376	LSR	1	168	Marker12675361	Marker12077713	0.0234	0.0313	0.0032
LS	1	17	Marker12213214	Marker10881488	0.0233	0.0329	-0.0079	LSD	1	47	Marker12905437	Marker11360888	0.0322	0.0457	-0.0368	LSR	1	86	Marker12167957	Marker13041383	0.0209	0.0279	-0.0031
LS	1	110	Marker11088635	Marker12605997	0.0227	0.032	0.0081	LSD	1	62	Marker12165551	Marker12169360	0.0305	0.0431	0.0358	LSR	1	117	Marker13011971	Marker11496922	0.0196	0.0263	0.003
LS	1	116	Marker12214611	Marker12166627	0.0216	0.0306	0.0077	LSD	1	64	Marker12453377	Marker12045396	0.0304	0.0435	0.036	LSR	1	76	Marker11965992	Marker12234419	0.0183	0.0243	-0.0029
LS	1	98	Marker13285597	Marker12701494	0.0215	0.0306	-0.0076	LSD	1	163	Marker12598958	Marker12345762	0.0237	0.0336	0.0313	LSR	1	23	Marker12586494	Marker10702019	0.018	0.0243	-0.0028
LS	1	106	Marker12022765	Marker10784438	0.0209	0.0296	0.0076	LSD	1	25	Marker12274191	Marker11618484	0.023	0.0327	0.031	LSR	1	120	Marker12814991	Marker11410459	0.0167	0.0222	-0.0027
LS	1	90	Marker12244364	Marker11913464	0.0192	0.0272	-0.0073	LSD	1	59	Marker12966726	Marker11692151	0.0222	0.0312	-0.0303	LSR	1	121	Marker11326434	Marker12807407	0.0161	0.0216	-0.0027
LS	1	113	Marker12780024	Marker10959919	0.0192	0.0272	0.0073	LSD	1	61	Marker12404988	Marker12664067	0.0207	0.0296	0.0296	LSR	1	77	Marker12397949	Marker12120810	0.0157	0.0208	-0.0027
LS	1	115	Marker13056339	Marker12791818	0.0186	0.0265	0.0071	LSD	1	184	Marker11447522	Marker11153729	0.0206	0.0291	0.0293	LSR	1	114	Marker11133836	Marker12207617	0.0129	0.0171	0.0024
LS	1	16	Marker11064623	Marker13106148	0.0172	0.0252	-0.0069	LSD	1	22	Marker12049091	Marker11733719	0.0198	0.0278	-0.0285	LSR	1	73	Marker12174466	Marker12468265	0.0128	0.017	0.0024
LS	1	18	Marker12902850	Marker12687945	0.0172	0.0245	-0.0068	LSD	1	63	Marker11472757	Marker11968461	0.0185	0.026	0.0278	LSR	1	100	Marker11238093	Marker11133083	0.0111	0.0146	-0.0022
LS	1	111	Marker12605997	Marker11136589	0.0153	0.0214	0.0065	LSD	1	168	Marker12675361	Marker12077713	0.0162	0.0226	0.0257	LSR	1	87	Marker11819060	Marker12956810	0.0107	0.014	0.0022
LS	1	15	Marker12015008	Marker12020665	0.0147	0.0205	0.0062	LSD	1	43	Marker13229091	Marker12725187	0.016	0.0224	-0.0258	LSR	1	40	Marker11403963	Marker10734810	0.0106	0.0139	0.0022
LS	1	48	Marker12859514	Marker12337669	0.014	0.0195	-0.0061	LSD	1	45	Marker13127974	Marker12253620	0.0154	0.0215	-0.0252	LSR	1	107	Marker10784438	Marker12157406	0.0095	0.0124	-0.0021
LS	1	46	Marker12280403	Marker11320235	0.0135	0.0188	0.006	LSD	1	48	Marker12859514	Marker12337669	0.0147	0.0204	0.0246	LSR	1	78	Marker11285426	Marker12989294	0.009	0.0117	-0.002
LS	1	20	Marker13031169	Marker11294161	0.0133	0.0185	0.0059	LSD	1	42	Marker11593091	Marker12701742	0.0141	0.0195	0.0241	LSR	1	116	Marker12214611	Marker12166627	0.0085	0.011	0.0019
LS	1	93	Marker11388907	Marker12644654	0.0125	0.0178	-0.0059	LSD	1	177	Marker11791274	Marker13022506	0.0128	0.0181	0.0229	LSR	1	130	Marker10700775	Marker11351648	0.0075	0.0096	0.0018
LS	1	109	Marker12350112	Marker11088635	0.0119	0.0165	0.0058	LSD	1	181	Marker12450090	Marker13290024	0.0119	0.0165	0.022	LSR	1	70	Marker11211478	Marker12188797	0.0074	0.0098	0.0018
LS	1	9	Marker10778297	Marker12249558	0.011	0.0152	-0.0053	LSD	1	49	Marker10812868	Marker12551483	0.0106	0.0146	0.0207	LSR	1	95	Marker11689745	Marker13285156	0.0048	0.006	-0.0014
LS	1	138	Marker12799629	Marker10782558	0.0104	0.0147	0.0052	LSD	1	58	Marker12371473	Marker10894768	0.01	0.0136	-0.02	LSR	1	74	Marker12468265	Marker13156585	0.0041	0.005	0.0013
LS	1	135	Marker11822651	Marker12807008	0.0089	0.0123	-0.0048	LSD	1	10	Marker10778297	Marker12249558	0.0065	0.009	-0.0162	LSR	1	131	Marker11750248	Marker11235296	0.004	0.0048	0.0013
LS	1	105	Marker12023661	Marker10755806	0.0087	0.012	-0.0048	LSD	1	53	Marker11511908	Marker11724758	0.0063	0.0084	0.0157	LSR	1	67	Marker11010131	Marker11299033	0.0037	0.0044	0.0012
LS	1	12	Marker11134511	Marker12715740	0.0081	0.011	0.0046	LSD	1	24	Marker12586494	Marker10702019	0.0053	0.0074	0.0147	LSR	1	115	Marker13056339	Marker12791818	0.0036	0.0043	0.0012
LS	1	103	Marker12453948	Marker11308266	0.0071	0.0099	-0.0044	LSD	1	11	Marker12249558	Marker12759441	0.0049	0.0066	-0.0138	LSR	1	119	Marker11979422	Marker13257462	0.0034	0.0041	-0.0012
LS	1	146	Marker12496141	Marker12100185	0.0065	0.0088	0.004	LSD	1	55	Marker12993322	Marker13152802	0.0038	0.0047	0.0118	LSR	1	96	Marker13285156	Marker13285597	0.0027	0.0032	-0.001
LS	1	118	Marker11629778	Marker13091639	0.0064	0.0086	-0.0041	LSD	1	60	Marker11692151	Marker12492012	0.0038	0.0047	-0.0118	LSR	1	66	Marker11625405	Marker11034572	0.0024	0.0027	-0.0009
LS	1	99	Marker10971661	Marker10908269	0.0058	0.0077	-0.0039	LSD	1	182	Marker11967403	Marker12238676	0.0034	0.0044	0.0113	LSR	1	106	Marker12022765	Marker10784438	0.0021	0.0023	0.0009
LS	1	11	Marker12249558	Marker12759441	0.0056	0.0077	0.0038	LSD	1	23	Marker12586494	Marker10702019	0.003	0.0038	-0.0106	LSR	1	50	Marker13289367	Marker13284712	0.002	0.0022	-0.0009
LS	1	117	Marker13011971	Marker11496922	0.0054	0.0074	0.0037	LSD	1	21	Marker12782756	Marker12520245	0.0028	0.0033	-0.0099	LSR	1	75	Marker12404475	Marker12353516	0.002	0.0022	-0.0009
LS	1	94	Marker12644654	Marker11689745	0.0038	0.0048	-0.003	LSD	1	1	Marker11658579	Marker12334017	0.0022	0.0026	0.0086	LSR	1	25	Marker12274191	Marker11618484	0.0018	0.0019	0.0008
LS	1	114	Marker11133836	Marker12207617	0.0035	0.0044	0.0029	LSD	1	183	Marker11128025	Marker11573107	0.0018	0.002	0.0078	LSR	1	91	Marker12677607	Marker12870574	0.0018	0.0019	-0.0008
LS	1	47	Marker12905437	Marker11360888	0.0029	0.0036	-0.0026	LSD	1	189	Marker13179282	Marker11887383	0.0018	0.0021	0.0081	LSR	1	51	Marker12759260	Marker11043940	0.0017	0.0017	0.0008
LS	1	102	Marker12172520	Marker12453948	0.0019	0.0022	-0.0021	LSD	1	54	Marker12349735	Marker10816801	0.0015	0.0015	0.0066	LSR	1	24	Marker12586494	Marker10702019	0.0016	0.0017	-0.0007
LS	1	104	Marker12023661	Marker10755806	0.0017	0.0019	0.0019	LSD	1	56	Marker12541223	Marker11044520	0.0012	0.001	-0.0054	LSR	1	92	Marker12870574	Marker11388907	0.0012	0.001	0.0006
LS	1	19	Marker12133070	Marker10756269	0.0011	0.001	-0.0014	LSD	1	57	Marker11687979	Marker11732109	0.0012	0.001	-0.0056	LSR	1	128	Marker12453193	Marker13030616	0.0009	0.0007	-0.0005
LS	1	10	Marker10778297	Marker12249558	0.0008	0.0004	-0.001	LSD	1	180	Marker11672548	Marker12414635	0.0008	0.0005	-0.0039	LSR	1	129	Marker11232185	Marker12793871	0.0009	0.0007	0.0005
LS	1	100	Marker11238093	Marker11133083	0.0007	0.0004	-0.0008	LSD	1	0	Marker10904268	Marker11955873	0.0004	0	-0.0008	LSR	1	89	Marker12194526	Marker11825027	0.0008	0.0004	0.0004
LS	1	14	Marker12500582	Marker11393117	0.0004	0	0.0001	LSD	1	2	Marker12891986	Marker12252899	0.0004	0	-0.0001	LSR	1	88	Marker11819060	Marker12956810	0.0006	0.0001	0.0002
LS	1	137	Marker11708534	Marker13153996	0.0004	0.0001	0.0002	LSD	1	179	Marker13204623	Marker12342929	0.0004	0	-0.0001	LSR	1	122	Marker12967403	Marker11461825	0.0006	0.0002	0.0003

## Sheet: Chr 2
Supplemental Table 11-2. Detailed QTL information on chromosome 2 for LS, LSR, and LSD trait in the RIL-F2:8 population.
TraitName	Chromoso	Position	LeftMarker	RightMarker	LOD	PVE(%)	Add	TraitName	Chromosom	Position	LeftMarker	RightMarker	LOD	PVE(%)	Add	TraitName	Chromosom	Position	LeftMarker	RightMarker	LOD	PVE(%)	Add
LS	2	0	Marker9698828	Marker9126872	0.3979	0.5703	0.0326	LSD	2	0	Marker9698828	Marker9126872	0.0518	0.0738	0.0464	LSR	2	0	Marker9698828	Marker9126872	0.5069	0.6872	0.0151
LS	2	1	Marker9330216	Marker9163738	0.1722	0.2493	0.0216	LSD	2	1	Marker9330216	Marker9163738	0.0004	0	-0.0006	LSR	2	1	Marker9330216	Marker9163738	0.346	0.4846	0.0126
LS	2	2	Marker9163738	Marker9898379	0.2656	0.3913	0.027	LSD	2	2	Marker9163738	Marker9898379	0.0037	0.0048	-0.0118	LSR	2	2	Marker9163738	Marker9898379	0.2301	0.3189	0.0102
LS	2	3	Marker9387870	Marker10142355	0.4601	0.6611	0.035	LSD	2	3	Marker9387870	Marker10142355	0.005	0.0066	-0.0138	LSR	2	3	Marker9387870	Marker10142355	0.2033	0.2768	0.0095
LS	2	4	Marker10536997	Marker8908282	0.3042	0.4494	0.0289	LSD	2	4	Marker10536997	Marker8908282	0.039	0.0555	-0.0401	LSR	2	4	Marker10536997	Marker8908282	0.1062	0.1445	0.0069
LS	2	5	Marker8664077	Marker9821625	0.2404	0.3497	0.0255	LSD	2	5	Marker8664077	Marker9821625	0.0319	0.0472	-0.0369	LSR	2	5	Marker8664077	Marker9821625	0.1697	0.2416	0.0089
LS	2	6	Marker8664077	Marker9821625	0.2378	0.3479	0.0254	LSD	2	6	Marker8664077	Marker9821625	0.035	0.0529	-0.039	LSR	2	6	Marker8664077	Marker9821625	0.1701	0.246	0.009
LS	2	7	Marker9821625	Marker9265799	0.2131	0.3095	0.0239	LSD	2	7	Marker9821625	Marker9265799	0.0258	0.0372	-0.0327	LSR	2	7	Marker9821625	Marker9265799	0.215	0.302	0.0099
LS	2	8	Marker9821625	Marker9265799	0.1353	0.196	0.019	LSD	2	8	Marker9821625	Marker9265799	0.0015	0.0017	-0.007	LSR	2	8	Marker9821625	Marker9265799	0.5166	0.7149	0.0152
LS	2	9	Marker9656345	Marker10182861	0.2279	0.3287	0.0246	LSD	2	9	Marker9656345	Marker10182861	0.0016	0.0016	-0.0069	LSR	2	9	Marker9656345	Marker10182861	0.6159	0.8362	0.0165
LS	2	10	Marker10182861	Marker9905365	0.2612	0.3797	0.0265	LSD	2	10	Marker10182861	Marker9905365	0.0015	0.0015	-0.0066	LSR	2	10	Marker10182861	Marker9905365	0.6047	0.8228	0.0163
LS	2	11	Marker9905365	Marker9716897	0.2072	0.3173	0.0242	LSD	2	11	Marker9905365	Marker9716897	0.0626	0.0928	-0.0516	LSR	2	11	Marker9905365	Marker9716897	0.4509	0.6235	0.0142
LS	2	12	Marker9905365	Marker9716897	0.1186	0.1789	0.0182	LSD	2	12	Marker9905365	Marker9716897	0.2211	0.3244	-0.0964	LSR	2	12	Marker9905365	Marker9716897	0.3323	0.4577	0.0122
LS	2	13	Marker10527460	Marker8941211	0.0583	0.0839	0.0124	LSD	2	13	Marker10527460	Marker8941211	0.343	0.4919	-0.1188	LSR	2	13	Marker10527460	Marker8941211	0.3393	0.4617	0.0122
LS	2	14	Marker10291640	Marker10547344	0.0567	0.0812	0.0122	LSD	2	14	Marker10291640	Marker10547344	0.4908	0.7056	-0.1422	LSR	2	14	Marker10291640	Marker10547344	0.3763	0.5168	0.0129
LS	2	15	Marker10353656	Marker9437191	0.038	0.0545	0.01	LSD	2	15	Marker10353656	Marker9437191	0.2468	0.362	-0.1018	LSR	2	15	Marker10353656	Marker9437191	0.6556	0.8958	0.017
LS	2	16	Marker9953899	Marker9836599	0.0752	0.1085	0.0141	LSD	2	16	Marker9953899	Marker9836599	0.2961	0.4245	-0.1102	LSR	2	16	Marker9953899	Marker9836599	0.3168	0.4355	0.0119
LS	2	17	Marker8631621	Marker8766498	0.1036	0.1491	0.0166	LSD	2	17	Marker8631621	Marker8766498	0.1423	0.2036	-0.0764	LSR	2	17	Marker8631621	Marker8766498	0.4069	0.5589	0.0135
LS	2	18	Marker10097689	Marker8846929	0.0587	0.0856	0.0126	LSD	2	18	Marker10097689	Marker8846929	0.0563	0.0809	-0.0481	LSR	2	18	Marker10097689	Marker8846929	0.5347	0.7248	0.0153
LS	2	19	Marker8846929	Marker8730916	0.0262	0.0387	0.0084	LSD	2	19	Marker8846929	Marker8730916	0.0103	0.0145	-0.0204	LSR	2	19	Marker8846929	Marker8730916	0.6045	0.8261	0.0164
LS	2	20	Marker8730916	Marker9969467	0.0342	0.0494	0.0096	LSD	2	20	Marker8730916	Marker9969467	0.0005	0.0002	0.0027	LSR	2	20	Marker8730916	Marker9969467	0.6675	0.907	0.0171
LS	2	21	Marker8902946	Marker9174044	0.0548	0.0783	0.012	LSD	2	21	Marker8902946	Marker9174044	0.0098	0.0135	-0.0197	LSR	2	21	Marker8902946	Marker9174044	0.4176	0.5665	0.0136
LS	2	22	Marker8682099	Marker9551082	0.0512	0.0734	0.0117	LSD	2	22	Marker8682099	Marker9551082	0.0157	0.0221	-0.0251	LSR	2	22	Marker8682099	Marker9551082	0.4325	0.5867	0.0138
LS	2	23	Marker10267429	Marker8855037	0.0345	0.0492	0.0095	LSD	2	23	Marker10267429	Marker8855037	0.0129	0.0181	-0.0227	LSR	2	23	Marker10267429	Marker8855037	0.6302	0.8534	0.0166
LS	2	24	Marker10331017	Marker10406347	0.0196	0.028	0.0072	LSD	2	24	Marker10331017	Marker10406347	2.837	4.3293	0.3521	LSR	2	24	Marker10331017	Marker10406347	1.1255	1.6148	0.0229
LS	2	25	Marker10406347	Marker10293487	0.018	0.0266	0.007	LSD	2	25	Marker10406347	Marker10293487	2.6374	3.9531	0.3367	LSR	2	25	Marker10406347	Marker10293487	1.2466	1.6992	0.0235
LS	2	26	Marker10406347	Marker10293487	0.0301	0.0428	0.0089	LSD	2	26	Marker10406347	Marker10293487	2.254	3.3372	0.3099	LSR	2	26	Marker10406347	Marker10293487	1.2209	1.645	0.0231
LS	2	27	Marker8743603	Marker10652598	0.0077	0.011	0.0045	LSD	2	27	Marker8743603	Marker10652598	0.0017	0.002	0.0077	LSR	2	27	Marker8743603	Marker10652598	1.2603	1.7675	0.024
LS	2	28	Marker10652598	Marker10020279	0.0005	0	-0.0005	LSD	2	28	Marker10652598	Marker10020279	0.0115	0.0167	0.0219	LSR	2	28	Marker10652598	Marker10020279	1.47	2.0202	0.0256
LS	2	29	Marker10020279	Marker9333932	0.0082	0.0115	-0.0046	LSD	2	29	Marker10020279	Marker9333932	0.0437	0.0644	-0.0431	LSR	2	29	Marker10020279	Marker9333932	1.1427	1.5728	0.0226
LS	2	30	Marker8782112	Marker10049238	0.0008	0.0006	-0.001	LSD	2	30	Marker8782112	Marker10049238	0.0819	0.117	-0.0579	LSR	2	30	Marker8782112	Marker10049238	1.0005	1.3506	0.0209
LS	2	31	Marker8756074	Marker9727582	0.025	0.0357	-0.0081	LSD	2	31	Marker8756074	Marker9727582	0.0462	0.0669	-0.0438	LSR	2	31	Marker8756074	Marker9727582	0.9853	1.3544	0.021
LS	2	32	Marker9727582	Marker8972659	0.0183	0.0259	-0.007	LSD	2	32	Marker9727582	Marker8972659	0.0509	0.0734	-0.0459	LSR	2	32	Marker9727582	Marker8972659	0.9057	1.2521	0.0202
LS	2	33	Marker8972659	Marker9433385	0.0074	0.0102	-0.0043	LSD	2	33	Marker8972659	Marker9433385	0.0429	0.0631	-0.0425	LSR	2	33	Marker8972659	Marker9433385	1.0098	1.3879	0.0212
LS	2	34	Marker10070911	Marker10538518	2.5778	3.8216	0.084	LSD	2	34	Marker10070911	Marker10538518	0.1022	0.1474	-0.065	LSR	2	34	Marker10070911	Marker10538518	0.7353	1.0108	0.0181
LS	2	35	Marker9226553	Marker10519065	0.0136	0.0194	-0.006	LSD	2	35	Marker9226553	Marker10519065	0.2226	0.3221	-0.096	LSR	2	35	Marker9226553	Marker10519065	0.4248	0.5788	0.0137
LS	2	36	Marker9421087	Marker8730719	0.0289	0.0419	-0.0088	LSD	2	36	Marker9421087	Marker8730719	0.4823	0.6917	-0.1407	LSR	2	36	Marker9421087	Marker8730719	0.2512	0.3415	0.0105
LS	2	37	Marker8730719	Marker10353492	0.0036	0.0046	-0.0029	LSD	2	37	Marker8730719	Marker10353492	0.701	1.0029	-0.1696	LSR	2	37	Marker8730719	Marker10353492	0.1332	0.1814	0.0077
LS	2	38	Marker9904437	Marker8647106	0.0077	0.0105	0.0044	LSD	2	38	Marker9904437	Marker8647106	0.674	0.9671	-0.1666	LSR	2	38	Marker9904437	Marker8647106	0.053	0.0723	0.0048
LS	2	39	Marker9904437	Marker8647106	0.0139	0.0194	-0.006	LSD	2	39	Marker9904437	Marker8647106	0.5104	0.7322	-0.1451	LSR	2	39	Marker9904437	Marker8647106	0.0466	0.0632	0.0045
LS	2	40	Marker9234143	Marker9438717	0.0443	0.0645	-0.011	LSD	2	40	Marker9234143	Marker9438717	0.651	0.9488	-0.1653	LSR	2	40	Marker9234143	Marker9438717	0.0174	0.0237	0.0028
LS	2	41	Marker8869191	Marker10654346	0.1241	0.1799	-0.0183	LSD	2	41	Marker8869191	Marker10654346	0.7634	1.1099	-0.1789	LSR	2	41	Marker8869191	Marker10654346	0.0218	0.0294	0.0031
LS	2	42	Marker10654346	Marker10347285	0.3384	0.4854	-0.03	LSD	2	42	Marker10654346	Marker10347285	1.0339	1.5006	-0.2076	LSR	2	42	Marker10654346	Marker10347285	0.0006	0.0003	0.0003
LS	2	43	Marker10333884	Marker9121745	0.3071	0.4429	-0.0286	LSD	2	43	Marker10333884	Marker9121745	1.0938	1.5647	-0.2118	LSR	2	43	Marker10333884	Marker9121745	0.0005	0.0001	0.0001
LS	2	44	Marker10377386	Marker10429290	0.3429	0.4934	-0.0302	LSD	2	44	Marker10377386	Marker10429290	1.2581	1.8268	-0.2288	LSR	2	44	Marker10377386	Marker10429290	0.0049	0.0062	-0.0014
LS	2	45	Marker9499691	Marker9654825	0.3707	0.5323	-0.0314	LSD	2	45	Marker9499691	Marker9654825	1.1492	1.642	-0.217	LSR	2	45	Marker9499691	Marker9654825	0.0081	0.0106	-0.0018
LS	2	46	Marker10421576	Marker10395893	0.5844	0.8431	-0.0395	LSD	2	46	Marker10421576	Marker10395893	1.1688	1.6814	-0.2196	LSR	2	46	Marker10421576	Marker10395893	0.0095	0.0125	-0.002
LS	2	47	Marker10395893	Marker10640917	0.7795	1.124	-0.0457	LSD	2	47	Marker10395893	Marker10640917	1.0529	1.5097	-0.2085	LSR	2	47	Marker10395893	Marker10640917	0.0047	0.0058	-0.0014
LS	2	48	Marker9301382	Marker10062742	0.7081	1.0125	-0.0435	LSD	2	48	Marker9301382	Marker10062742	0.7381	1.1044	-0.1785	LSR	2	48	Marker9301382	Marker10062742	0.0076	0.01	0.0018
LS	2	49	Marker10134137	Marker9781782	0.5561	0.8012	-0.0386	LSD	2	49	Marker10134137	Marker9781782	0.4302	0.6174	-0.1334	LSR	2	49	Marker10134137	Marker9781782	0.062	0.084	0.0052
LS	2	50	Marker10525079	Marker8920488	0.5965	0.8543	-0.0399	LSD	2	50	Marker10525079	Marker8920488	0.336	0.484	-0.1182	LSR	2	50	Marker10525079	Marker8920488	0.0739	0.1004	0.0057
LS	2	51	Marker9452174	Marker10086940	0.6339	0.9084	-0.0412	LSD	2	51	Marker9452174	Marker10086940	0.259	0.3819	-0.1051	LSR	2	51	Marker9452174	Marker10086940	0.116	0.1579	0.0072
LS	2	52	Marker9920293	Marker9777888	0.5651	0.8151	-0.039	LSD	2	52	Marker9920293	Marker9777888	0.2512	0.36	-0.102	LSR	2	52	Marker9920293	Marker9777888	0.0068	0.0087	0.0017
LS	2	53	Marker9393750	Marker9170659	0.2886	0.4139	-0.0279	LSD	2	53	Marker9393750	Marker9170659	0.2779	0.3977	-0.1075	LSR	2	53	Marker9393750	Marker9170659	0.0009	0.0006	0.0005
LS	2	54	Marker9354362	Marker9636187	0.3136	0.4497	-0.0291	LSD	2	54	Marker9354362	Marker9636187	0.3919	0.5613	-0.1277	LSR	2	54	Marker9354362	Marker9636187	0.0099	0.0129	-0.0021
LS	2	55	Marker9614784	Marker9113977	0.2424	0.3481	-0.0256	LSD	2	55	Marker9614784	Marker9113977	0.3203	0.4609	-0.1157	LSR	2	55	Marker9614784	Marker9113977	0.0106	0.0139	-0.0021
LS	2	56	Marker8853919	Marker9934874	0.2447	0.3546	-0.0258	LSD	2	56	Marker8853919	Marker9934874	0.2006	0.2916	-0.092	LSR	2	56	Marker8853919	Marker9934874	0.0009	0.0007	0.0005
LS	2	57	Marker8987612	Marker10609621	0.0645	0.0924	-0.0132	LSD	2	57	Marker8987612	Marker10609621	0.1099	0.1572	-0.0675	LSR	2	57	Marker8987612	Marker10609621	0.016	0.0213	0.0026
LS	2	58	Marker10293988	Marker8767433	0.0553	0.0789	-0.0122	LSD	2	58	Marker10293988	Marker8767433	0.085	0.1218	-0.0597	LSR	2	58	Marker10293988	Marker8767433	0.0475	0.0644	0.0046
LS	2	59	Marker8779467	Marker9187056	0.022	0.0316	-0.0078	LSD	2	59	Marker8779467	Marker9187056	0.1489	0.2157	-0.0798	LSR	2	59	Marker8779467	Marker9187056	0.0164	0.022	0.0027
LS	2	60	Marker8700925	Marker10157883	0.0162	0.0227	-0.0066	LSD	2	60	Marker8700925	Marker10157883	0.0947	0.1358	-0.0631	LSR	2	60	Marker8700925	Marker10157883	0.0023	0.0025	0.0009
LS	2	61	Marker9420303	Marker10635994	0.0088	0.012	-0.0048	LSD	2	61	Marker9420303	Marker10635994	0.1698	0.2447	-0.0845	LSR	2	61	Marker9420303	Marker10635994	0.0209	0.0282	-0.003
LS	2	62	Marker9184691	Marker8649860	0.0125	0.0177	-0.0058	LSD	2	62	Marker9184691	Marker8649860	0.2047	0.2959	-0.0929	LSR	2	62	Marker9184691	Marker8649860	0.0129	0.017	-0.0024
LS	2	63	Marker10312112	Marker9550230	0.0405	0.0578	-0.0104	LSD	2	63	Marker10312112	Marker9550230	0.2207	0.3165	-0.0959	LSR	2	63	Marker10312112	Marker9550230	0.0231	0.0312	-0.0032
LS	2	64	Marker8945400	Marker9374828	0.0575	0.0832	-0.0125	LSD	2	64	Marker8945400	Marker9374828	0.1947	0.2863	-0.0911	LSR	2	64	Marker8945400	Marker9374828	0.0092	0.0121	-0.002
LS	2	65	Marker10639932	Marker10062425	0.0712	0.1018	-0.0138	LSD	2	65	Marker10639932	Marker10062425	0.184	0.2635	-0.0876	LSR	2	65	Marker10639932	Marker10062425	0.0044	0.0054	-0.0013
LS	2	66	Marker10556304	Marker10549663	0.1761	0.2526	-0.0218	LSD	2	66	Marker10556304	Marker10549663	0.2026	0.2899	-0.0918	LSR	2	66	Marker10556304	Marker10549663	0.0035	0.0041	-0.0012
LS	2	67	Marker10095746	Marker9964984	0.0921	0.132	-0.0157	LSD	2	67	Marker10095746	Marker9964984	0.136	0.1945	-0.0751	LSR	2	67	Marker10095746	Marker9964984	0.0028	0.0032	-0.001
LS	2	68	Marker8626816	Marker9745184	0.0684	0.0982	-0.0136	LSD	2	68	Marker8626816	Marker9745184	0.0004	0.0001	-0.0012	LSR	2	68	Marker8626816	Marker9745184	0.0233	0.0313	0.0032
LS	2	69	Marker8783542	Marker10271779	0.0395	0.0564	-0.0103	LSD	2	69	Marker8783542	Marker10271779	0.0182	0.0256	-0.0274	LSR	2	69	Marker8783542	Marker10271779	0.0075	0.0095	-0.0018
LS	2	70	Marker9369666	Marker10135255	0.1179	0.1734	-0.0181	LSD	2	70	Marker9369666	Marker10135255	0.0148	0.0209	-0.0248	LSR	2	70	Marker9369666	Marker10135255	0.0108	0.0142	-0.0022
LS	2	71	Marker9088881	Marker9750698	0.0797	0.115	-0.0148	LSD	2	71	Marker9088881	Marker9750698	0.0087	0.012	-0.0188	LSR	2	71	Marker9088881	Marker9750698	0.0332	0.0453	-0.0039
LS	2	72	Marker8733039	Marker9065025	0.2002	0.2909	-0.0235	LSD	2	72	Marker8733039	Marker9065025	0.0164	0.0237	-0.0264	LSR	2	72	Marker8733039	Marker9065025	0.0427	0.0588	-0.0044
LS	2	73	Marker10081688	Marker9688562	0.1342	0.1941	-0.0192	LSD	2	73	Marker10081688	Marker9688562	0.0474	0.0676	-0.0446	LSR	2	73	Marker10081688	Marker9688562	0.0815	0.1113	-0.0061
LS	2	74	Marker9830025	Marker9528891	0.1214	0.1758	-0.0183	LSD	2	74	Marker9830025	Marker9528891	0.0139	0.02	-0.0243	LSR	2	74	Marker9830025	Marker9528891	0.0274	0.0374	-0.0035
LS	2	75	Marker9987371	Marker8937560	0.2116	0.3048	-0.0242	LSD	2	75	Marker9987371	Marker8937560	0.0232	0.0327	-0.0311	LSR	2	75	Marker9987371	Marker8937560	0.0331	0.0444	-0.0039
LS	2	76	Marker9383668	Marker8821641	0.3304	0.4847	-0.0304	LSD	2	76	Marker9383668	Marker8821641	0.0112	0.0156	-0.0215	LSR	2	76	Marker9383668	Marker8821641	0.0064	0.0082	-0.0017
LS	2	77	Marker9755960	Marker9365323	0.4251	0.6095	-0.034	LSD	2	77	Marker9755960	Marker9365323	0.0014	0.0014	-0.0064	LSR	2	77	Marker9755960	Marker9365323	0.0005	0.0001	0.0002
LS	2	78	Marker10181514	Marker9196325	0.4483	0.642	-0.035	LSD	2	78	Marker10181514	Marker9196325	0.0029	0.0036	-0.0103	LSR	2	78	Marker10181514	Marker9196325	0.0067	0.0085	-0.0017
LS	2	79	Marker8870373	Marker10367877	0.3221	0.4628	-0.0297	LSD	2	79	Marker8870373	Marker10367877	0.0112	0.0155	-0.0213	LSR	2	79	Marker8870373	Marker10367877	0.0225	0.0302	-0.0032
LS	2	80	Marker10157342	Marker10588252	0.4601	0.6622	-0.0355	LSD	2	80	Marker10157342	Marker10588252	0.0007	0.0004	0.0033	LSR	2	80	Marker10157342	Marker10588252	0.0005	0	-0.0001
LS	2	81	Marker10588252	Marker8905329	0.4892	0.7011	-0.0366	LSD	2	81	Marker10588252	Marker8905329	0.0414	0.0588	0.0416	LSR	2	81	Marker10588252	Marker8905329	0.077	0.1044	0.0059
LS	2	82	Marker8825165	Marker10587893	0.3682	0.5352	-0.0319	LSD	2	82	Marker8825165	Marker10587893	0.0615	0.0881	0.0508	LSR	2	82	Marker8825165	Marker10587893	0.1069	0.145	0.0069
LS	2	83	Marker10381927	Marker10433760	0.5315	0.7645	-0.0383	LSD	2	83	Marker10381927	Marker10433760	0.0746	0.1065	0.0561	LSR	2	83	Marker10381927	Marker10433760	0.1443	0.1962	0.0081
LS	2	84	Marker10305295	Marker10244332	0.7411	1.0639	-0.0451	LSD	2	84	Marker10305295	Marker10244332	0.048	0.0687	0.0451	LSR	2	84	Marker10305295	Marker10244332	0.0711	0.0967	0.0057
LS	2	85	Marker10312872	Marker9357677	0.9853	1.4098	-0.052	LSD	2	85	Marker10312872	Marker9357677	0.0848	0.1217	0.06	LSR	2	85	Marker10312872	Marker9357677	0.1834	0.2527	0.0092
LS	2	86	Marker9704832	Marker10134296	0.5884	0.8449	-0.0403	LSD	2	86	Marker9704832	Marker10134296	0.0256	0.0362	0.0328	LSR	2	86	Marker9704832	Marker10134296	0.114	0.1546	0.0072
LS	2	87	Marker9425672	Marker9279192	0.7388	1.0635	-0.0452	LSD	2	87	Marker9425672	Marker9279192	0.01	0.0141	0.0205	LSR	2	87	Marker9425672	Marker9279192	0.1362	0.1856	0.0079
LS	2	88	Marker9211297	Marker9589399	0.9708	1.3849	-0.0518	LSD	2	88	Marker9211297	Marker9589399	0.001	0.0009	0.0051	LSR	2	88	Marker9211297	Marker9589399	0.1269	0.1721	0.0076
LS	2	89	Marker10588269	Marker8689562	0.8125	1.1671	-0.0476	LSD	2	89	Marker10588269	Marker8689562	0.0279	0.0399	0.0346	LSR	2	89	Marker10588269	Marker8689562	0.2669	0.3776	0.0113
LS	2	90	Marker9571789	Marker10230570	0.4631	0.6686	-0.0362	LSD	2	90	Marker9571789	Marker10230570	0.0287	0.0406	0.035	LSR	2	90	Marker9571789	Marker10230570	0.2308	0.3177	0.0104
LS	2	91	Marker8761682	Marker9311536	0.3135	0.4558	-0.0297	LSD	2	91	Marker8761682	Marker9311536	0.0078	0.0106	0.0178	LSR	2	91	Marker8761682	Marker9311536	0.2185	0.2994	0.0101
LS	2	92	Marker8934573	Marker9529738	0.3059	0.4459	-0.0294	LSD	2	92	Marker8934573	Marker9529738	0.0103	0.0143	0.0207	LSR	2	92	Marker8934573	Marker9529738	0.1903	0.2631	0.0094
LS	2	93	Marker9097693	Marker9010843	0.3433	0.4956	-0.0311	LSD	2	93	Marker9097693	Marker9010843	0.0016	0.0015	-0.0069	LSR	2	93	Marker9097693	Marker9010843	0.0552	0.0755	0.0051
LS	2	94	Marker9097693	Marker9010843	0.3045	0.4386	-0.0292	LSD	2	94	Marker9097693	Marker9010843	0.0005	0	0.0009	LSR	2	94	Marker9097693	Marker9010843	0.071	0.0968	0.0057
LS	2	95	Marker8934853	Marker8904881	0.1411	0.2026	-0.0198	LSD	2	95	Marker8934853	Marker8904881	0.0067	0.0089	0.0163	LSR	2	95	Marker8934853	Marker8904881	0.1669	0.2279	0.0088
LS	2	96	Marker8904881	Marker9249837	0.1265	0.1817	-0.0188	LSD	2	96	Marker8904881	Marker9249837	0.0005	0.0001	0.0019	LSR	2	96	Marker8904881	Marker9249837	0.1097	0.1518	0.0072
LS	2	97	Marker9249837	Marker10373606	0.0747	0.1076	-0.0144	LSD	2	97	Marker9249837	Marker10373606	0.0006	0.0003	0.0026	LSR	2	97	Marker9249837	Marker10373606	0.0823	0.1129	0.0062
LS	2	98	Marker9205095	Marker10245781	0.0248	0.0361	-0.0083	LSD	2	98	Marker9205095	Marker10245781	0.0169	0.0238	0.0265	LSR	2	98	Marker9205095	Marker10245781	0.2395	0.3278	0.0105
LS	2	99	Marker9814255	Marker10036596	0.0242	0.0346	-0.0081	LSD	2	99	Marker9814255	Marker10036596	0.0032	0.004	0.0108	LSR	2	99	Marker9814255	Marker10036596	0.166	0.2338	0.0088
LS	2	100	Marker9812508	Marker8947218	0.001	0.0008	-0.0012	LSD	2	100	Marker9812508	Marker8947218	0.0029	0.0036	-0.0103	LSR	2	100	Marker9812508	Marker8947218	0.1509	0.2066	0.0083
LS	2	101	Marker9544584	Marker9254671	0.002	0.0022	-0.0021	LSD	2	101	Marker9544584	Marker9254671	0.0009	0.0007	-0.0045	LSR	2	101	Marker9544584	Marker9254671	0.2387	0.3292	0.0105
LS	2	102	Marker9783811	Marker9143646	3.611	5.3994	-0.1016	LSD	2	102	Marker9783811	Marker9143646	0.0039	0.0049	-0.0121	LSR	2	102	Marker9783811	Marker9143646	0.2194	0.3005	0.01
LS	2	103	Marker9312224	Marker10632032	0.0249	0.0352	0.0082	LSD	2	103	Marker9312224	Marker10632032	0.0056	0.0076	-0.015	LSR	2	103	Marker9312224	Marker10632032	0.167	0.2285	0.0087
LS	2	104	Marker10529454	Marker9068618	0.0131	0.0185	0.0059	LSD	2	104	Marker10529454	Marker9068618	0.0027	0.0032	0.0097	LSR	2	104	Marker10529454	Marker9068618	0.1307	0.1816	0.0078
LS	2	105	Marker10534346	Marker9612214	0.0453	0.0647	0.0112	LSD	2	105	Marker10534346	Marker9612214	0.0005	0.0001	-0.0014	LSR	2	105	Marker10534346	Marker9612214	0.1197	0.1632	0.0074
LS	2	106	Marker10534346	Marker9612214	0.0343	0.0506	0.0099	LSD	2	106	Marker10534346	Marker9612214	0.0032	0.0042	-0.0112	LSR	2	106	Marker10534346	Marker9612214	0.1	0.143	0.0069
LS	2	107	Marker9612214	Marker9895598	0.0167	0.0244	0.0068	LSD	2	107	Marker9612214	Marker9895598	0.0008	0.0006	-0.0043	LSR	2	107	Marker9612214	Marker9895598	0.1003	0.1385	0.0068
LS	2	108	Marker9160837	Marker9887223	0.0012	0.0013	0.0015	LSD	2	108	Marker9160837	Marker9887223	0.0009	0.0006	0.0044	LSR	2	108	Marker9160837	Marker9887223	0.1524	0.2121	0.0084
LS	2	109	Marker8935048	Marker10173565	0.0229	0.0324	-0.0079	LSD	2	109	Marker8935048	Marker10173565	0.0088	0.012	0.0189	LSR	2	109	Marker8935048	Marker10173565	0.0937	0.1275	0.0065
LS	2	110	Marker10173565	Marker9048892	0.0016	0.0018	0.0019	LSD	2	110	Marker10173565	Marker9048892	0.0074	0.01	0.0173	LSR	2	110	Marker10173565	Marker9048892	0.1206	0.1643	0.0074
LS	2	111	Marker9436077	Marker8688621	0.0015	0.0015	-0.0017	LSD	2	111	Marker9436077	Marker8688621	0.0009	0.0006	-0.0044	LSR	2	111	Marker9436077	Marker8688621	0.0861	0.1179	0.0063
LS	2	112	Marker8688621	Marker9713116	0.0045	0.0059	-0.0034	LSD	2	112	Marker8688621	Marker9713116	0.0113	0.0157	-0.0215	LSR	2	112	Marker8688621	Marker9713116	0.0352	0.0481	0.004
LS	2	113	Marker9713116	Marker8955384	0.0063	0.0086	-0.004	LSD	2	113	Marker9713116	Marker8955384	0.0159	0.0224	-0.0256	LSR	2	113	Marker9713116	Marker8955384	0.0361	0.0489	0.004
LS	2	114	Marker8955384	Marker10385681	0.1027	0.1528	-0.017	LSD	2	114	Marker8955384	Marker10385681	0.0481	0.0751	-0.0468	LSR	2	114	Marker8955384	Marker10385681	0.0033	0.0041	0.0012
LS	2	115	Marker10385681	Marker10137470	0.1223	0.1785	-0.0184	LSD	2	115	Marker10385681	Marker10137470	0.1125	0.1621	-0.0688	LSR	2	115	Marker10385681	Marker10137470	0.0101	0.0133	-0.0021
LS	2	116	Marker9865646	Marker10216132	0.0599	0.0866	-0.0128	LSD	2	116	Marker9865646	Marker10216132	0.1138	0.1679	-0.07	LSR	2	116	Marker9865646	Marker10216132	0.0022	0.0023	-0.0009
LS	2	117	Marker8681339	Marker10483388	0.0004	0.0001	-0.0003	LSD	2	117	Marker8681339	Marker10483388	0.0506	0.075	-0.0468	LSR	2	117	Marker8681339	Marker10483388	0.0013	0.0012	-0.0006
LS	2	118	Marker10084508	Marker9540552	0.0005	0.0001	-0.0005	LSD	2	118	Marker10084508	Marker9540552	0.022	0.0317	-0.0305	LSR	2	118	Marker10084508	Marker9540552	0.0084	0.0109	-0.0019
LS	2	119	Marker9977202	Marker9874647	0.0018	0.0018	-0.0019	LSD	2	119	Marker9977202	Marker9874647	0.0943	0.1359	-0.0631	LSR	2	119	Marker9977202	Marker9874647	0.0116	0.0154	-0.0023
LS	2	120	Marker9977202	Marker9874647	0.0181	0.0256	0.007	LSD	2	120	Marker9977202	Marker9874647	0.1923	0.2764	-0.0902	LSR	2	120	Marker9977202	Marker9874647	0.0423	0.0572	-0.0044
LS	2	121	Marker10111687	Marker8789698	0.0827	0.1186	0.015	LSD	2	121	Marker10111687	Marker8789698	0.1841	0.2655	-0.0881	LSR	2	121	Marker10111687	Marker8789698	0.1539	0.2124	-0.0084
LS	2	122	Marker10382958	Marker9894534	0.0685	0.0991	0.0137	LSD	2	122	Marker10382958	Marker9894534	0.0833	0.1198	-0.0591	LSR	2	122	Marker10382958	Marker9894534	0.0413	0.0559	-0.0043
LS	2	123	Marker9894534	Marker9636452	0.0188	0.0265	0.0071	LSD	2	123	Marker9894534	Marker9636452	0.0809	0.1164	-0.0581	LSR	2	123	Marker9894534	Marker9636452	0.0458	0.0619	-0.0045
LS	2	124	Marker8982554	Marker9065138	0.0224	0.0317	0.0077	LSD	2	124	Marker8982554	Marker9065138	0.0044	0.0057	-0.0128	LSR	2	124	Marker8982554	Marker9065138	0.0149	0.0198	-0.0025
LS	2	125	Marker10629931	Marker9928207	0.001	0.0009	0.0013	LSD	2	125	Marker10629931	Marker9928207	0.0043	0.0055	-0.0127	LSR	2	125	Marker10629931	Marker9928207	0.0212	0.0286	-0.0031
LS	2	126	Marker9823600	Marker9044929	0.0036	0.0043	-0.0029	LSD	2	126	Marker9823600	Marker9044929	0.0107	0.0146	-0.0205	LSR	2	126	Marker9823600	Marker9044929	0.0089	0.0116	-0.0019
LS	2	127	Marker9823600	Marker9044929	0.0054	0.0074	-0.0037	LSD	2	127	Marker9823600	Marker9044929	0.0454	0.0654	-0.0434	LSR	2	127	Marker9823600	Marker9044929	0.0207	0.0282	-0.003
LS	2	128	Marker9235631	Marker9952957	0.0042	0.0053	-0.0032	LSD	2	128	Marker9235631	Marker9952957	0.248	0.3557	-0.101	LSR	2	128	Marker9235631	Marker9952957	0.1652	0.2246	-0.0085
LS	2	129	Marker9922148	Marker9500957	0.0012	0.0012	-0.0015	LSD	2	129	Marker9922148	Marker9500957	0.4379	0.626	-0.134	LSR	2	129	Marker9922148	Marker9500957	0.3588	0.4868	-0.0126
LS	2	130	Marker9762827	Marker8623249	0.0564	0.0819	-0.0123	LSD	2	130	Marker9762827	Marker8623249	0.4801	0.6959	-0.1413	LSR	2	130	Marker9762827	Marker8623249	0.336	0.4702	-0.0124
LS	2	131	Marker10506819	Marker9985033	0.0726	0.1041	-0.0139	LSD	2	131	Marker10506819	Marker9985033	0.8314	1.1896	-0.1845	LSR	2	131	Marker10506819	Marker9985033	0.6341	0.865	-0.0167
LS	2	132	Marker8698799	Marker9564688	0.0384	0.0564	-0.0102	LSD	2	132	Marker8698799	Marker9564688	0.579	0.8425	-0.1553	LSR	2	132	Marker8698799	Marker9564688	0.4033	0.5701	-0.0136
LS	2	133	Marker10495522	Marker9007943	0.0078	0.0107	0.0044	LSD	2	133	Marker10495522	Marker9007943	0.4042	0.5779	-0.1286	LSR	2	133	Marker10495522	Marker9007943	0.2581	0.3512	-0.0107
LS	2	134	Marker8876189	Marker9044397	0.0031	0.004	0.0027	LSD	2	134	Marker8876189	Marker9044397	0.6048	0.8654	-0.1574	LSR	2	134	Marker8876189	Marker9044397	0.2739	0.373	-0.011
LS	2	135	Marker9092167	Marker9013531	0.0012	0.001	0.0014	LSD	2	135	Marker9092167	Marker9013531	0.8406	1.2067	-0.1858	LSR	2	135	Marker9092167	Marker9013531	0.6011	0.8187	-0.0163
LS	2	136	Marker10460458	Marker9029302	0.0015	0.0015	-0.0017	LSD	2	136	Marker10460458	Marker9029302	1.086	1.5788	-0.2126	LSR	2	136	Marker10460458	Marker9029302	0.7565	1.0295	-0.0183
LS	2	137	Marker10407101	Marker8829814	0.0175	0.0246	-0.0067	LSD	2	137	Marker10407101	Marker8829814	1.2562	1.794	-0.2266	LSR	2	137	Marker10407101	Marker8829814	0.7918	1.0837	-0.0187
LS	2	138	Marker8829814	Marker8626868	0.0112	0.0156	-0.0054	LSD	2	138	Marker8829814	Marker8626868	1.0391	1.5096	-0.2079	LSR	2	138	Marker8829814	Marker8626868	0.7972	1.1029	-0.0189
LS	2	139	Marker10506996	Marker10411771	0.0004	0	0	LSD	2	139	Marker10506996	Marker10411771	0.5113	0.731	-0.1446	LSR	2	139	Marker10506996	Marker10411771	0.718	0.9741	-0.0178
LS	2	140	Marker9532530	Marker10348622	0.0061	0.0083	0.0039	LSD	2	140	Marker9532530	Marker10348622	0.6033	0.8644	-0.1573	LSR	2	140	Marker9532530	Marker10348622	0.8207	1.1138	-0.019
LS	2	141	Marker9532530	Marker10348622	0.0008	0.0005	-0.0011	LSD	2	141	Marker9532530	Marker10348622	0.7041	1.0664	-0.1747	LSR	2	141	Marker9532530	Marker10348622	0.933	1.3393	-0.0208
LS	2	142	Marker10348622	Marker9564339	0.0127	0.0178	-0.0057	LSD	2	142	Marker10348622	Marker9564339	0.7302	1.0415	-0.1728	LSR	2	142	Marker10348622	Marker9564339	0.9425	1.2733	-0.0203
LS	2	143	Marker9814363	Marker10596810	0.0391	0.0573	0.0103	LSD	2	143	Marker9814363	Marker10596810	1.0754	1.5558	-0.2115	LSR	2	143	Marker9814363	Marker10596810	1.2712	1.7319	-0.0237
LS	2	144	Marker9067355	Marker10118447	0.0849	0.1248	0.0152	LSD	2	144	Marker9067355	Marker10118447	1.1964	1.7239	-0.2227	LSR	2	144	Marker9067355	Marker10118447	1.3758	1.8774	-0.0247
LS	2	145	Marker9067355	Marker10118447	0.1042	0.156	0.017	LSD	2	145	Marker9067355	Marker10118447	1.1687	1.7058	-0.2215	LSR	2	145	Marker9067355	Marker10118447	1.3585	1.8759	-0.0247
LS	2	146	Marker9067355	Marker10118447	0.1201	0.1743	0.018	LSD	2	146	Marker9067355	Marker10118447	1.1096	1.5917	-0.2139	LSR	2	146	Marker9067355	Marker10118447	1.3057	1.7731	-0.024
LS	2	147	Marker10118447	Marker9426665	0.1302	0.1884	0.0187	LSD	2	147	Marker10118447	Marker9426665	1.0414	1.5119	-0.2083	LSR	2	147	Marker10118447	Marker9426665	1.2211	1.698	-0.0235
LS	2	148	Marker9489194	Marker10398951	0.2328	0.3359	0.0249	LSD	2	148	Marker9489194	Marker10398951	0.6765	0.9697	-0.1666	LSR	2	148	Marker9489194	Marker10398951	0.8879	1.2062	-0.0198
LS	2	149	Marker9413024	Marker8905421	0.3023	0.4343	0.0283	LSD	2	149	Marker9413024	Marker8905421	0.7272	1.0415	-0.1726	LSR	2	149	Marker9413024	Marker8905421	0.9901	1.3526	-0.0209
LS	2	150	Marker9781185	Marker8739049	0.3138	0.4499	0.0288	LSD	2	150	Marker9781185	Marker8739049	0.8604	1.2276	-0.1874	LSR	2	150	Marker9781185	Marker8739049	1.0538	1.4222	-0.0215
LS	2	151	Marker8855319	Marker9444043	0.3271	0.4701	0.0295	LSD	2	151	Marker8855319	Marker9444043	0.5405	0.7734	-0.1488	LSR	2	151	Marker8855319	Marker9444043	0.7333	0.9935	-0.0179

## Sheet: Chr 3
Supplemental Table 11-3. Detailed QTL information on chromosome 3 for LS, LSR, and LSD trait in the RIL-F2:8 population.
TraitName	Chromoso	Position	LeftMarker	RightMarker	LOD	PVE(%)	Add	TraitName	Chromosom	Position	LeftMarker	RightMarker	LOD	PVE(%)	Add	TraitName	Chromosom	Position	LeftMarker	RightMarker	LOD	PVE(%)	Add
LS	3	0	Marker1905708	Marker1497364	0.0238	0.0337	-0.0079	LSD	3	0	Marker1905708	Marker1497364	0.0397	0.0565	-0.0402	LSR	3	0	Marker1905708	Marker1497364	0.0009	0.0006	-0.0004
LS	3	1	Marker828118	Marker468363	0.1327	0.1901	-0.0188	LSD	3	1	Marker828118	Marker468363	0.1376	0.197	-0.0751	LSR	3	1	Marker828118	Marker468363	0.015	0.0198	-0.0025
LS	3	2	Marker1096717	Marker1543444	0.1109	0.1595	-0.0172	LSD	3	2	Marker1096717	Marker1543444	0.2404	0.345	-0.0994	LSR	3	2	Marker1096717	Marker1543444	0.0585	0.0793	-0.0051
LS	3	3	Marker1543444	Marker1641465	0.3349	0.4802	-0.0298	LSD	3	3	Marker1543444	Marker1641465	0.2613	0.375	-0.1036	LSR	3	3	Marker1543444	Marker1641465	0.1912	0.261	-0.0092
LS	3	4	Marker1641465	Marker1947838	0.4587	0.6795	-0.0354	LSD	3	4	Marker1641465	Marker1947838	0.1865	0.2705	-0.088	LSR	3	4	Marker1641465	Marker1947838	0.1759	0.2443	-0.0089
LS	3	5	Marker1947838	Marker1885753	0.5984	0.8759	-0.0402	LSD	3	5	Marker1947838	Marker1885753	0.1114	0.1595	-0.0676	LSR	3	5	Marker1947838	Marker1885753	0.1419	0.1929	-0.0079
LS	3	6	Marker1446889	Marker237092	0.7612	1.0968	-0.045	LSD	3	6	Marker1446889	Marker237092	0.1917	0.2748	-0.0887	LSR	3	6	Marker1446889	Marker237092	0.2115	0.2881	-0.0097
LS	3	7	Marker1446889	Marker237092	0.8308	1.2032	-0.0472	LSD	3	7	Marker1446889	Marker237092	0.2787	0.4	-0.1071	LSR	3	7	Marker1446889	Marker237092	0.3778	0.5151	-0.0129
LS	3	8	Marker320615	Marker1907462	0.4448	0.6382	-0.0344	LSD	3	8	Marker320615	Marker1907462	0.1401	0.2017	-0.076	LSR	3	8	Marker320615	Marker1907462	0.3442	0.4694	-0.0123
LS	3	9	Marker1857391	Marker403114	0.2519	0.3665	-0.026	LSD	3	9	Marker1857391	Marker403114	0.0652	0.0935	-0.0518	LSR	3	9	Marker1857391	Marker403114	0.1891	0.2585	-0.0092
LS	3	10	Marker1864116	Marker249059	0.2443	0.3536	-0.0256	LSD	3	10	Marker1864116	Marker249059	0.1149	0.1651	-0.0687	LSR	3	10	Marker1864116	Marker249059	0.2231	0.3053	-0.0099
LS	3	11	Marker249059	Marker1845546	0.1338	0.1953	-0.019	LSD	3	11	Marker249059	Marker1845546	0.1009	0.1475	-0.065	LSR	3	11	Marker249059	Marker1845546	0.183	0.2554	-0.0091
LS	3	12	Marker249059	Marker1845546	0.046	0.0666	-0.0111	LSD	3	12	Marker249059	Marker1845546	0.0592	0.0858	-0.0496	LSR	3	12	Marker249059	Marker1845546	0.1227	0.1698	-0.0074
LS	3	13	Marker1186785	Marker521780	0.0652	0.0994	-0.0136	LSD	3	13	Marker1186785	Marker521780	0.0904	0.1325	-0.0616	LSR	3	13	Marker1186785	Marker521780	0.1336	0.1839	-0.0077
LS	3	14	Marker1186785	Marker521780	0.1387	0.2116	-0.0198	LSD	3	14	Marker1186785	Marker521780	0.1709	0.2509	-0.085	LSR	3	14	Marker1186785	Marker521780	0.1778	0.2448	-0.0089
LS	3	15	Marker521780	Marker687827	0.2291	0.3339	-0.025	LSD	3	15	Marker521780	Marker687827	0.2066	0.2991	-0.0931	LSR	3	15	Marker521780	Marker687827	0.2089	0.2837	-0.0096
LS	3	16	Marker1954277	Marker803905	0.301	0.4335	-0.0286	LSD	3	16	Marker1954277	Marker803905	0.0115	0.0159	-0.0215	LSR	3	16	Marker1954277	Marker803905	0.0728	0.0987	-0.0057
LS	3	17	Marker1793534	Marker522146	0.325	0.466	-0.0296	LSD	3	17	Marker1793534	Marker522146	0.0009	0.0006	0.0045	LSR	3	17	Marker1793534	Marker522146	0.0468	0.0639	-0.0046
LS	3	18	Marker924048	Marker60630	0.2055	0.3016	-0.0238	LSD	3	18	Marker924048	Marker60630	0.0209	0.0294	0.0292	LSR	3	18	Marker924048	Marker60630	0.0114	0.015	-0.0022
LS	3	19	Marker60630	Marker316649	0.4986	0.7463	-0.0373	LSD	3	19	Marker60630	Marker316649	0.0579	0.0839	0.0492	LSR	3	19	Marker60630	Marker316649	0.0016	0.0017	-0.0007
LS	3	20	Marker316649	Marker920011	0.7671	1.0994	-0.0452	LSD	3	20	Marker316649	Marker920011	0.0811	0.1166	0.0579	LSR	3	20	Marker316649	Marker920011	0.0109	0.0145	-0.0022
LS	3	21	Marker1532030	Marker686590	0.7725	1.104	-0.0453	LSD	3	21	Marker1532030	Marker686590	0.1235	0.1771	0.0714	LSR	3	21	Marker1532030	Marker686590	0.0146	0.0196	0.0025
LS	3	22	Marker155950	Marker1840608	0.6069	0.8839	-0.0406	LSD	3	22	Marker155950	Marker1840608	0.0622	0.0901	0.051	LSR	3	22	Marker155950	Marker1840608	0.062	0.0858	0.0053
LS	3	23	Marker1840608	Marker1910318	0.4715	0.6942	-0.036	LSD	3	23	Marker1840608	Marker1910318	0.0374	0.0534	0.0392	LSR	3	23	Marker1840608	Marker1910318	0.0229	0.0308	0.0032
LS	3	24	Marker1910318	Marker1058115	0.3692	0.5341	-0.0316	LSD	3	24	Marker1910318	Marker1058115	0.0769	0.111	0.0566	LSR	3	24	Marker1910318	Marker1058115	0.0259	0.035	0.0034
LS	3	25	Marker1058115	Marker744653	0.4376	0.6396	-0.0346	LSD	3	25	Marker1058115	Marker744653	0.1432	0.2084	0.0776	LSR	3	25	Marker1058115	Marker744653	0.0325	0.0445	0.0038
LS	3	26	Marker744653	Marker988435	0.4163	0.606	-0.0337	LSD	3	26	Marker744653	Marker988435	0.2032	0.291	0.0916	LSR	3	26	Marker744653	Marker988435	0.0139	0.0185	0.0025
LS	3	27	Marker1553740	Marker735493	0.3254	0.4664	-0.0295	LSD	3	27	Marker1553740	Marker735493	0.1054	0.1509	0.0659	LSR	3	27	Marker1553740	Marker735493	0.0153	0.0203	-0.0026
LS	3	28	Marker2021718	Marker182781	0.3208	0.4598	-0.0294	LSD	3	28	Marker2021718	Marker182781	0.1625	0.2325	0.0821	LSR	3	28	Marker2021718	Marker182781	0.0174	0.0232	-0.0028
LS	3	29	Marker1354670	Marker135119	0.2623	0.3764	-0.0266	LSD	3	29	Marker1354670	Marker135119	0.1002	0.1437	0.0646	LSR	3	29	Marker1354670	Marker135119	0.0383	0.0517	-0.0041
LS	3	30	Marker877479	Marker1217011	0.1673	0.2403	-0.0213	LSD	3	30	Marker877479	Marker1217011	0.0238	0.034	0.0315	LSR	3	30	Marker877479	Marker1217011	0.0317	0.0427	-0.0038
LS	3	31	Marker927629	Marker465860	0.0892	0.1312	-0.0157	LSD	3	31	Marker927629	Marker465860	0.0079	0.0112	0.0181	LSR	3	31	Marker927629	Marker465860	0.1168	0.165	-0.0074
LS	3	32	Marker927629	Marker465860	0.0474	0.0685	-0.0113	LSD	3	32	Marker927629	Marker465860	0.0241	0.0345	0.0318	LSR	3	32	Marker927629	Marker465860	0.1424	0.1965	-0.0081
LS	3	33	Marker51731	Marker805713	0.0068	0.0092	-0.0042	LSD	3	33	Marker51731	Marker805713	0.0104	0.0146	-0.0207	LSR	3	33	Marker51731	Marker805713	0.357	0.4903	-0.0127
LS	3	34	Marker782304	Marker284389	0.0069	0.0095	-0.0042	LSD	3	34	Marker782304	Marker284389	0.0475	0.069	-0.0449	LSR	3	34	Marker782304	Marker284389	0.6027	0.8431	-0.0167
LS	3	35	Marker782304	Marker284389	0.0081	0.0112	0.0046	LSD	3	35	Marker782304	Marker284389	0.1075	0.1552	-0.0673	LSR	3	35	Marker782304	Marker284389	0.7762	1.0631	-0.0187
LS	3	36	Marker284389	Marker660984	0.0022	0.0027	-0.0023	LSD	3	36	Marker284389	Marker660984	0.1651	0.2427	-0.0842	LSR	3	36	Marker284389	Marker660984	0.823	1.1286	-0.0193
LS	3	37	Marker660984	Marker679027	0.049	0.0702	-0.0115	LSD	3	37	Marker660984	Marker679027	0.2312	0.3312	-0.0982	LSR	3	37	Marker660984	Marker679027	0.8794	1.1903	-0.0198
LS	3	38	Marker1936783	Marker1230680	0.0555	0.08	-0.0123	LSD	3	38	Marker1936783	Marker1230680	0.1919	0.2854	-0.0913	LSR	3	38	Marker1936783	Marker1230680	0.7691	1.0719	-0.0188
LS	3	39	Marker1810569	Marker117835	0.0698	0.1005	-0.0138	LSD	3	39	Marker1810569	Marker117835	0.1321	0.1909	-0.0748	LSR	3	39	Marker1810569	Marker117835	0.6927	0.9466	-0.0177
LS	3	40	Marker1810569	Marker117835	0.0597	0.0875	-0.0129	LSD	3	40	Marker1810569	Marker117835	0.0157	0.0229	-0.0259	LSR	3	40	Marker1810569	Marker117835	0.4049	0.5743	-0.0138
LS	3	41	Marker201273	Marker1031815	0.0174	0.0253	-0.0069	LSD	3	41	Marker201273	Marker1031815	0.0057	0.0077	0.015	LSR	3	41	Marker201273	Marker1031815	0.1968	0.2699	-0.0094
LS	3	42	Marker1031815	Marker503277	0.0013	0.001	-0.0016	LSD	3	42	Marker1031815	Marker503277	0.0053	0.007	-0.0143	LSR	3	42	Marker1031815	Marker503277	0.2208	0.3012	-0.01
LS	3	43	Marker1721513	Marker1772636	0.0178	0.0248	0.0069	LSD	3	43	Marker1721513	Marker1772636	0.0244	0.0344	-0.0318	LSR	3	43	Marker1721513	Marker1772636	0.2956	0.4025	-0.0116
LS	3	44	Marker1056708	Marker1199095	0.0128	0.0179	0.0058	LSD	3	44	Marker1056708	Marker1199095	0.0192	0.0269	-0.028	LSR	3	44	Marker1056708	Marker1199095	0.1467	0.1994	-0.0081
LS	3	45	Marker806363	Marker40835	0.029	0.041	0.0088	LSD	3	45	Marker806363	Marker40835	0.028	0.0396	-0.034	LSR	3	45	Marker806363	Marker40835	0.1678	0.228	-0.0087
LS	3	46	Marker1645879	Marker1167451	0.0031	0.0037	0.0027	LSD	3	46	Marker1645879	Marker1167451	0.0051	0.0067	-0.0139	LSR	3	46	Marker1645879	Marker1167451	0.0409	0.0552	-0.0043
LS	3	47	Marker560138	Marker1043857	0.0114	0.0163	0.0055	LSD	3	47	Marker560138	Marker1043857	0.0033	0.004	-0.0108	LSR	3	47	Marker560138	Marker1043857	0.0187	0.0251	-0.0029
LS	3	48	Marker1153686	Marker1896198	0.0103	0.0145	-0.0052	LSD	3	48	Marker1153686	Marker1896198	0.0175	0.0245	-0.0269	LSR	3	48	Marker1153686	Marker1896198	0.0659	0.0899	-0.0055
LS	3	49	Marker218588	Marker2059413	0.025	0.0356	-0.0082	LSD	3	49	Marker218588	Marker2059413	0.0767	0.1123	-0.0575	LSR	3	49	Marker218588	Marker2059413	0.2296	0.3126	-0.0102
LS	3	50	Marker797181	Marker1136077	0.0066	0.0089	-0.0041	LSD	3	50	Marker797181	Marker1136077	0.079	0.113	-0.0576	LSR	3	50	Marker797181	Marker1136077	0.2189	0.2975	-0.0099
LS	3	51	Marker368639	Marker1526260	3.9175	6.0078	0.1072	LSD	3	51	Marker368639	Marker1526260	0.0625	0.0903	-0.0516	LSR	3	51	Marker368639	Marker1526260	0.2008	0.2765	-0.0096
LS	3	52	Marker1029966	Marker616764	0.0029	0.0032	0.0025	LSD	3	52	Marker1029966	Marker616764	0.1061	0.1531	-0.0673	LSR	3	52	Marker1029966	Marker616764	0.1972	0.2679	-0.0095
LS	3	53	Marker565338	Marker699499	0.0025	0.0028	-0.0024	LSD	3	53	Marker565338	Marker699499	0.1802	0.2605	-0.088	LSR	3	53	Marker565338	Marker699499	0.2502	0.3397	-0.0107
LS	3	54	Marker1067614	Marker1106694	0.0041	0.0052	-0.0032	LSD	3	54	Marker1067614	Marker1106694	0.0728	0.104	-0.0559	LSR	3	54	Marker1067614	Marker1106694	0.2565	0.3488	-0.0109
LS	3	55	Marker169232	Marker2012054	0.0284	0.0401	0.0088	LSD	3	55	Marker169232	Marker2012054	0.0337	0.0477	-0.0377	LSR	3	55	Marker169232	Marker2012054	0.1733	0.2352	-0.0089
LS	3	56	Marker1177801	Marker1607880	0.01	0.0139	0.0052	LSD	3	56	Marker1177801	Marker1607880	0.0148	0.0206	-0.0247	LSR	3	56	Marker1177801	Marker1607880	0.1616	0.2205	-0.0086
LS	3	57	Marker2053298	Marker274784	0.0005	0	-0.0003	LSD	3	57	Marker2053298	Marker274784	0.0194	0.0272	-0.0284	LSR	3	57	Marker2053298	Marker274784	0.1075	0.1458	-0.007
LS	3	58	Marker1641914	Marker380902	0.0004	0	0.0002	LSD	3	58	Marker1641914	Marker380902	0.0005	0	-0.0012	LSR	3	58	Marker1641914	Marker380902	0.1022	0.1398	-0.0069
LS	3	59	Marker733897	Marker561756	0.0046	0.0062	-0.0034	LSD	3	59	Marker733897	Marker561756	0.0776	0.1112	0.0576	LSR	3	59	Marker733897	Marker561756	0.0249	0.0335	-0.0034
LS	3	60	Marker1535843	Marker1819791	0.0018	0.0022	0.002	LSD	3	60	Marker1535843	Marker1819791	0.1004	0.1432	0.0652	LSR	3	60	Marker1535843	Marker1819791	0.0005	0	-0.0001
LS	3	61	Marker1402236	Marker57072	0.0014	0.0015	-0.0017	LSD	3	61	Marker1402236	Marker57072	0.103	0.1478	0.0665	LSR	3	61	Marker1402236	Marker57072	0.0013	0.0012	-0.0006
LS	3	62	Marker319500	Marker1531119	0.0576	0.0822	0.0126	LSD	3	62	Marker319500	Marker1531119	0.1412	0.202	0.0778	LSR	3	62	Marker319500	Marker1531119	0.0086	0.0111	0.0019
LS	3	63	Marker1825696	Marker621339	0.0185	0.0268	0.0072	LSD	3	63	Marker1825696	Marker621339	0.2399	0.3432	0.1014	LSR	3	63	Marker1825696	Marker621339	0.0486	0.0656	0.0047
LS	3	64	Marker1126521	Marker1288032	0.0163	0.0235	0.0067	LSD	3	64	Marker1126521	Marker1288032	0.1268	0.1818	0.0739	LSR	3	64	Marker1126521	Marker1288032	0.0399	0.0537	0.0043
LS	3	65	Marker1675929	Marker1481527	0.0323	0.0459	0.0094	LSD	3	65	Marker1675929	Marker1481527	0.1541	0.2204	0.0815	LSR	3	65	Marker1675929	Marker1481527	0.0366	0.0494	0.0041
LS	3	66	Marker740929	Marker1961508	0.0715	0.1031	0.0141	LSD	3	66	Marker740929	Marker1961508	0.1398	0.2048	0.0786	LSR	3	66	Marker740929	Marker1961508	0.027	0.0371	0.0036
LS	3	67	Marker1558839	Marker1212953	0.0594	0.0854	0.0129	LSD	3	67	Marker1558839	Marker1212953	0.5367	0.7772	0.1545	LSR	3	67	Marker1558839	Marker1212953	0.22	0.3002	0.0102
LS	3	68	Marker992781	Marker660477	0.019	0.0268	0.0073	LSD	3	68	Marker992781	Marker660477	0.7653	1.0953	0.1852	LSR	3	68	Marker992781	Marker660477	0.4039	0.5484	0.0139
LS	3	69	Marker660477	Marker592097	0.024	0.0347	-0.0083	LSD	3	69	Marker660477	Marker592097	0.6829	1.0041	0.1768	LSR	3	69	Marker660477	Marker592097	0.4298	0.5959	0.0145
LS	3	70	Marker660477	Marker592097	0.0575	0.0845	-0.0129	LSD	3	70	Marker660477	Marker592097	0.6184	0.9298	0.1696	LSR	3	70	Marker660477	Marker592097	0.4781	0.6699	0.0153
LS	3	71	Marker592097	Marker185640	0.1217	0.1793	-0.0187	LSD	3	71	Marker592097	Marker185640	0.5033	0.7514	0.1519	LSR	3	71	Marker592097	Marker185640	0.4588	0.6524	0.0151
LS	3	72	Marker185640	Marker1401370	0.2268	0.329	-0.0253	LSD	3	72	Marker185640	Marker1401370	0.3609	0.5181	0.1256	LSR	3	72	Marker185640	Marker1401370	0.3854	0.5251	0.0135
LS	3	73	Marker327002	Marker1789030	0.2644	0.379	-0.0271	LSD	3	73	Marker327002	Marker1789030	0.2987	0.4272	0.1136	LSR	3	73	Marker327002	Marker1789030	0.4254	0.577	0.014
LS	3	74	Marker884640	Marker993933	0.2368	0.3439	-0.0256	LSD	3	74	Marker884640	Marker993933	0.505	0.7242	0.1471	LSR	3	74	Marker884640	Marker993933	0.7021	0.9507	0.0179
LS	3	75	Marker754053	Marker161221	0.2313	0.3319	-0.0252	LSD	3	75	Marker754053	Marker161221	0.4646	0.6647	0.1414	LSR	3	75	Marker754053	Marker161221	0.5345	0.7247	0.0157
LS	3	76	Marker754053	Marker161221	0.1959	0.2831	-0.0232	LSD	3	76	Marker754053	Marker161221	0.3248	0.4702	0.1188	LSR	3	76	Marker754053	Marker161221	0.5322	0.7243	0.0157
LS	3	77	Marker1626365	Marker1953613	0.1766	0.2535	-0.0219	LSD	3	77	Marker1626365	Marker1953613	0.0649	0.0926	0.0525	LSR	3	77	Marker1626365	Marker1953613	0.3823	0.5188	0.0132
LS	3	78	Marker257353	Marker1565236	0.1783	0.256	-0.022	LSD	3	78	Marker257353	Marker1565236	0.0712	0.1022	0.0552	LSR	3	78	Marker257353	Marker1565236	0.2784	0.3804	0.0113
LS	3	79	Marker820814	Marker1921875	0.0971	0.1396	-0.0163	LSD	3	79	Marker820814	Marker1921875	0.1319	0.1893	0.0749	LSR	3	79	Marker820814	Marker1921875	0.3859	0.525	0.0133
LS	3	80	Marker820814	Marker1921875	0.0735	0.1063	-0.0141	LSD	3	80	Marker820814	Marker1921875	0.2836	0.4083	0.1095	LSR	3	80	Marker820814	Marker1921875	0.5026	0.6845	0.0151
LS	3	81	Marker448102	Marker639914	0.0311	0.0447	-0.0091	LSD	3	81	Marker448102	Marker639914	0.4204	0.6013	0.1328	LSR	3	81	Marker448102	Marker639914	0.5832	0.7901	0.0162
LS	3	82	Marker557929	Marker1123204	0.0692	0.099	-0.0136	LSD	3	82	Marker557929	Marker1123204	0.462	0.6665	0.1395	LSR	3	82	Marker557929	Marker1123204	0.5073	0.689	0.0151
LS	3	83	Marker145865	Marker270739	0.0202	0.0284	-0.0073	LSD	3	83	Marker145865	Marker270739	0.5168	0.7428	0.1474	LSR	3	83	Marker145865	Marker270739	0.4217	0.5726	0.0138
LS	3	84	Marker2066724	Marker2042936	0.0422	0.0603	-0.0106	LSD	3	84	Marker2066724	Marker2042936	0.534	0.7798	0.1509	LSR	3	84	Marker2066724	Marker2042936	0.3691	0.5097	0.013
LS	3	85	Marker670544	Marker1417381	0.2079	0.2994	-0.0238	LSD	3	85	Marker670544	Marker1417381	0.4443	0.6356	0.1364	LSR	3	85	Marker670544	Marker1417381	0.2476	0.3363	0.0106
LS	3	86	Marker497909	Marker1971677	0.1594	0.2306	-0.0208	LSD	3	86	Marker497909	Marker1971677	0.5693	0.8137	0.1542	LSR	3	86	Marker497909	Marker1971677	0.1942	0.2649	0.0094
LS	3	87	Marker1394326	Marker286451	0.1523	0.2184	-0.0203	LSD	3	87	Marker1394326	Marker286451	0.2232	0.3208	0.0971	LSR	3	87	Marker1394326	Marker286451	0.0433	0.0585	0.0044
LS	3	88	Marker1897700	Marker1949231	0.1278	0.1833	-0.0186	LSD	3	88	Marker1897700	Marker1949231	0.2217	0.3172	0.0967	LSR	3	88	Marker1897700	Marker1949231	0.034	0.0458	0.0039
LS	3	89	Marker872552	Marker994681	0.1032	0.1502	-0.0168	LSD	3	89	Marker872552	Marker994681	0.176	0.2571	0.0867	LSR	3	89	Marker872552	Marker994681	0.0177	0.0243	0.0028
LS	3	90	Marker30965	Marker1176302	0.0781	0.1121	-0.0145	LSD	3	90	Marker30965	Marker1176302	0.1291	0.1846	0.0733	LSR	3	90	Marker30965	Marker1176302	0.0053	0.0066	0.0015
LS	3	91	Marker1176302	Marker259438	0.0699	0.1023	-0.0138	LSD	3	91	Marker1176302	Marker259438	0.1565	0.2247	0.0807	LSR	3	91	Marker1176302	Marker259438	0.0028	0.0033	0.001
LS	3	92	Marker322226	Marker1646797	0.039	0.0556	-0.0102	LSD	3	92	Marker322226	Marker1646797	0.0737	0.1054	0.0553	LSR	3	92	Marker322226	Marker1646797	0.0023	0.0026	-0.0009
LS	3	93	Marker1023017	Marker1779895	0.0423	0.0605	-0.0106	LSD	3	93	Marker1023017	Marker1779895	0.0111	0.0153	0.0211	LSR	3	93	Marker1023017	Marker1779895	0.0501	0.0697	-0.0048
LS	3	94	Marker2036713	Marker280353	0.0828	0.1189	-0.0149	LSD	3	94	Marker2036713	Marker280353	0.0199	0.028	0.0285	LSR	3	94	Marker2036713	Marker280353	0.0783	0.1065	-0.0059
LS	3	95	Marker175452	Marker361817	0.1213	0.1743	-0.018	LSD	3	95	Marker175452	Marker361817	0.0149	0.0208	0.0246	LSR	3	95	Marker175452	Marker361817	0.0785	0.1063	-0.0059
LS	3	96	Marker1909126	Marker1794940	0.1308	0.1916	-0.0189	LSD	3	96	Marker1909126	Marker1794940	0.0148	0.0207	0.0245	LSR	3	96	Marker1909126	Marker1794940	0.0421	0.0573	-0.0043
LS	3	97	Marker869644	Marker1415103	0.1873	0.2705	-0.0224	LSD	3	97	Marker869644	Marker1415103	0.0333	0.0471	0.0369	LSR	3	97	Marker869644	Marker1415103	0.033	0.0444	-0.0038
LS	3	98	Marker249018	Marker1931723	0.2017	0.2902	-0.0233	LSD	3	98	Marker249018	Marker1931723	0.192	0.277	0.0897	LSR	3	98	Marker249018	Marker1931723	0.0009	0.0006	0.0004
LS	3	99	Marker1931723	Marker531517	0.0672	0.0961	-0.0134	LSD	3	99	Marker1931723	Marker531517	0.1397	0.1998	0.0761	LSR	3	99	Marker1931723	Marker531517	0.0077	0.0099	-0.0018
LS	3	100	Marker1960923	Marker775174	0.0322	0.0457	-0.0092	LSD	3	100	Marker1960923	Marker775174	0.118	0.1687	0.07	LSR	3	100	Marker1960923	Marker775174	0.0115	0.0152	-0.0022
LS	3	101	Marker71068	Marker650921	0.0157	0.0219	-0.0064	LSD	3	101	Marker71068	Marker650921	0.1147	0.1675	0.0697	LSR	3	101	Marker71068	Marker650921	0.0173	0.0232	-0.0028
LS	3	102	Marker960644	Marker514801	0.0835	0.1216	-0.015	LSD	3	102	Marker960644	Marker514801	0.1188	0.1716	0.0703	LSR	3	102	Marker960644	Marker514801	0.0015	0.0015	-0.0007
LS	3	103	Marker180415	Marker379985	0.0629	0.0902	-0.0129	LSD	3	103	Marker180415	Marker379985	0.1269	0.1819	0.0725	LSR	3	103	Marker180415	Marker379985	0.0007	0.0003	0.0003
LS	3	104	Marker1793459	Marker463136	0.0282	0.0404	-0.0087	LSD	3	104	Marker1793459	Marker463136	0.0693	0.0992	0.0536	LSR	3	104	Marker1793459	Marker463136	0.003	0.0035	-0.0011
LS	3	105	Marker1118807	Marker619485	0.028	0.0399	-0.0086	LSD	3	105	Marker1118807	Marker619485	0.0514	0.0735	0.0463	LSR	3	105	Marker1118807	Marker619485	0.0093	0.0124	-0.002
LS	3	106	Marker1426286	Marker502568	0.0171	0.0243	-0.0067	LSD	3	106	Marker1426286	Marker502568	0.0022	0.0025	0.0086	LSR	3	106	Marker1426286	Marker502568	0.0048	0.006	-0.0014
LS	3	107	Marker1146230	Marker156749	0.0408	0.0581	-0.0104	LSD	3	107	Marker1146230	Marker156749	0.0115	0.0159	0.0216	LSR	3	107	Marker1146230	Marker156749	0.0108	0.0144	0.0022
LS	3	108	Marker956112	Marker639693	0.0016	0.0017	-0.0018	LSD	3	108	Marker956112	Marker639693	0.0029	0.0036	0.0103	LSR	3	108	Marker956112	Marker639693	0.008	0.0104	0.0019
LS	3	109	Marker1346769	Marker1756636	0.0009	0.0008	-0.0011	LSD	3	109	Marker1346769	Marker1756636	0.0235	0.0332	0.0313	LSR	3	109	Marker1346769	Marker1756636	0.0281	0.0377	0.0036
LS	3	110	Marker564006	Marker835353	0.0412	0.0599	-0.0106	LSD	3	110	Marker564006	Marker835353	0.0132	0.0184	0.0233	LSR	3	110	Marker564006	Marker835353	0.0306	0.0414	0.0037
LS	3	111	Marker564006	Marker835353	0.0013	0.0013	-0.0016	LSD	3	111	Marker564006	Marker835353	0.0089	0.0122	0.0189	LSR	3	111	Marker564006	Marker835353	0.0317	0.0427	0.0038
LS	3	112	Marker2016723	Marker1416918	0.0647	0.0932	-0.0132	LSD	3	112	Marker2016723	Marker1416918	0.0007	0.0005	0.0035	LSR	3	112	Marker2016723	Marker1416918	0.0018	0.0018	-0.0008
LS	3	113	Marker567753	Marker106510	0.0493	0.0705	-0.0115	LSD	3	113	Marker567753	Marker106510	0.0023	0.0026	0.0087	LSR	3	113	Marker567753	Marker106510	0.0008	0.0005	-0.0004
LS	3	114	Marker602809	Marker1340213	0.0919	0.1318	-0.0157	LSD	3	114	Marker602809	Marker1340213	0.0009	0.0006	-0.0042	LSR	3	114	Marker602809	Marker1340213	0.001	0.0008	0.0005
LS	3	115	Marker602809	Marker1340213	0.0748	0.108	-0.0142	LSD	3	115	Marker602809	Marker1340213	0.016	0.0225	-0.0256	LSR	3	115	Marker602809	Marker1340213	0.0102	0.0134	-0.0021
LS	3	116	Marker415101	Marker837957	0.0057	0.0077	-0.0038	LSD	3	116	Marker415101	Marker837957	0.0475	0.0677	-0.0445	LSR	3	116	Marker415101	Marker837957	0.0167	0.0222	-0.0027
LS	3	117	Marker587170	Marker1478736	0.0063	0.0085	-0.004	LSD	3	117	Marker587170	Marker1478736	0.0009	0.0006	-0.004	LSR	3	117	Marker587170	Marker1478736	0.0175	0.0233	0.0028
LS	3	118	Marker587170	Marker1478736	0.0013	0.0013	-0.0015	LSD	3	118	Marker587170	Marker1478736	0.0075	0.0102	-0.0173	LSR	3	118	Marker587170	Marker1478736	0.0124	0.0164	0.0023
LS	3	119	Marker1503504	Marker572469	0.0043	0.0058	-0.0032	LSD	3	119	Marker1503504	Marker572469	0.0014	0.0014	-0.0063	LSR	3	119	Marker1503504	Marker572469	0.0283	0.0381	0.0035
LS	3	120	Marker1031017	Marker1676282	0.0026	0.0034	0.0024	LSD	3	120	Marker1031017	Marker1676282	0.0204	0.0287	0.0291	LSR	3	120	Marker1031017	Marker1676282	0.097	0.1318	0.0066
LS	3	121	Marker1868217	Marker1275804	0.0018	0.0021	0.002	LSD	3	121	Marker1868217	Marker1275804	0.0175	0.0246	0.0269	LSR	3	121	Marker1868217	Marker1275804	0.0534	0.0748	0.005
LS	3	122	Marker827456	Marker1472450	0.0101	0.0141	0.0051	LSD	3	122	Marker827456	Marker1472450	0.0362	0.0527	0.0393	LSR	3	122	Marker827456	Marker1472450	0.0834	0.1192	0.0063
LS	3	123	Marker1037906	Marker1127153	0.0004	0	-0.0001	LSD	3	123	Marker1037906	Marker1127153	0.0199	0.0282	0.0287	LSR	3	123	Marker1037906	Marker1127153	0.1197	0.1633	0.0074
LS	3	124	Marker1127153	Marker1185370	0.0052	0.0071	-0.0036	LSD	3	124	Marker1127153	Marker1185370	0.0014	0.0014	0.0063	LSR	3	124	Marker1127153	Marker1185370	0.0953	0.1295	0.0066
LS	3	125	Marker384698	Marker1054081	0.0009	0.0005	0.0012	LSD	3	125	Marker384698	Marker1054081	0.0442	0.0631	0.0432	LSR	3	125	Marker384698	Marker1054081	0.1313	0.1793	0.0077
LS	3	126	Marker948690	Marker1007686	0.0013	0.0012	-0.0015	LSD	3	126	Marker948690	Marker1007686	0.1598	0.229	0.0822	LSR	3	126	Marker948690	Marker1007686	0.329	0.4466	0.0122
LS	3	127	Marker88118	Marker1965623	0.0006	0	0.0006	LSD	3	127	Marker88118	Marker1965623	0.1509	0.2172	0.08	LSR	3	127	Marker88118	Marker1965623	0.3632	0.4978	0.0129
LS	3	128	Marker550426	Marker1750974	0.0078	0.0107	-0.0045	LSD	3	128	Marker550426	Marker1750974	0.1454	0.2087	0.0783	LSR	3	128	Marker550426	Marker1750974	0.4305	0.5855	0.0139
LS	3	129	Marker333817	Marker1390693	0.0128	0.0177	-0.0058	LSD	3	129	Marker333817	Marker1390693	0.0403	0.0572	0.041	LSR	3	129	Marker333817	Marker1390693	0.4582	0.6214	0.0144
LS	3	130	Marker1658863	Marker480799	0.0079	0.0108	-0.0045	LSD	3	130	Marker1658863	Marker480799	0.006	0.0079	0.0152	LSR	3	130	Marker1658863	Marker480799	0.2099	0.2886	0.0098
LS	3	131	Marker586861	Marker1180836	0.0052	0.007	0.0036	LSD	3	131	Marker586861	Marker1180836	0.0043	0.0056	-0.0128	LSR	3	131	Marker586861	Marker1180836	0.0964	0.1315	0.0066
LS	3	132	Marker25580	Marker1992349	0.0032	0.0039	0.0027	LSD	3	132	Marker25580	Marker1992349	0.0006	0.0002	0.0028	LSR	3	132	Marker25580	Marker1992349	0.2373	0.323	0.0103
LS	3	133	Marker1992349	Marker1689198	0.0004	0.0001	0.0001	LSD	3	133	Marker1992349	Marker1689198	0.0135	0.0189	0.0234	LSR	3	133	Marker1992349	Marker1689198	0.3971	0.5393	0.0133
LS	3	134	Marker229801	Marker1474407	0.0025	0.0031	0.0024	LSD	3	134	Marker229801	Marker1474407	0.0005	0.0002	0.0021	LSR	3	134	Marker229801	Marker1474407	0.2926	0.4024	0.0115
LS	3	135	Marker1664953	Marker374700	0.0432	0.0618	0.0107	LSD	3	135	Marker1664953	Marker374700	0.004	0.0051	0.0122	LSR	3	135	Marker1664953	Marker374700	0.299	0.4122	0.0116
LS	3	136	Marker374700	Marker1656578	0.1054	0.1525	0.0169	LSD	3	136	Marker374700	Marker1656578	0.0007	0.0004	-0.0036	LSR	3	136	Marker374700	Marker1656578	0.2455	0.3423	0.0106
LS	3	137	Marker348913	Marker558591	0.1658	0.2395	0.0213	LSD	3	137	Marker348913	Marker558591	0.0056	0.0075	-0.0149	LSR	3	137	Marker348913	Marker558591	0.186	0.253	0.0092
LS	3	138	Marker1947085	Marker114425	0.1741	0.2507	0.0217	LSD	3	138	Marker1947085	Marker114425	0.0354	0.0506	-0.0385	LSR	3	138	Marker1947085	Marker114425	0.1192	0.1649	0.0074
LS	3	139	Marker1049362	Marker655507	0.1878	0.2733	0.0227	LSD	3	139	Marker1049362	Marker655507	0.0865	0.1291	-0.0616	LSR	3	139	Marker1049362	Marker655507	0.053	0.0733	0.0049
LS	3	140	Marker269935	Marker937557	0.0795	0.114	0.0146	LSD	3	140	Marker269935	Marker937557	0.1759	0.2523	-0.0862	LSR	3	140	Marker269935	Marker937557	0.0181	0.0241	0.0028
LS	3	141	Marker1161000	Marker666773	0.0004	0	0.0003	LSD	3	141	Marker1161000	Marker666773	0.388	0.5549	-0.1276	LSR	3	141	Marker1161000	Marker666773	0.0005	0.0001	0.0002
LS	3	142	Marker990167	Marker1826770	0.039	0.0559	-0.0102	LSD	3	142	Marker990167	Marker1826770	0.2846	0.4232	-0.1112	LSR	3	142	Marker990167	Marker1826770	0.0009	0.0006	-0.0004
LS	3	143	Marker71616	Marker908723	0.0075	0.0103	-0.0044	LSD	3	143	Marker71616	Marker908723	0.2907	0.4164	-0.1103	LSR	3	143	Marker71616	Marker908723	0.0135	0.0178	-0.0024
LS	3	144	Marker597688	Marker449527	0.0037	0.0048	0.003	LSD	3	144	Marker597688	Marker449527	0.4175	0.6	-0.1322	LSR	3	144	Marker597688	Marker449527	0.0288	0.0389	-0.0036
LS	3	145	Marker555198	Marker957093	0.096	0.1378	0.0161	LSD	3	145	Marker555198	Marker957093	0.3444	0.4951	-0.1207	LSR	3	145	Marker555198	Marker957093	0.0473	0.0641	-0.0046
LS	3	146	Marker957093	Marker1020653	0.1802	0.2585	0.0221	LSD	3	146	Marker957093	Marker1020653	0.2857	0.4088	-0.1099	LSR	3	146	Marker957093	Marker1020653	0.0226	0.0302	-0.0032
LS	3	147	Marker930419	Marker193882	0.1156	0.1662	0.0178	LSD	3	147	Marker930419	Marker193882	0.241	0.3518	-0.1022	LSR	3	147	Marker930419	Marker193882	0.0361	0.0495	-0.0041
LS	3	148	Marker1643625	Marker1486665	0.1587	0.2307	0.0209	LSD	3	148	Marker1643625	Marker1486665	0.5413	0.7906	-0.1531	LSR	3	148	Marker1643625	Marker1486665	0.1324	0.1834	-0.0078
LS	3	149	Marker349966	Marker156635	0.0983	0.1436	0.0165	LSD	3	149	Marker349966	Marker156635	0.5431	0.8173	-0.1556	LSR	3	149	Marker349966	Marker156635	0.0305	0.0439	-0.0038
LS	3	150	Marker156635	Marker1144621	0.0238	0.0336	0.008	LSD	3	150	Marker156635	Marker1144621	0.32	0.4642	-0.1172	LSR	3	150	Marker156635	Marker1144621	0.0088	0.0116	0.002
LS	3	151	Marker50087	Marker997424	0.0769	0.1103	0.0145	LSD	3	151	Marker50087	Marker997424	0.391	0.5615	-0.1295	LSR	3	151	Marker50087	Marker997424	0.0085	0.0113	0.0019
LS	3	152	Marker180448	Marker662601	0.1241	0.1835	0.0187	LSD	3	152	Marker180448	Marker662601	0.2844	0.4095	-0.1105	LSR	3	152	Marker180448	Marker662601	0.0243	0.0328	0.0033
LS	3	153	Marker405012	Marker1224526	0.0885	0.1289	0.0157	LSD	3	153	Marker405012	Marker1224526	0.1572	0.2264	-0.0822	LSR	3	153	Marker405012	Marker1224526	0.051	0.071	0.0049
LS	3	154	Marker1570860	Marker504653	0.0697	0.1012	0.0139	LSD	3	154	Marker1570860	Marker504653	0.0188	0.0266	-0.0282	LSR	3	154	Marker1570860	Marker504653	0.0746	0.1022	0.0059
LS	3	155	Marker504653	Marker1499722	0.0392	0.0568	0.0104	LSD	3	155	Marker504653	Marker1499722	0.0062	0.0085	0.0158	LSR	3	155	Marker504653	Marker1499722	0.1059	0.151	0.0071
LS	3	156	Marker327912	Marker213999	0.0225	0.032	0.0078	LSD	3	156	Marker327912	Marker213999	0.083	0.1205	0.0596	LSR	3	156	Marker327912	Marker213999	0.1228	0.169	0.0075
LS	3	157	Marker679272	Marker272669	0.1033	0.1493	0.0168	LSD	3	157	Marker679272	Marker272669	0.0409	0.0595	0.0418	LSR	3	157	Marker679272	Marker272669	0.0738	0.1001	0.0058
LS	3	158	Marker218313	Marker1201952	0.1608	0.2314	0.021	LSD	3	158	Marker218313	Marker1201952	0.0325	0.046	0.0368	LSR	3	158	Marker218313	Marker1201952	0.1046	0.142	0.0069
LS	3	159	Marker275671	Marker1426036	0.1102	0.1583	0.0174	LSD	3	159	Marker275671	Marker1426036	0.0366	0.0519	0.0392	LSR	3	159	Marker275671	Marker1426036	0.0363	0.0489	0.004
LS	3	160	Marker341463	Marker787622	0.1359	0.1955	0.0194	LSD	3	160	Marker341463	Marker787622	0.0399	0.0584	0.0417	LSR	3	160	Marker341463	Marker787622	0.0512	0.0704	0.0049
LS	3	161	Marker1015222	Marker339206	0.1903	0.2821	0.0233	LSD	3	161	Marker1015222	Marker339206	0.1047	0.1528	0.0674	LSR	3	161	Marker1015222	Marker339206	0.0844	0.1158	0.0062
LS	3	162	Marker1015222	Marker339206	0.2711	0.4113	0.0281	LSD	3	162	Marker1015222	Marker339206	0.091	0.1357	0.0634	LSR	3	162	Marker1015222	Marker339206	0.0507	0.0702	0.0049
LS	3	163	Marker339206	Marker1731876	0.2798	0.403	0.0278	LSD	3	163	Marker339206	Marker1731876	0.0661	0.0943	0.0528	LSR	3	163	Marker339206	Marker1731876	0.0167	0.0222	0.0027
LS	3	164	Marker1415524	Marker1468408	0.1448	0.2156	0.0203	LSD	3	164	Marker1415524	Marker1468408	0.0178	0.0253	0.0274	LSR	3	164	Marker1415524	Marker1468408	0.0005	0.0001	0.0002
LS	3	165	Marker1169536	Marker2032326	0.0433	0.0632	0.011	LSD	3	165	Marker1169536	Marker2032326	0.0261	0.0369	0.0331	LSR	3	165	Marker1169536	Marker2032326	0.0086	0.0112	0.0019

## Sheet: Chr 4
Supplemental Table 11-4. Detailed QTL information on chromosome 4 for LS, LSR, and LSD trait in the RIL-F2:8 population.
TraitName	Chromosom	Position	LeftMarker	RightMarker	LOD	PVE(%)	Add	TraitName	Chromosom	Position	LeftMarker	RightMarker	LOD	PVE(%)	Add	TraitName	Chromosom	Position	LeftMarker	RightMarker	LOD	PVE(%)	Add
LS	4	0	Marker3443749	Marker3723613	0.081	0.1158	0.0151	LSD	4	0	Marker3443749	Marker3723613	0.0701	0.1001	-0.055	LSR	4	0	Marker3443749	Marker3723613	0.4668	0.633	0.0147
LS	4	1	Marker4803777	Marker4784816	0.0378	0.0537	0.0102	LSD	4	1	Marker4803777	Marker4784816	0.0124	0.0172	-0.0228	LSR	4	1	Marker4803777	Marker4784816	0.3505	0.4758	0.0127
LS	4	2	Marker4033105	Marker4558395	0.0098	0.0136	0.0051	LSD	4	2	Marker4033105	Marker4558395	0.0026	0.0031	-0.0098	LSR	4	2	Marker4033105	Marker4558395	0.2355	0.3198	0.0105
LS	4	3	Marker5097329	Marker4127046	0.0118	0.0166	0.0057	LSD	4	3	Marker5097329	Marker4127046	0.052	0.074	0.0474	LSR	4	3	Marker5097329	Marker4127046	0.4515	0.6124	0.0145
LS	4	4	Marker4151345	Marker4055054	0.0028	0.0037	0.0026	LSD	4	4	Marker4151345	Marker4055054	0.0605	0.0862	0.0511	LSR	4	4	Marker4151345	Marker4055054	0.4315	0.5861	0.0142
LS	4	5	Marker3534511	Marker5441517	0.0702	0.1004	0.0141	LSD	4	5	Marker3534511	Marker5441517	0.0053	0.007	-0.0146	LSR	4	5	Marker3534511	Marker5441517	0.2681	0.3641	0.0112
LS	4	6	Marker4561263	Marker3776633	0.0242	0.0345	0.0083	LSD	4	6	Marker4561263	Marker3776633	0.0237	0.0336	-0.0321	LSR	4	6	Marker4561263	Marker3776633	0.222	0.3027	0.0103
LS	4	7	Marker4561263	Marker3776633	0.0037	0.0049	-0.0031	LSD	4	7	Marker4561263	Marker3776633	0.0005	0.0001	-0.0014	LSR	4	7	Marker4561263	Marker3776633	0.3077	0.4259	0.012
LS	4	8	Marker3460184	Marker4822969	0.0265	0.0374	-0.0085	LSD	4	8	Marker3460184	Marker4822969	0.0328	0.0464	0.0373	LSR	4	8	Marker3460184	Marker4822969	0.3447	0.4678	0.0126
LS	4	9	Marker4961972	Marker4293480	0.1096	0.1572	-0.0175	LSD	4	9	Marker4961972	Marker4293480	0.0005	0	-0.0001	LSR	4	9	Marker4961972	Marker4293480	0.386	0.5239	0.0133
LS	4	10	Marker4293480	Marker3991596	0.0734	0.1081	-0.0145	LSD	4	10	Marker4293480	Marker3991596	0.0028	0.0035	0.0103	LSR	4	10	Marker4293480	Marker3991596	0.3102	0.4305	0.0121
LS	4	11	Marker3991596	Marker3974490	0.0328	0.0475	-0.0096	LSD	4	11	Marker3991596	Marker3974490	0.0302	0.0434	0.036	LSR	4	11	Marker3991596	Marker3974490	0.2921	0.3988	0.0116
LS	4	12	Marker3974490	Marker3673373	0.0552	0.0812	-0.0126	LSD	4	12	Marker3974490	Marker3673373	0.1213	0.1832	0.0742	LSR	4	12	Marker3974490	Marker3673373	0.4166	0.5939	0.0142
LS	4	13	Marker3974490	Marker3673373	0.0051	0.0074	-0.0037	LSD	4	13	Marker3974490	Marker3673373	0.1566	0.2434	0.0856	LSR	4	13	Marker3974490	Marker3673373	0.322	0.4762	0.0127
LS	4	14	Marker3673373	Marker4329825	0.0041	0.0052	0.0032	LSD	4	14	Marker3673373	Marker4329825	0.175	0.2551	0.0875	LSR	4	14	Marker3673373	Marker4329825	0.2416	0.334	0.0107
LS	4	15	Marker3673373	Marker4329825	0.01	0.0138	0.0052	LSD	4	15	Marker3673373	Marker4329825	0.1962	0.2907	0.0931	LSR	4	15	Marker3673373	Marker4329825	0.2623	0.3692	0.0112
LS	4	16	Marker4329825	Marker3854108	0.0162	0.0231	0.0066	LSD	4	16	Marker4329825	Marker3854108	0.1727	0.2493	0.086	LSR	4	16	Marker4329825	Marker3854108	0.2546	0.3457	0.0108
LS	4	17	Marker3854108	Marker3933303	0.0052	0.0075	0.0038	LSD	4	17	Marker3854108	Marker3933303	0.1759	0.2691	0.0895	LSR	4	17	Marker3854108	Marker3933303	0.3314	0.4768	0.0127
LS	4	18	Marker3854108	Marker3933303	0.0004	0	-0.0002	LSD	4	18	Marker3854108	Marker3933303	0.2009	0.3018	0.0949	LSR	4	18	Marker3854108	Marker3933303	0.4263	0.6005	0.0142
LS	4	19	Marker3933303	Marker4672460	0.0046	0.0062	-0.0034	LSD	4	19	Marker3933303	Marker4672460	0.3383	0.4928	0.1218	LSR	4	19	Marker3933303	Marker4672460	0.6102	0.8513	0.017
LS	4	20	Marker4672460	Marker4409137	0.0154	0.0218	-0.0065	LSD	4	20	Marker4672460	Marker4409137	0.7092	1.0464	0.1778	LSR	4	20	Marker4672460	Marker4409137	1.0026	1.4119	0.022
LS	4	21	Marker4709665	Marker4333144	0.0203	0.0285	-0.0074	LSD	4	21	Marker4709665	Marker4333144	1.0355	1.4731	0.21	LSR	4	21	Marker4709665	Marker4333144	1.3659	1.8384	0.025
LS	4	22	Marker5135359	Marker4215481	0.0284	0.0404	-0.0088	LSD	4	22	Marker5135359	Marker4215481	1.0446	1.4856	0.211	LSR	4	22	Marker5135359	Marker4215481	1.4345	1.933	0.0256
LS	4	23	Marker3504014	Marker4959248	0.061	0.0872	-0.013	LSD	4	23	Marker3504014	Marker4959248	1.2923	1.8655	0.2362	LSR	4	23	Marker3504014	Marker4959248	2.1133	2.871	0.0312
LS	4	24	Marker4959248	Marker4848674	0.1086	0.1599	-0.0176	LSD	4	24	Marker4959248	Marker4848674	0.4182	0.6088	0.1358	LSR	4	24	Marker4959248	Marker4848674	0.9706	1.3224	0.0213
LS	4	25	Marker4848674	Marker4932564	0.1061	0.1537	-0.0173	LSD	4	25	Marker4848674	Marker4932564	0.2662	0.3966	0.1098	LSR	4	25	Marker4848674	Marker4932564	0.8405	1.156	0.0199
LS	4	26	Marker4932564	Marker4731414	0.0527	0.0758	-0.0122	LSD	4	26	Marker4932564	Marker4731414	0.1219	0.1796	0.074	LSR	4	26	Marker4932564	Marker4731414	0.5389	0.7492	0.0161
LS	4	27	Marker4731414	Marker3725623	0.0153	0.0222	-0.0066	LSD	4	27	Marker4731414	Marker3725623	0.011	0.0153	0.0215	LSR	4	27	Marker4731414	Marker3725623	0.3115	0.4306	0.0122
LS	4	28	Marker3725623	Marker3787515	0.0057	0.0077	-0.0039	LSD	4	28	Marker3725623	Marker3787515	0.0033	0.0041	-0.0112	LSR	4	28	Marker3725623	Marker3787515	0.1384	0.1942	0.0081
LS	4	29	Marker3725623	Marker3787515	0.0043	0.0057	-0.0033	LSD	4	29	Marker3725623	Marker3787515	0.0349	0.0498	-0.0386	LSR	4	29	Marker3725623	Marker3787515	0.0306	0.0415	0.0037
LS	4	30	Marker3787515	Marker4362161	0.0039	0.0053	-0.0032	LSD	4	30	Marker3787515	Marker4362161	0.0155	0.023	-0.0262	LSR	4	30	Marker3787515	Marker4362161	0.0339	0.0471	0.004
LS	4	31	Marker3787515	Marker4362161	0.0035	0.0046	-0.0029	LSD	4	31	Marker3787515	Marker4362161	0.0017	0.0018	-0.0073	LSR	4	31	Marker3787515	Marker4362161	0.0431	0.0585	0.0044
LS	4	32	Marker4686397	Marker3869570	0.0059	0.0081	0.0039	LSD	4	32	Marker4686397	Marker3869570	0.0024	0.0028	0.0091	LSR	4	32	Marker4686397	Marker3869570	0.1355	0.1844	0.0079
LS	4	33	Marker3869570	Marker4812659	0.0572	0.0821	0.0125	LSD	4	33	Marker3869570	Marker4812659	0.0005	0	0.0014	LSR	4	33	Marker3869570	Marker4812659	0.1244	0.1703	0.0076
LS	4	34	Marker3869570	Marker4812659	0.0208	0.0294	0.0076	LSD	4	34	Marker3869570	Marker4812659	0.0138	0.02	-0.0245	LSR	4	34	Marker3869570	Marker4812659	0.158	0.2189	0.0086
LS	4	35	Marker4015319	Marker3711203	0.0522	0.0746	0.0121	LSD	4	35	Marker4015319	Marker3711203	0.0247	0.035	-0.0326	LSR	4	35	Marker4015319	Marker3711203	0.2849	0.3879	0.0115
LS	4	36	Marker5015647	Marker3582985	0.0026	0.0031	0.0025	LSD	4	36	Marker5015647	Marker3582985	0.0493	0.0704	-0.0465	LSR	4	36	Marker5015647	Marker3582985	0.1531	0.209	0.0085
LS	4	37	Marker3567698	Marker4789057	0.0531	0.0767	-0.0123	LSD	4	37	Marker3567698	Marker4789057	0.0042	0.0054	-0.0129	LSR	4	37	Marker3567698	Marker4789057	0.3309	0.4511	0.0125
LS	4	38	Marker4374123	Marker4942555	0.1071	0.1552	-0.0174	LSD	4	38	Marker4374123	Marker4942555	0.0536	0.0772	-0.0482	LSR	4	38	Marker4374123	Marker4942555	0.3119	0.4266	0.0121
LS	4	39	Marker5342685	Marker3955957	0.0723	0.1041	-0.0142	LSD	4	39	Marker5342685	Marker3955957	0.1357	0.1963	-0.0766	LSR	4	39	Marker5342685	Marker3955957	0.2773	0.3805	0.0113
LS	4	40	Marker3955957	Marker3722115	0.1067	0.1568	-0.0173	LSD	4	40	Marker3955957	Marker3722115	0.2454	0.3551	-0.1025	LSR	4	40	Marker3955957	Marker3722115	0.367	0.5077	0.013
LS	4	41	Marker3955957	Marker3722115	0.1959	0.2967	-0.0237	LSD	4	41	Marker3955957	Marker3722115	0.3014	0.4425	-0.1142	LSR	4	41	Marker3955957	Marker3722115	0.3562	0.5062	0.013
LS	4	42	Marker3955957	Marker3722115	0.2958	0.4314	-0.0286	LSD	4	42	Marker3955957	Marker3722115	0.3536	0.5101	-0.1225	LSR	4	42	Marker3955957	Marker3722115	0.3271	0.4512	0.0123
LS	4	43	Marker3722115	Marker4984677	0.3858	0.5694	-0.0328	LSD	4	43	Marker3722115	Marker4984677	0.6117	0.9061	-0.163	LSR	4	43	Marker3722115	Marker4984677	0.2209	0.3079	0.0101
LS	4	44	Marker4984677	Marker3610611	0.4453	0.6426	-0.0348	LSD	4	44	Marker4984677	Marker3610611	0.9864	1.429	-0.2045	LSR	4	44	Marker4984677	Marker3610611	0.1097	0.1503	0.0071
LS	4	45	Marker4984677	Marker3610611	0.4043	0.5909	-0.0334	LSD	4	45	Marker4984677	Marker3610611	1.5459	2.2531	-0.257	LSR	4	45	Marker4984677	Marker3610611	0.0246	0.034	0.0034
LS	4	46	Marker3610611	Marker5000379	0.4093	0.594	-0.0334	LSD	4	46	Marker3610611	Marker5000379	1.6627	2.4421	-0.2673	LSR	4	46	Marker3610611	Marker5000379	0.0071	0.0092	0.0017
LS	4	47	Marker5000379	Marker4898255	0.4457	0.6438	-0.0349	LSD	4	47	Marker5000379	Marker4898255	1.6211	2.3912	-0.2649	LSR	4	47	Marker5000379	Marker4898255	0.0061	0.0079	0.0016
LS	4	48	Marker5000379	Marker4898255	0.4859	0.6992	-0.0365	LSD	4	48	Marker5000379	Marker4898255	1.6014	2.3114	-0.2616	LSR	4	48	Marker5000379	Marker4898255	0.0055	0.0069	0.0015
LS	4	49	Marker4898255	Marker3815354	0.5143	0.7364	-0.0376	LSD	4	49	Marker4898255	Marker3815354	1.6072	2.2743	-0.2602	LSR	4	49	Marker4898255	Marker3815354	0.016	0.0213	-0.0027
LS	4	50	Marker3754649	Marker5153797	0.4021	0.576	-0.0333	LSD	4	50	Marker3754649	Marker5153797	1.6004	2.2647	-0.2601	LSR	4	50	Marker3754649	Marker5153797	0.0433	0.0584	-0.0044
LS	4	51	Marker3645428	Marker3987097	0.3532	0.5063	-0.0312	LSD	4	51	Marker3645428	Marker3987097	1.6837	2.3807	-0.2663	LSR	4	51	Marker3645428	Marker3987097	0.0325	0.0436	-0.0038
LS	4	52	Marker4097561	Marker5002532	0.3067	0.4396	-0.029	LSD	4	52	Marker4097561	Marker5002532	1.5857	2.2442	-0.2581	LSR	4	52	Marker4097561	Marker5002532	0.0071	0.0091	-0.0017
LS	4	53	Marker4761833	Marker5124504	0.164	0.2353	-0.0212	LSD	4	53	Marker4761833	Marker5124504	1.5287	2.1646	-0.2535	LSR	4	53	Marker4761833	Marker5124504	0.0042	0.0051	-0.0013
LS	4	54	Marker4548551	Marker3566887	0.1981	0.2839	-0.0233	LSD	4	54	Marker4548551	Marker3566887	1.4076	1.9953	-0.2438	LSR	4	54	Marker4548551	Marker3566887	0.0009	0.0006	0.0004
LS	4	55	Marker3931630	Marker4338400	0.1481	0.2125	-0.0201	LSD	4	55	Marker3931630	Marker4338400	1.1744	1.6688	-0.2222	LSR	4	55	Marker3931630	Marker4338400	0.008	0.0103	0.0019
LS	4	56	Marker4661169	Marker4124970	0.0168	0.0239	-0.0067	LSD	4	56	Marker4661169	Marker4124970	1.3156	1.8822	-0.2357	LSR	4	56	Marker4661169	Marker4124970	3.3675	4.7735	-0.0399
LS	4	57	Marker4120343	Marker4595124	0.0081	0.0112	-0.0046	LSD	4	57	Marker4120343	Marker4595124	1.2492	1.8346	-0.234	LSR	4	57	Marker4120343	Marker4595124	0.0069	0.009	0.0017
LS	4	58	Marker4595124	Marker3564387	0.034	0.0494	-0.0097	LSD	4	58	Marker4595124	Marker3564387	1.1458	1.6871	-0.2241	LSR	4	58	Marker4595124	Marker3564387	0.0241	0.0333	0.0033
LS	4	59	Marker3564387	Marker3690753	0.0465	0.0663	-0.0112	LSD	4	59	Marker3564387	Marker3690753	0.6455	0.9579	-0.1685	LSR	4	59	Marker3564387	Marker3690753	0.1211	0.1684	0.0075
LS	4	60	Marker4722040	Marker4580576	0.0575	0.0835	-0.0126	LSD	4	60	Marker4722040	Marker4580576	0.4731	0.6814	-0.1426	LSR	4	60	Marker4722040	Marker4580576	0.1151	0.1569	0.0073
LS	4	61	Marker3466219	Marker4762123	0.0154	0.0216	-0.0064	LSD	4	61	Marker3466219	Marker4762123	0.6134	0.8772	-0.1625	LSR	4	61	Marker3466219	Marker4762123	0.0713	0.0965	0.0057
LS	4	62	Marker4280586	Marker4033757	0.0068	0.0092	-0.0042	LSD	4	62	Marker4280586	Marker4033757	0.4174	0.5968	-0.1338	LSR	4	62	Marker4280586	Marker4033757	0.143	0.1941	0.0081
LS	4	63	Marker4640193	Marker3549274	0.0004	0.0001	0.0002	LSD	4	63	Marker4640193	Marker3549274	0.4848	0.6927	-0.1444	LSR	4	63	Marker4640193	Marker3549274	0.074	0.1001	0.0058
LS	4	64	Marker3554038	Marker4458076	0.0014	0.0014	-0.0017	LSD	4	64	Marker3554038	Marker4458076	0.4786	0.6841	-0.1438	LSR	4	64	Marker3554038	Marker4458076	0.099	0.1342	0.0068
LS	4	65	Marker5241388	Marker4380086	0.0053	0.0068	-0.0037	LSD	4	65	Marker5241388	Marker4380086	0.4629	0.6616	-0.1419	LSR	4	65	Marker5241388	Marker4380086	0.0959	0.13	0.0067
LS	4	66	Marker5434115	Marker4609214	0.0443	0.0652	-0.0112	LSD	4	66	Marker5434115	Marker4609214	0.3815	0.552	-0.1294	LSR	4	66	Marker5434115	Marker4609214	0.179	0.2485	0.0092
LS	4	67	Marker4609214	Marker5320540	0.1682	0.2529	-0.0221	LSD	4	67	Marker4609214	Marker5320540	0.3174	0.4635	-0.1181	LSR	4	67	Marker4609214	Marker5320540	0.1725	0.2379	0.009
LS	4	68	Marker4609214	Marker5320540	0.2918	0.4344	-0.0289	LSD	4	68	Marker4609214	Marker5320540	0.305	0.4442	-0.1154	LSR	4	68	Marker4609214	Marker5320540	0.0904	0.1242	0.0065
LS	4	69	Marker5320540	Marker4338740	0.3703	0.5323	-0.0319	LSD	4	69	Marker5320540	Marker4338740	0.2943	0.4245	-0.1127	LSR	4	69	Marker5320540	Marker4338740	0.0355	0.0484	0.0041
LS	4	70	Marker4338740	Marker4278216	0.3701	0.5321	-0.032	LSD	4	70	Marker4338740	Marker4278216	0.3067	0.4426	-0.1155	LSR	4	70	Marker4338740	Marker4278216	0.0052	0.0065	0.0015
LS	4	71	Marker4338740	Marker4278216	0.2396	0.3446	-0.0259	LSD	4	71	Marker4338740	Marker4278216	0.6104	0.8756	-0.1633	LSR	4	71	Marker4338740	Marker4278216	0.0202	0.0271	-0.0031
LS	4	72	Marker3932410	Marker4781742	0.2402	0.3447	-0.0259	LSD	4	72	Marker3932410	Marker4781742	0.6497	0.9448	-0.1699	LSR	4	72	Marker3932410	Marker4781742	0.0095	0.0124	-0.0021
LS	4	73	Marker5362168	Marker4886758	0.2063	0.296	-0.024	LSD	4	73	Marker5362168	Marker4886758	0.4651	0.6647	-0.1423	LSR	4	73	Marker5362168	Marker4886758	0.0057	0.0072	-0.0016
LS	4	74	Marker4199070	Marker5345732	0.1732	0.2483	-0.0219	LSD	4	74	Marker4199070	Marker5345732	0.6279	0.899	-0.1652	LSR	4	74	Marker4199070	Marker5345732	0.0087	0.0113	-0.002
LS	4	75	Marker3574536	Marker4819461	0.1753	0.2533	-0.0223	LSD	4	75	Marker3574536	Marker4819461	0.5672	0.815	-0.158	LSR	4	75	Marker3574536	Marker4819461	0.0018	0.0019	-0.0008
LS	4	76	Marker4819461	Marker3900433	0.1066	0.1605	-0.0177	LSD	4	76	Marker4819461	Marker3900433	0.4126	0.6157	-0.137	LSR	4	76	Marker4819461	Marker3900433	0.0016	0.0017	0.0008
LS	4	77	Marker3900433	Marker4309713	0.0317	0.0459	-0.0094	LSD	4	77	Marker3900433	Marker4309713	0.3203	0.4677	-0.1187	LSR	4	77	Marker3900433	Marker4309713	0.0043	0.0053	0.0013
LS	4	78	Marker5426000	Marker5291656	0.0193	0.0272	-0.0072	LSD	4	78	Marker5426000	Marker5291656	0.3839	0.5512	-0.1285	LSR	4	78	Marker5426000	Marker5291656	0.0017	0.0017	-0.0008
LS	4	79	Marker5291656	Marker4653179	0.0006	0.0005	-0.0008	LSD	4	79	Marker5291656	Marker4653179	0.4584	0.6569	-0.1397	LSR	4	79	Marker5291656	Marker4653179	0.0006	0.0001	-0.0002
LS	4	80	Marker4653179	Marker4201016	0.0043	0.0057	-0.0033	LSD	4	80	Marker4653179	Marker4201016	0.4039	0.5788	-0.1317	LSR	4	80	Marker4653179	Marker4201016	0.0151	0.0201	0.0026
LS	4	81	Marker4107518	Marker5386988	0.0513	0.0734	-0.0119	LSD	4	81	Marker4107518	Marker5386988	0.3752	0.5406	-0.1274	LSR	4	81	Marker4107518	Marker5386988	0.006	0.0076	0.0016
LS	4	82	Marker5289813	Marker4128090	0.0689	0.0985	-0.0138	LSD	4	82	Marker5289813	Marker4128090	0.3229	0.4644	-0.1182	LSR	4	82	Marker5289813	Marker4128090	0.014	0.0185	0.0025
LS	4	83	Marker4495559	Marker5314063	0.0731	0.1047	-0.0142	LSD	4	83	Marker4495559	Marker5314063	0.1347	0.1927	-0.0757	LSR	4	83	Marker4495559	Marker5314063	0.2258	0.3066	0.0102
LS	4	84	Marker4553856	Marker5407368	0.0593	0.085	-0.0128	LSD	4	84	Marker4553856	Marker5407368	0.2074	0.3072	-0.0958	LSR	4	84	Marker4553856	Marker5407368	0.1121	0.1549	0.0072
LS	4	85	Marker3884423	Marker3599104	0.0911	0.1305	-0.0159	LSD	4	85	Marker3884423	Marker3599104	0.3232	0.4623	-0.1182	LSR	4	85	Marker3884423	Marker3599104	0.0179	0.0237	0.0028
LS	4	86	Marker4629785	Marker3905304	0.055	0.0792	-0.0124	LSD	4	86	Marker4629785	Marker3905304	0.312	0.4464	-0.1163	LSR	4	86	Marker4629785	Marker3905304	0.0177	0.0234	0.0028
LS	4	87	Marker5025337	Marker5318834	0.0302	0.043	-0.0092	LSD	4	87	Marker5025337	Marker5318834	0.2761	0.3954	-0.1095	LSR	4	87	Marker5025337	Marker5318834	0.0305	0.041	0.0037
LS	4	88	Marker3770489	Marker4184135	0.0636	0.0911	-0.0133	LSD	4	88	Marker3770489	Marker4184135	0.165	0.2361	-0.0847	LSR	4	88	Marker3770489	Marker4184135	0.0275	0.0368	0.0036
LS	4	89	Marker4428344	Marker3443231	0.0595	0.0849	-0.0129	LSD	4	89	Marker4428344	Marker3443231	0.1486	0.2126	-0.0803	LSR	4	89	Marker4428344	Marker3443231	0.0516	0.0696	0.0049
LS	4	90	Marker3585736	Marker4314259	0.0442	0.0631	-0.0111	LSD	4	90	Marker3585736	Marker4314259	0.1519	0.2182	-0.0814	LSR	4	90	Marker3585736	Marker4314259	0.0516	0.07	0.0049
LS	4	91	Marker4462068	Marker3877189	0.023	0.0325	-0.008	LSD	4	91	Marker4462068	Marker3877189	0.1937	0.2771	-0.0915	LSR	4	91	Marker4462068	Marker3877189	0.0413	0.0556	0.0044
LS	4	92	Marker3892169	Marker5174305	0.0226	0.0319	-0.0079	LSD	4	92	Marker3892169	Marker5174305	0.2831	0.4054	-0.1107	LSR	4	92	Marker3892169	Marker5174305	0.0008	0.0004	0.0004
LS	4	93	Marker5296113	Marker4402550	0.0185	0.0261	-0.0071	LSD	4	93	Marker5296113	Marker4402550	0.2491	0.3585	-0.1035	LSR	4	93	Marker5296113	Marker4402550	0.0017	0.0017	0.0008
LS	4	94	Marker3669130	Marker4654102	0.01	0.0137	-0.0052	LSD	4	94	Marker3669130	Marker4654102	0.4709	0.673	-0.1413	LSR	4	94	Marker3669130	Marker4654102	0.0141	0.0186	-0.0025
LS	4	95	Marker5473367	Marker4772243	0.01	0.0138	-0.0052	LSD	4	95	Marker5473367	Marker4772243	0.4709	0.673	-0.1413	LSR	4	95	Marker5473367	Marker4772243	0.0141	0.0186	-0.0025
LS	4	96	Marker4129765	Marker3875785	0.0373	0.0528	-0.0101	LSD	4	96	Marker4129765	Marker3875785	0.39	0.5654	-0.1295	LSR	4	96	Marker4129765	Marker3875785	0.0034	0.0041	-0.0012
LS	4	97	Marker3700048	Marker5053768	0.0896	0.1281	-0.0157	LSD	4	97	Marker3700048	Marker5053768	0.2414	0.3455	-0.1016	LSR	4	97	Marker3700048	Marker5053768	0.0005	0	0
LS	4	98	Marker3998950	Marker4642920	0.0896	0.1284	-0.0157	LSD	4	98	Marker3998950	Marker4642920	0.2414	0.3455	-0.1016	LSR	4	98	Marker3998950	Marker4642920	0.0005	0	0
LS	4	99	Marker4884980	Marker4217810	0.0896	0.1281	-0.0157	LSD	4	99	Marker4884980	Marker4217810	0.2414	0.3455	-0.1016	LSR	4	99	Marker4884980	Marker4217810	0.0005	0	0
LS	4	100	Marker5414096	Marker3702466	0.0547	0.0781	-0.0123	LSD	4	100	Marker5414096	Marker3702466	0.3137	0.4488	-0.1156	LSR	4	100	Marker5414096	Marker3702466	0.004	0.0049	-0.0013
LS	4	101	Marker3721227	Marker4261716	0.0581	0.0831	-0.0127	LSD	4	101	Marker3721227	Marker4261716	0.2447	0.3502	-0.1023	LSR	4	101	Marker3721227	Marker4261716	0.0008	0.0004	0.0004
LS	4	102	Marker4379276	Marker4224422	0.0269	0.0382	-0.0086	LSD	4	102	Marker4379276	Marker4224422	0.1765	0.2525	-0.087	LSR	4	102	Marker4379276	Marker4224422	0.0163	0.0216	0.0027
LS	4	103	Marker3778574	Marker4027273	0.0494	0.0711	-0.0117	LSD	4	103	Marker3778574	Marker4027273	0.0133	0.0187	-0.0235	LSR	4	103	Marker3778574	Marker4027273	0.1801	0.2469	0.0091
LS	4	104	Marker4027273	Marker5327566	0.0657	0.0956	-0.0135	LSD	4	104	Marker4027273	Marker5327566	0.0609	0.0891	-0.0516	LSR	4	104	Marker4027273	Marker5327566	0.1862	0.2541	0.0093
LS	4	105	Marker4077599	Marker5109611	0.0204	0.0288	-0.0074	LSD	4	105	Marker4077599	Marker5109611	0.1783	0.2555	-0.0874	LSR	4	105	Marker4077599	Marker5109611	0.107	0.1465	0.007
LS	4	106	Marker4601661	Marker4110248	0.0734	0.1065	-0.0143	LSD	4	106	Marker4601661	Marker4110248	0.1301	0.1877	-0.0749	LSR	4	106	Marker4601661	Marker4110248	0.0438	0.0594	0.0045
LS	4	107	Marker4110248	Marker5188928	0.0205	0.0289	-0.0075	LSD	4	107	Marker4110248	Marker5188928	0.1455	0.2083	-0.0789	LSR	4	107	Marker4110248	Marker5188928	0.0543	0.0734	0.005
LS	4	108	Marker4090272	Marker3693137	0.0042	0.0052	-0.0032	LSD	4	108	Marker4090272	Marker3693137	0.2137	0.3064	-0.0952	LSR	4	108	Marker4090272	Marker3693137	0.0004	0	0
LS	4	109	Marker3693137	Marker5473644	0.0009	0.0006	0.0012	LSD	4	109	Marker3693137	Marker5473644	0.4261	0.6185	-0.1365	LSR	4	109	Marker3693137	Marker5473644	0.0228	0.0307	-0.0032
LS	4	110	Marker3721908	Marker5095202	0.0068	0.0093	0.0042	LSD	4	110	Marker3721908	Marker5095202	0.3172	0.4577	-0.1179	LSR	4	110	Marker3721908	Marker5095202	0.0258	0.035	-0.0035
LS	4	111	Marker4115355	Marker4396388	0.0023	0.0025	0.0023	LSD	4	111	Marker4115355	Marker4396388	0.2202	0.3151	-0.0974	LSR	4	111	Marker4115355	Marker4396388	0.0023	0.0025	-0.0009
LS	4	112	Marker4025623	Marker5051875	0.0038	0.0046	0.003	LSD	4	112	Marker4025623	Marker5051875	0.2298	0.3302	-0.0992	LSR	4	112	Marker4025623	Marker5051875	0.0184	0.0246	-0.0029
LS	4	113	Marker4980078	Marker4188520	0.0005	0.0001	-0.0002	LSD	4	113	Marker4980078	Marker4188520	0.2256	0.3237	-0.0983	LSR	4	113	Marker4980078	Marker4188520	0.0007	0.0003	0.0003
LS	4	114	Marker3495102	Marker4603075	0.0028	0.0035	-0.0026	LSD	4	114	Marker3495102	Marker4603075	0.1278	0.1841	-0.0741	LSR	4	114	Marker3495102	Marker4603075	0.0054	0.0068	0.0015
LS	4	115	Marker4935514	Marker5462140	0.0005	0	0.0001	LSD	4	115	Marker4935514	Marker5462140	0.1573	0.2273	-0.0823	LSR	4	115	Marker4935514	Marker5462140	0.0005	0.0001	0.0002
LS	4	116	Marker4357510	Marker4251898	0.0025	0.0031	0.0024	LSD	4	116	Marker4357510	Marker4251898	0.33	0.473	-0.1188	LSR	4	116	Marker4357510	Marker4251898	0.0088	0.0114	-0.002
LS	4	117	Marker4251898	Marker4620340	0.027	0.0386	0.0086	LSD	4	117	Marker4251898	Marker4620340	0.2732	0.398	-0.1088	LSR	4	117	Marker4251898	Marker4620340	0.006	0.0076	-0.0016
LS	4	118	Marker3678911	Marker4298287	0.0252	0.0359	0.0083	LSD	4	118	Marker3678911	Marker4298287	0.1442	0.2063	-0.0785	LSR	4	118	Marker3678911	Marker4298287	0.0011	0.0008	0.0005
LS	4	119	Marker4162135	Marker4481054	0.054	0.0773	0.0121	LSD	4	119	Marker4162135	Marker4481054	0.0701	0.1007	-0.0547	LSR	4	119	Marker4162135	Marker4481054	0.0041	0.005	0.0013
LS	4	120	Marker4016626	Marker3746812	0.0802	0.1146	0.0148	LSD	4	120	Marker4016626	Marker3746812	0.0413	0.0588	-0.0418	LSR	4	120	Marker4016626	Marker3746812	0.0172	0.0228	0.0028
LS	4	121	Marker3720251	Marker5197836	0.0802	0.1147	0.0148	LSD	4	121	Marker3720251	Marker5197836	0.0413	0.0587	-0.0418	LSR	4	121	Marker3720251	Marker5197836	0.0172	0.0228	0.0028
LS	4	122	Marker4742434	Marker3649872	0.0802	0.1147	0.0148	LSD	4	122	Marker4742434	Marker3649872	0.0413	0.0587	-0.0418	LSR	4	122	Marker4742434	Marker3649872	0.0172	0.0228	0.0028
LS	4	123	Marker3819048	Marker5142334	0.0813	0.1165	0.0149	LSD	4	123	Marker3819048	Marker5142334	0.0419	0.0595	-0.042	LSR	4	123	Marker3819048	Marker5142334	0.0176	0.0234	0.0028
LS	4	124	Marker5142334	Marker4703468	0.1056	0.1515	0.017	LSD	4	124	Marker5142334	Marker4703468	0.0574	0.0819	-0.0492	LSR	4	124	Marker5142334	Marker4703468	0.0232	0.031	0.0032
LS	4	125	Marker4703468	Marker5234472	0.1107	0.1583	0.0173	LSD	4	125	Marker4703468	Marker5234472	0.0681	0.0972	-0.0535	LSR	4	125	Marker4703468	Marker5234472	0.017	0.0226	0.0027
LS	4	126	Marker4258730	Marker4899868	0.115	0.1644	0.0176	LSD	4	126	Marker4258730	Marker4899868	0.0376	0.0533	-0.0396	LSR	4	126	Marker4258730	Marker4899868	0.0107	0.014	0.0022
LS	4	127	Marker4899868	Marker5122827	0.115	0.1645	0.0176	LSD	4	127	Marker4899868	Marker5122827	0.0376	0.0533	-0.0396	LSR	4	127	Marker4899868	Marker5122827	0.0107	0.014	0.0022
LS	4	128	Marker3623877	Marker5041641	0.115	0.1644	0.0177	LSD	4	128	Marker3623877	Marker5041641	0.0376	0.0532	-0.0396	LSR	4	128	Marker3623877	Marker5041641	0.0107	0.014	0.0022
LS	4	129	Marker5322645	Marker5243613	0.115	0.1645	0.0176	LSD	4	129	Marker5322645	Marker5243613	0.0376	0.0533	-0.0396	LSR	4	129	Marker5322645	Marker5243613	0.0107	0.014	0.0022
LS	4	130	Marker4755717	Marker3820038	0.115	0.1648	0.0176	LSD	4	130	Marker4755717	Marker3820038	0.0376	0.0533	-0.0396	LSR	4	130	Marker4755717	Marker3820038	0.0107	0.014	0.0022
LS	4	131	Marker3820038	Marker3669208	0.1149	0.1647	0.0177	LSD	4	131	Marker3820038	Marker3669208	0.0376	0.0533	-0.0396	LSR	4	131	Marker3820038	Marker3669208	0.0107	0.014	0.0022
LS	4	132	Marker3668040	Marker3611092	0.1193	0.1707	0.018	LSD	4	132	Marker3668040	Marker3611092	0.0944	0.1348	-0.0629	LSR	4	132	Marker3668040	Marker3611092	0.0006	0.0003	0.0003
LS	4	133	Marker3611092	Marker4321382	0.119	0.1703	0.0179	LSD	4	133	Marker3611092	Marker4321382	0.0991	0.1417	-0.0645	LSR	4	133	Marker3611092	Marker4321382	0.0016	0.0015	0.0007
LS	4	134	Marker3899437	Marker3545805	0.12	0.1723	0.018	LSD	4	134	Marker3899437	Marker3545805	0.09	0.129	-0.0615	LSR	4	134	Marker3899437	Marker3545805	0.0047	0.0058	0.0014
LS	4	135	Marker3545805	Marker4267542	0.123	0.176	0.0182	LSD	4	135	Marker3545805	Marker4267542	0.0577	0.0822	-0.0491	LSR	4	135	Marker3545805	Marker4267542	0.0187	0.0249	0.0029
LS	4	136	Marker3977442	Marker3610108	0.123	0.1762	0.0182	LSD	4	136	Marker3977442	Marker3610108	0.0577	0.0822	-0.0491	LSR	4	136	Marker3977442	Marker3610108	0.0187	0.0249	0.0029
LS	4	137	Marker4730362	Marker4632317	0.1165	0.1673	0.0178	LSD	4	137	Marker4730362	Marker4632317	0.0664	0.0949	-0.0528	LSR	4	137	Marker4730362	Marker4632317	0.0086	0.0112	0.0019
LS	4	138	Marker5257699	Marker3563825	0.1121	0.1605	0.0174	LSD	4	138	Marker5257699	Marker3563825	0.0841	0.1203	-0.0594	LSR	4	138	Marker5257699	Marker3563825	0.0008	0.0005	0.0004
LS	4	139	Marker4008174	Marker5263770	0.1172	0.1676	0.0178	LSD	4	139	Marker4008174	Marker5263770	0.0995	0.1421	-0.0645	LSR	4	139	Marker4008174	Marker5263770	0.0009	0.0006	-0.0004
LS	4	140	Marker4769088	Marker3959525	0.1407	0.2026	0.0195	LSD	4	140	Marker4769088	Marker3959525	0.1213	0.1746	-0.0714	LSR	4	140	Marker4769088	Marker3959525	0.0019	0.002	-0.0008
LS	4	141	Marker4433201	Marker4560703	0.2085	0.2989	0.0237	LSD	4	141	Marker4433201	Marker4560703	0.053	0.0755	-0.0468	LSR	4	141	Marker4433201	Marker4560703	0.0005	0.0001	-0.0001
LS	4	142	Marker4487205	Marker5060020	0.2085	0.3047	0.0239	LSD	4	142	Marker4487205	Marker5060020	0.0581	0.0834	-0.0492	LSR	4	142	Marker4487205	Marker5060020	0.0009	0.0007	-0.0005
LS	4	143	Marker5060020	Marker4458684	0.1976	0.2834	0.023	LSD	4	143	Marker5060020	Marker4458684	0.0673	0.096	-0.0526	LSR	4	143	Marker5060020	Marker4458684	0.0031	0.0035	-0.0011
LS	4	144	Marker4514472	Marker5229710	0.248	0.3564	0.0257	LSD	4	144	Marker4514472	Marker5229710	0.1454	0.2093	-0.0776	LSR	4	144	Marker4514472	Marker5229710	0.0329	0.0445	-0.0038
LS	4	145	Marker5450044	Marker4098829	0.2316	0.3319	0.0248	LSD	4	145	Marker5450044	Marker4098829	0.2517	0.3601	-0.1017	LSR	4	145	Marker5450044	Marker4098829	0.0885	0.1199	-0.0062
LS	4	146	Marker5250792	Marker4851708	0.2415	0.3464	0.0253	LSD	4	146	Marker5250792	Marker4851708	0.2851	0.414	-0.1089	LSR	4	146	Marker5250792	Marker4851708	0.066	0.09	-0.0054
LS	4	147	Marker4880551	Marker3784486	0.2397	0.3447	0.0252	LSD	4	147	Marker4880551	Marker3784486	0.3912	0.5595	-0.1265	LSR	4	147	Marker4880551	Marker3784486	0.0788	0.1067	-0.0059
LS	4	148	Marker3803206	Marker4091486	0.1997	0.2869	0.023	LSD	4	148	Marker3803206	Marker4091486	0.3848	0.5787	-0.1287	LSR	4	148	Marker3803206	Marker4091486	0.0344	0.0492	-0.004
LS	4	149	Marker4091486	Marker5153652	0.212	0.3052	0.0238	LSD	4	149	Marker4091486	Marker5153652	0.2053	0.3031	-0.0932	LSR	4	149	Marker4091486	Marker5153652	0.0186	0.0254	0.0029
LS	4	150	Marker5153652	Marker3507410	0.1665	0.2389	0.021	LSD	4	150	Marker5153652	Marker3507410	0.2163	0.3115	-0.0944	LSR	4	150	Marker5153652	Marker3507410	0.0622	0.0843	0.0052
LS	4	151	Marker4910303	Marker5232726	0.0986	0.142	0.0162	LSD	4	151	Marker4910303	Marker5232726	0.2893	0.4178	-0.1093	LSR	4	151	Marker4910303	Marker5232726	0.0584	0.0795	0.0051
LS	4	152	Marker3685721	Marker4122100	0.0575	0.0821	0.0123	LSD	4	152	Marker3685721	Marker4122100	0.1761	0.252	-0.0849	LSR	4	152	Marker3685721	Marker4122100	0.1315	0.1786	0.0076
LS	4	153	Marker3706352	Marker3826851	0.073	0.1044	0.0139	LSD	4	153	Marker3706352	Marker3826851	0.2133	0.3052	-0.0934	LSR	4	153	Marker3706352	Marker3826851	0.0722	0.0977	0.0056
LS	4	154	Marker3826851	Marker5117057	0.063	0.0911	0.013	LSD	4	154	Marker3826851	Marker5117057	0.2119	0.3078	-0.0939	LSR	4	154	Marker3826851	Marker5117057	0.0682	0.0929	0.0055
LS	4	155	Marker3626294	Marker5270791	0.0209	0.0294	0.0074	LSD	4	155	Marker3626294	Marker5270791	0.18	0.2576	-0.0859	LSR	4	155	Marker3626294	Marker5270791	0.1265	0.1716	0.0075
LS	4	156	Marker5270791	Marker5369623	0.0198	0.0286	0.0073	LSD	4	156	Marker5270791	Marker5369623	0.2573	0.3738	-0.1034	LSR	4	156	Marker5270791	Marker5369623	0.1217	0.1741	0.0075
LS	4	157	Marker3845638	Marker5102451	0.0145	0.0203	0.0061	LSD	4	157	Marker3845638	Marker5102451	0.3248	0.4656	-0.1154	LSR	4	157	Marker3845638	Marker5102451	0.0899	0.1224	0.0063
LS	4	158	Marker3899378	Marker4396823	0.0408	0.0582	0.0104	LSD	4	158	Marker3899378	Marker4396823	0.228	0.3262	-0.0966	LSR	4	158	Marker3899378	Marker4396823	0.1835	0.2498	0.009
LS	4	159	Marker5257126	Marker4141429	0.0872	0.1275	0.0154	LSD	4	159	Marker5257126	Marker4141429	0.3977	0.5844	-0.1293	LSR	4	159	Marker5257126	Marker4141429	0.0879	0.1228	0.0063
LS	4	160	Marker4141429	Marker5124284	0.0539	0.0787	0.0121	LSD	4	160	Marker4141429	Marker5124284	0.5598	0.8077	-0.1521	LSR	4	160	Marker4141429	Marker5124284	0.0348	0.0477	0.0039
LS	4	161	Marker4536376	Marker4201744	0.0459	0.0657	0.011	LSD	4	161	Marker4536376	Marker4201744	0.719	1.0457	-0.1733	LSR	4	161	Marker4536376	Marker4201744	0.0121	0.0159	0.0023
LS	4	162	Marker5071979	Marker5238458	0.1264	0.1827	0.0184	LSD	4	162	Marker5071979	Marker5238458	0.7274	1.0413	-0.1727	LSR	4	162	Marker5071979	Marker5238458	0.0199	0.0268	0.0029
LS	4	163	Marker4405014	Marker3622598	0.2659	0.3918	0.0269	LSD	4	163	Marker4405014	Marker3622598	0.8994	1.2966	-0.1928	LSR	4	163	Marker4405014	Marker3622598	0.0069	0.0089	-0.0017
LS	4	164	Marker4703956	Marker4599690	0.2428	0.3499	0.0254	LSD	4	164	Marker4703956	Marker4599690	0.6924	0.989	-0.1684	LSR	4	164	Marker4703956	Marker4599690	0.0005	0	-0.0001
LS	4	165	Marker5112197	Marker4762339	0.2651	0.3813	0.0266	LSD	4	165	Marker5112197	Marker4762339	0.5289	0.7571	-0.1473	LSR	4	165	Marker5112197	Marker4762339	0.003	0.0034	0.0011
LS	4	166	Marker3801806	Marker3965876	0.1155	0.1657	0.0175	LSD	4	166	Marker3801806	Marker3965876	0.3783	0.5435	-0.1247	LSR	4	166	Marker3801806	Marker3965876	0.0066	0.0084	0.0017
LS	4	167	Marker3965876	Marker4007957	0.1131	0.1689	0.0177	LSD	4	167	Marker3965876	Marker4007957	0.4214	0.6098	-0.1323	LSR	4	167	Marker3965876	Marker4007957	0.013	0.0175	0.0024
LS	4	168	Marker4007957	Marker4936025	0.0577	0.0835	0.0124	LSD	4	168	Marker4007957	Marker4936025	0.4524	0.6473	-0.1365	LSR	4	168	Marker4007957	Marker4936025	0.004	0.0049	0.0013
LS	4	169	Marker4936025	Marker4680518	0.0522	0.0742	0.0118	LSD	4	169	Marker4936025	Marker4680518	0.3479	0.4981	-0.1199	LSR	4	169	Marker4936025	Marker4680518	0.0279	0.0376	0.0035
LS	4	170	Marker4304576	Marker3538029	0.0719	0.1065	0.0141	LSD	4	170	Marker4304576	Marker3538029	0.4556	0.6544	-0.1375	LSR	4	170	Marker4304576	Marker3538029	0.0019	0.002	-0.0008
LS	4	171	Marker4129901	Marker4996585	0.0519	0.0749	0.0118	LSD	4	171	Marker4129901	Marker4996585	0.5296	0.767	-0.1487	LSR	4	171	Marker4129901	Marker4996585	0.0015	0.0015	0.0007
LS	4	172	Marker3740533	Marker3716802	0.1263	0.1816	0.0183	LSD	4	172	Marker3740533	Marker3716802	0.8085	1.1569	-0.1825	LSR	4	172	Marker3740533	Marker3716802	0.0195	0.026	-0.0029
LS	4	173	Marker5342632	Marker3531103	0.132	0.1918	0.0188	LSD	4	173	Marker5342632	Marker3531103	0.7388	1.0633	-0.175	LSR	4	173	Marker5342632	Marker3531103	0.0018	0.0019	-0.0008
LS	4	174	Marker4237548	Marker4240658	0.1533	0.2204	0.0202	LSD	4	174	Marker4237548	Marker4240658	0.9328	1.3285	-0.1959	LSR	4	174	Marker4237548	Marker4240658	0.0099	0.0129	-0.0021
LS	4	175	Marker3639276	Marker4314224	0.1815	0.2608	0.022	LSD	4	175	Marker3639276	Marker4314224	0.7742	1.1077	-0.1787	LSR	4	175	Marker3639276	Marker4314224	0.0029	0.0033	-0.001
LS	4	176	Marker4344998	Marker4996662	0.1754	0.2537	0.0217	LSD	4	176	Marker4344998	Marker4996662	1.0405	1.5161	-0.2088	LSR	4	176	Marker4344998	Marker4996662	0.0257	0.0348	-0.0034
LS	4	177	Marker4996662	Marker5232117	0.1551	0.2242	0.0204	LSD	4	177	Marker4996662	Marker5232117	1.1532	1.6464	-0.2176	LSR	4	177	Marker4996662	Marker5232117	0.0415	0.0562	-0.0043
LS	4	178	Marker4996662	Marker5232117	0.1437	0.2066	0.0196	LSD	4	178	Marker4996662	Marker5232117	1.1058	1.5756	-0.2127	LSR	4	178	Marker4996662	Marker5232117	0.057	0.0773	-0.005
LS	4	179	Marker5232117	Marker5187030	0.0702	0.1013	0.0137	LSD	4	179	Marker5232117	Marker5187030	1.196	1.7391	-0.2233	LSR	4	179	Marker5232117	Marker5187030	0.0942	0.131	-0.0065
LS	4	180	Marker3740947	Marker5340968	0.0474	0.0676	0.0112	LSD	4	180	Marker3740947	Marker5340968	1.1939	1.6956	-0.2205	LSR	4	180	Marker3740947	Marker5340968	0.1074	0.1456	-0.0069
LS	4	181	Marker4974886	Marker3552082	0.0404	0.0576	0.0103	LSD	4	181	Marker4974886	Marker3552082	1.3138	1.8867	-0.2325	LSR	4	181	Marker4974886	Marker3552082	0.132	0.1803	-0.0076
LS	4	182	Marker4088265	Marker4747019	0.0433	0.0622	0.0107	LSD	4	182	Marker4088265	Marker4747019	1.2282	1.7619	-0.2247	LSR	4	182	Marker4088265	Marker4747019	0.1092	0.1493	-0.007
LS	4	183	Marker4088265	Marker4747019	0.0142	0.0208	0.0062	LSD	4	183	Marker4088265	Marker4747019	1.5044	2.2357	-0.253	LSR	4	183	Marker4088265	Marker4747019	0.1227	0.1744	-0.0075
LS	4	184	Marker4088265	Marker4747019	0.001	0.0009	0.0012	LSD	4	184	Marker4088265	Marker4747019	1.7259	2.5064	-0.2678	LSR	4	184	Marker4088265	Marker4747019	0.131	0.1835	-0.0077
LS	4	185	Marker3620625	Marker4896330	0.0006	0.0003	-0.0007	LSD	4	185	Marker3620625	Marker4896330	1.8508	2.6183	-0.2737	LSR	4	185	Marker3620625	Marker4896330	0.1431	0.1948	-0.0079

## Sheet: Chr 5
Supplemental Table 11-5. Detailed QTL information on chromosome 5 for LS, LSR, and LSD trait in the RIL-F2:8 population.
TraitName	Chromosom	Position	LeftMarker	RightMarker	LOD	PVE(%)	Add	TraitName	Chromosom	Position	LeftMarker	RightMarker	LOD	PVE(%)	Add	TraitName	Chromosom	Position	LeftMarker	RightMarker	LOD	PVE(%)	Add
LS	5	0	Marker17677446	Marker16606745	0.0012	0.0012	-0.0014	LSD	5	0	Marker17677446	Marker16606745	0.0197	0.0278	-0.0282	LSR	5	0	Marker17677446	Marker16606745	0.0013	0.0011	-0.0006
LS	5	1	Marker16606745	Marker16291666	0.052	0.0767	-0.0119	LSD	5	1	Marker16606745	Marker16291666	0.0562	0.081	-0.0481	LSR	5	1	Marker16606745	Marker16291666	0.0138	0.0181	-0.0024
LS	5	2	Marker16291666	Marker17768910	0.122	0.1848	-0.0185	LSD	5	2	Marker16291666	Marker17768910	0.0959	0.1411	-0.0635	LSR	5	2	Marker16291666	Marker17768910	0.025	0.0347	-0.0034
LS	5	3	Marker16291666	Marker17768910	0.1529	0.2298	-0.0206	LSD	5	3	Marker16291666	Marker17768910	0.1509	0.2211	-0.0796	LSR	5	3	Marker16291666	Marker17768910	0.0412	0.0572	-0.0043
LS	5	4	Marker17768910	Marker16855449	0.1458	0.2154	-0.02	LSD	5	4	Marker17768910	Marker16855449	0.2042	0.3001	-0.0928	LSR	5	4	Marker17768910	Marker16855449	0.0445	0.0607	-0.0044
LS	5	5	Marker16403103	Marker16549876	0.1233	0.178	-0.0181	LSD	5	5	Marker16403103	Marker16549876	0.2348	0.338	-0.0984	LSR	5	5	Marker16403103	Marker16549876	0.0195	0.026	-0.0029
LS	5	6	Marker17197284	Marker17879497	0.286	0.4168	-0.0278	LSD	5	6	Marker17197284	Marker17879497	0.1881	0.2727	-0.0884	LSR	5	6	Marker17197284	Marker17879497	0.0006	0.0002	0.0003
LS	5	7	Marker17197284	Marker17879497	0.2117	0.3195	-0.0243	LSD	5	7	Marker17197284	Marker17879497	0.1745	0.2596	-0.0864	LSR	5	7	Marker17197284	Marker17879497	0.0009	0.0006	0.0005
LS	5	8	Marker17879497	Marker16273601	0.147	0.2122	-0.0199	LSD	5	8	Marker17879497	Marker16273601	0.1539	0.2216	-0.0799	LSR	5	8	Marker17879497	Marker16273601	0.0011	0.0009	0.0005
LS	5	9	Marker17879497	Marker16273601	0.1541	0.2283	-0.0206	LSD	5	9	Marker17879497	Marker16273601	0.1487	0.2187	-0.0793	LSR	5	9	Marker17879497	Marker16273601	0.0008	0.0004	0.0004
LS	5	10	Marker17879497	Marker16273601	0.1552	0.2255	-0.0204	LSD	5	10	Marker17879497	Marker16273601	0.1389	0.2009	-0.0759	LSR	5	10	Marker17879497	Marker16273601	0.0005	0.0001	0.0002
LS	5	11	Marker16246987	Marker16693174	0.2038	0.2949	-0.0234	LSD	5	11	Marker16246987	Marker16693174	0.1441	0.2106	-0.0777	LSR	5	11	Marker16246987	Marker16693174	0.0069	0.0093	0.0017
LS	5	12	Marker17113604	Marker16809210	0.078	0.1124	-0.0144	LSD	5	12	Marker17113604	Marker16809210	0.2748	0.4097	-0.1085	LSR	5	12	Marker17113604	Marker16809210	0.0005	0	-0.0001
LS	5	13	Marker17113604	Marker16809210	0.0459	0.0661	-0.011	LSD	5	13	Marker17113604	Marker16809210	0.344	0.5052	-0.1203	LSR	5	13	Marker17113604	Marker16809210	0.0202	0.0275	-0.003
LS	5	14	Marker16611459	Marker17271379	0.0167	0.0236	-0.0066	LSD	5	14	Marker16611459	Marker17271379	0.4447	0.6387	-0.1352	LSR	5	14	Marker16611459	Marker17271379	0.0812	0.1105	-0.006
LS	5	15	Marker17271379	Marker17809136	0.0487	0.0708	-0.0114	LSD	5	15	Marker17271379	Marker17809136	0.4395	0.6357	-0.1349	LSR	5	15	Marker17271379	Marker17809136	0.0343	0.047	-0.0039
LS	5	16	Marker16378166	Marker17360434	0.094	0.1359	-0.0159	LSD	5	16	Marker16378166	Marker17360434	0.3387	0.4911	-0.1185	LSR	5	16	Marker16378166	Marker17360434	0.0039	0.0047	-0.0012
LS	5	17	Marker17360434	Marker17554692	0.0373	0.0539	-0.01	LSD	5	17	Marker17360434	Marker17554692	0.1171	0.1743	-0.0706	LSR	5	17	Marker17360434	Marker17554692	0.001	0.0007	0.0005
LS	5	18	Marker17554692	Marker16426307	0.0321	0.0457	-0.0092	LSD	5	18	Marker17554692	Marker16426307	0.0709	0.1011	-0.0538	LSR	5	18	Marker17554692	Marker16426307	0.0034	0.004	-0.0011
LS	5	19	Marker16981708	Marker17218180	0.0158	0.0232	-0.0066	LSD	5	19	Marker16981708	Marker17218180	0.0556	0.0812	-0.0482	LSR	5	19	Marker16981708	Marker17218180	0.0104	0.0141	-0.0021
LS	5	20	Marker17008686	Marker17680029	0.0077	0.0107	-0.0044	LSD	5	20	Marker17008686	Marker17680029	0.1298	0.1857	-0.0729	LSR	5	20	Marker17008686	Marker17680029	0.0207	0.0276	-0.003
LS	5	21	Marker17665985	Marker16301620	0.0116	0.0161	-0.0054	LSD	5	21	Marker17665985	Marker16301620	0.1655	0.2372	-0.0824	LSR	5	21	Marker17665985	Marker16301620	0.0812	0.1101	-0.006
LS	5	22	Marker17163354	Marker16723687	0.055	0.0789	-0.0121	LSD	5	22	Marker17163354	Marker16723687	0.1571	0.2255	-0.0803	LSR	5	22	Marker17163354	Marker16723687	0.1226	0.1675	-0.0074
LS	5	23	Marker16723687	Marker16868118	0.0111	0.0152	-0.0053	LSD	5	23	Marker16723687	Marker16868118	0.0366	0.0525	-0.0387	LSR	5	23	Marker16723687	Marker16868118	0.038	0.0515	-0.0041
LS	5	24	Marker16723687	Marker16868118	0.0033	0.0041	-0.0028	LSD	5	24	Marker16723687	Marker16868118	0.0111	0.0163	0.0216	LSR	5	24	Marker16723687	Marker16868118	0.0059	0.0077	0.0016
LS	5	25	Marker16868118	Marker17196244	0.0005	0	-0.0004	LSD	5	25	Marker16868118	Marker17196244	0.0955	0.14	0.0633	LSR	5	25	Marker16868118	Marker17196244	0.0498	0.0697	0.0048
LS	5	26	Marker16772800	Marker17129078	0.0106	0.0146	0.0052	LSD	5	26	Marker16772800	Marker17129078	0.1321	0.1892	0.0736	LSR	5	26	Marker16772800	Marker17129078	0.0636	0.0863	0.0053
LS	5	27	Marker16772800	Marker17129078	0.0027	0.0032	0.0025	LSD	5	27	Marker16772800	Marker17129078	0.1037	0.1497	0.0655	LSR	5	27	Marker16772800	Marker17129078	0.0568	0.0782	0.005
LS	5	28	Marker16741643	Marker16153224	0.0026	0.0034	-0.0024	LSD	5	28	Marker16741643	Marker16153224	0.101	0.1451	0.0645	LSR	5	28	Marker16741643	Marker16153224	0.0342	0.046	0.0039
LS	5	29	Marker17010342	Marker16666927	0.0561	0.0807	-0.0122	LSD	5	29	Marker17010342	Marker16666927	0.1463	0.2095	0.0774	LSR	5	29	Marker17010342	Marker16666927	0.0062	0.0079	0.0016
LS	5	30	Marker16341611	Marker17271364	0.2125	0.306	-0.0238	LSD	5	30	Marker16341611	Marker17271364	0.0933	0.1335	0.0618	LSR	5	30	Marker16341611	Marker17271364	0.0026	0.0029	0.001
LS	5	31	Marker17081793	Marker17483298	0.141	0.2025	-0.0193	LSD	5	31	Marker17081793	Marker17483298	0.043	0.0614	0.042	LSR	5	31	Marker17081793	Marker17483298	0.0023	0.0026	0.0009
LS	5	32	Marker17531022	Marker16432584	0.2367	0.342	-0.0252	LSD	5	32	Marker17531022	Marker16432584	0.0022	0.0027	0.0087	LSR	5	32	Marker17531022	Marker16432584	0.0096	0.0126	-0.002
LS	5	33	Marker16623411	Marker16292324	0.3234	0.4654	-0.0294	LSD	5	33	Marker16623411	Marker16292324	0.0012	0.0012	-0.0058	LSR	5	33	Marker16623411	Marker16292324	0.0189	0.0252	-0.0029
LS	5	34	Marker16401828	Marker17356762	0.543	0.7824	-0.0382	LSD	5	34	Marker16401828	Marker17356762	0.0023	0.0027	0.0089	LSR	5	34	Marker16401828	Marker17356762	0.0013	0.0012	-0.0006
LS	5	35	Marker16877347	Marker16228418	0.4056	0.5878	-0.0331	LSD	5	35	Marker16877347	Marker16228418	0.0006	0.0003	0.0029	LSR	5	35	Marker16877347	Marker16228418	0.0131	0.0174	-0.0024
LS	5	36	Marker16228418	Marker17491648	0.4237	0.618	-0.034	LSD	5	36	Marker16228418	Marker17491648	0.0114	0.0159	-0.0216	LSR	5	36	Marker16228418	Marker17491648	0.0398	0.0545	-0.0042
LS	5	37	Marker16814984	Marker16828405	0.4691	0.674	-0.0355	LSD	5	37	Marker16814984	Marker16828405	0.0244	0.0347	-0.0318	LSR	5	37	Marker16814984	Marker16828405	0.0386	0.0525	-0.0042
LS	5	38	Marker17897655	Marker16567296	0.6353	0.9116	-0.0413	LSD	5	38	Marker17897655	Marker16567296	0.1132	0.1622	-0.0688	LSR	5	38	Marker17897655	Marker16567296	0.1196	0.1626	-0.0073
LS	5	39	Marker17897655	Marker16567296	0.7018	1.0324	-0.0439	LSD	5	39	Marker17897655	Marker16567296	0.1305	0.1901	-0.0742	LSR	5	39	Marker17897655	Marker16567296	0.1391	0.1939	-0.008
LS	5	40	Marker16616208	Marker17318535	0.5753	0.8316	-0.0393	LSD	5	40	Marker16616208	Marker17318535	0.1913	0.2755	-0.0891	LSR	5	40	Marker16616208	Marker17318535	0.2102	0.2863	-0.0097
LS	5	41	Marker17353333	Marker17755981	0.6461	0.9263	-0.0415	LSD	5	41	Marker17353333	Marker17755981	0.1591	0.228	-0.081	LSR	5	41	Marker17353333	Marker17755981	0.2739	0.3739	-0.011
LS	5	42	Marker17837307	Marker17672102	0.5506	0.7904	-0.0383	LSD	5	42	Marker17837307	Marker17672102	0.0841	0.122	-0.0593	LSR	5	42	Marker17837307	Marker17672102	0.152	0.2073	-0.0082
LS	5	43	Marker17149588	Marker17910828	0.7252	1.0389	-0.0439	LSD	5	43	Marker17149588	Marker17910828	0.1727	0.2482	-0.0844	LSR	5	43	Marker17149588	Marker17910828	0.2418	0.3334	-0.0104
LS	5	44	Marker17650598	Marker17461918	1.1416	1.641	-0.0551	LSD	5	44	Marker17650598	Marker17461918	0.1046	0.1507	-0.0657	LSR	5	44	Marker17650598	Marker17461918	0.1695	0.232	-0.0087
LS	5	45	Marker17218596	Marker17558815	1.0457	1.4933	-0.0525	LSD	5	45	Marker17218596	Marker17558815	0.0435	0.0619	-0.0421	LSR	5	45	Marker17218596	Marker17558815	0.0664	0.0899	-0.0054
LS	5	46	Marker17492168	Marker17031883	1.2888	1.8365	-0.0583	LSD	5	46	Marker17492168	Marker17031883	0.0175	0.0246	-0.0266	LSR	5	46	Marker17492168	Marker17031883	0.0204	0.0273	-0.003
LS	5	47	Marker17698648	Marker16912429	1.0661	1.5271	-0.0531	LSD	5	47	Marker17698648	Marker16912429	0.0374	0.0532	0.039	LSR	5	47	Marker17698648	Marker16912429	0.0061	0.0077	0.0016
LS	5	48	Marker17359114	Marker17794077	0.919	1.3121	-0.0493	LSD	5	48	Marker17359114	Marker17794077	0.025	0.0353	0.0318	LSR	5	48	Marker17359114	Marker17794077	0.0005	0.0001	-0.0002
LS	5	49	Marker17875218	Marker17723474	0.7219	1.0656	-0.0444	LSD	5	49	Marker17875218	Marker17723474	0.1752	0.2596	0.0863	LSR	5	49	Marker17875218	Marker17723474	0.1105	0.1516	0.007
LS	5	50	Marker17399350	Marker16460611	0.3411	0.4899	-0.0302	LSD	5	50	Marker17399350	Marker16460611	0.1659	0.2378	0.0828	LSR	5	50	Marker17399350	Marker16460611	0.1488	0.2019	0.0081
LS	5	51	Marker16719484	Marker17035297	0.1174	0.1688	-0.0177	LSD	5	51	Marker16719484	Marker17035297	0.1593	0.2279	0.081	LSR	5	51	Marker16719484	Marker17035297	0.1355	0.1839	0.0077
LS	5	52	Marker17403412	Marker17565443	0.1458	0.2093	-0.0197	LSD	5	52	Marker17403412	Marker17565443	0.2792	0.4002	0.1074	LSR	5	52	Marker17403412	Marker17565443	0.1864	0.2534	0.0091
LS	5	53	Marker17568122	Marker17350771	0.2697	0.3923	-0.027	LSD	5	53	Marker17568122	Marker17350771	0.2094	0.3181	0.0959	LSR	5	53	Marker17568122	Marker17350771	0.073	0.1063	0.0059
LS	5	54	Marker17627054	Marker17465969	0.147	0.2124	-0.0199	LSD	5	54	Marker17627054	Marker17465969	0.0795	0.1137	0.0576	LSR	5	54	Marker17627054	Marker17465969	0.0054	0.0069	0.0015
LS	5	55	Marker17810644	Marker16741528	0.1625	0.234	-0.0209	LSD	5	55	Marker17810644	Marker16741528	0.0282	0.0402	0.0341	LSR	5	55	Marker17810644	Marker16741528	0.0099	0.013	0.0021
LS	5	56	Marker17787959	Marker17345779	0.2771	0.3979	-0.0272	LSD	5	56	Marker17787959	Marker17345779	0.0793	0.1142	0.0574	LSR	5	56	Marker17787959	Marker17345779	0.0268	0.0359	0.0034
LS	5	57	Marker17796273	Marker17542682	0.4106	0.5881	-0.0331	LSD	5	57	Marker17796273	Marker17542682	0.0279	0.0397	0.034	LSR	5	57	Marker17796273	Marker17542682	0.0011	0.0009	0.0005
LS	5	58	Marker17750292	Marker16200274	0.3188	0.457	-0.0292	LSD	5	58	Marker17750292	Marker16200274	0.0618	0.0881	0.0506	LSR	5	58	Marker17750292	Marker16200274	0.0267	0.0358	0.0034
LS	5	59	Marker17181562	Marker17877676	0.5663	0.8128	-0.039	LSD	5	59	Marker17181562	Marker17877676	0.0173	0.0241	0.0266	LSR	5	59	Marker17181562	Marker17877676	0.002	0.0022	0.0009
LS	5	60	Marker17783746	Marker17170341	0.2609	0.3754	-0.0265	LSD	5	60	Marker17783746	Marker17170341	0.0058	0.0079	0.0152	LSR	5	60	Marker17783746	Marker17170341	0.0107	0.0141	0.0022
LS	5	61	Marker17823087	Marker17123602	0.2537	0.3691	-0.0264	LSD	5	61	Marker17823087	Marker17123602	6.8018	10.4746	-0.5566	LSR	5	61	Marker17823087	Marker17123602	6.6547	9.732	-0.0571
LS	5	62	Marker17246257	Marker17457441	0.4141	0.5943	-0.0334	LSD	5	62	Marker17246257	Marker17457441	0.0495	0.0706	0.0455	LSR	5	62	Marker17246257	Marker17457441	0.0577	0.0783	0.0051
LS	5	63	Marker16753337	Marker17022525	0.4897	0.7039	-0.0363	LSD	5	63	Marker16753337	Marker17022525	0.015	0.021	0.0248	LSR	5	63	Marker16753337	Marker17022525	0.0447	0.0606	0.0045
LS	5	64	Marker16957450	Marker16355417	0.3972	0.5731	-0.0328	LSD	5	64	Marker16957450	Marker16355417	0.0152	0.0212	0.025	LSR	5	64	Marker16957450	Marker16355417	0.0563	0.0762	0.005
LS	5	65	Marker17045398	Marker16740086	0.3027	0.4345	-0.0287	LSD	5	65	Marker17045398	Marker16740086	0.1478	0.2116	0.0792	LSR	5	65	Marker17045398	Marker16740086	0.1279	0.1748	0.0077
LS	5	66	Marker16680297	Marker16382214	0.397	0.569	-0.0329	LSD	5	66	Marker16680297	Marker16382214	0.1351	0.1933	0.076	LSR	5	66	Marker16680297	Marker16382214	0.0866	0.1175	0.0063
LS	5	67	Marker17857959	Marker16626632	0.53	0.759	-0.0378	LSD	5	67	Marker17857959	Marker16626632	0.0265	0.0375	0.0333	LSR	5	67	Marker17857959	Marker16626632	0.0132	0.0175	0.0024
LS	5	68	Marker17173460	Marker16988167	0.3854	0.5525	-0.0323	LSD	5	68	Marker17173460	Marker16988167	0.0004	0	0.0009	LSR	5	68	Marker17173460	Marker16988167	0.0014	0.0013	0.0007
LS	5	69	Marker16768947	Marker17828961	0.7325	1.051	-0.0444	LSD	5	69	Marker16768947	Marker17828961	0.021	0.0296	-0.0295	LSR	5	69	Marker16768947	Marker17828961	0.0032	0.0037	-0.0011
LS	5	70	Marker17792317	Marker16977642	0.5469	0.788	-0.0384	LSD	5	70	Marker17792317	Marker16977642	0.0218	0.0307	-0.03	LSR	5	70	Marker17792317	Marker16977642	0.0174	0.0232	-0.0028
LS	5	71	Marker16635286	Marker17137604	0.4735	0.6867	-0.0359	LSD	5	71	Marker16635286	Marker17137604	0.0257	0.0364	0.0327	LSR	5	71	Marker16635286	Marker17137604	0.0005	0.0001	0.0002
LS	5	72	Marker16298442	Marker17703689	0.284	0.4106	-0.0279	LSD	5	72	Marker16298442	Marker17703689	0.0155	0.0217	0.0254	LSR	5	72	Marker16298442	Marker17703689	0.0029	0.0034	-0.0011
LS	5	73	Marker17584483	Marker16515959	0.2607	0.3753	-0.0267	LSD	5	73	Marker17584483	Marker16515959	0.0202	0.0286	0.0291	LSR	5	73	Marker17584483	Marker16515959	0.0171	0.0227	-0.0028
LS	5	74	Marker16431235	Marker16550816	0.3724	0.5375	-0.0318	LSD	5	74	Marker16431235	Marker16550816	0.0021	0.0023	0.0084	LSR	5	74	Marker16431235	Marker16550816	0.0254	0.034	-0.0034
LS	5	75	Marker17777398	Marker16496083	0.4638	0.665	-0.0353	LSD	5	75	Marker17777398	Marker16496083	0.0006	0.0002	0.0027	LSR	5	75	Marker17777398	Marker16496083	0.0661	0.0895	-0.0054
LS	5	76	Marker16222983	Marker17868029	0.1629	0.2366	-0.0211	LSD	5	76	Marker16222983	Marker17868029	0.0747	0.1069	0.056	LSR	5	76	Marker16222983	Marker17868029	0.0113	0.0149	-0.0022
LS	5	77	Marker17531854	Marker17259734	0.1315	0.1888	-0.0188	LSD	5	77	Marker17531854	Marker17259734	0.0705	0.1009	0.0544	LSR	5	77	Marker17531854	Marker17259734	0.0129	0.017	-0.0024
LS	5	78	Marker17446476	Marker17894288	0.099	0.1423	-0.0163	LSD	5	78	Marker17446476	Marker17894288	0.0449	0.064	0.0433	LSR	5	78	Marker17446476	Marker17894288	0.0245	0.033	-0.0033
LS	5	79	Marker16453550	Marker17391767	0.1599	0.2309	-0.0208	LSD	5	79	Marker16453550	Marker17391767	0.0185	0.0262	0.0276	LSR	5	79	Marker16453550	Marker17391767	0.0149	0.0198	-0.0026
LS	5	80	Marker17196663	Marker16572576	0.2584	0.371	-0.0265	LSD	5	80	Marker17196663	Marker16572576	0.029	0.041	0.0347	LSR	5	80	Marker17196663	Marker16572576	0.0339	0.0457	-0.0039
LS	5	81	Marker16952239	Marker17248849	0.2276	0.3266	-0.0248	LSD	5	81	Marker16952239	Marker17248849	0.0596	0.0849	0.0499	LSR	5	81	Marker16952239	Marker17248849	0.0103	0.0135	-0.0021
LS	5	82	Marker16532967	Marker17518370	0.2291	0.3301	-0.0249	LSD	5	82	Marker16532967	Marker17518370	0.0008	0.0006	-0.004	LSR	5	82	Marker16532967	Marker17518370	0.1069	0.1453	-0.0069
LS	5	83	Marker16230230	Marker17484446	0.1398	0.2011	-0.0194	LSD	5	83	Marker16230230	Marker17484446	0.0296	0.042	0.035	LSR	5	83	Marker16230230	Marker17484446	0.0045	0.0055	-0.0013
LS	5	84	Marker16447733	Marker16294634	0.2216	0.3179	-0.0244	LSD	5	84	Marker16447733	Marker16294634	0.021	0.0295	0.0293	LSR	5	84	Marker16447733	Marker16294634	0.0109	0.0142	-0.0022
LS	5	85	Marker17533719	Marker16878095	0.1169	0.1676	-0.0177	LSD	5	85	Marker17533719	Marker16878095	0.0397	0.0563	0.0406	LSR	5	85	Marker17533719	Marker16878095	0.0046	0.0058	-0.0014
LS	5	86	Marker16392245	Marker17150071	0.4399	0.632	-0.0345	LSD	5	86	Marker16392245	Marker17150071	0.0314	0.0444	0.0361	LSR	5	86	Marker16392245	Marker17150071	0.0005	0	0
LS	5	87	Marker17806181	Marker16793541	0.1916	0.2762	-0.0228	LSD	5	87	Marker17806181	Marker16793541	0.0978	0.1403	0.0642	LSR	5	87	Marker17806181	Marker16793541	0.0085	0.011	0.0019
LS	5	88	Marker17752397	Marker16923887	0.2937	0.422	-0.0283	LSD	5	88	Marker17752397	Marker16923887	0.1382	0.1983	0.0766	LSR	5	88	Marker17752397	Marker16923887	0.0017	0.0017	0.0008
LS	5	89	Marker16216404	Marker17203427	0.3747	0.5381	-0.0318	LSD	5	89	Marker16216404	Marker17203427	0.0706	0.1008	0.0544	LSR	5	89	Marker16216404	Marker17203427	0.0007	0.0004	-0.0004
LS	5	90	Marker16373935	Marker17126035	0.2769	0.4019	-0.0274	LSD	5	90	Marker16373935	Marker17126035	0.0565	0.0813	0.0486	LSR	5	90	Marker16373935	Marker17126035	0.0006	0.0002	0.0003
LS	5	91	Marker17404263	Marker16436082	0.221	0.3171	-0.0244	LSD	5	91	Marker17404263	Marker16436082	0.0498	0.071	0.0455	LSR	5	91	Marker17404263	Marker16436082	0.0039	0.0048	-0.0013
LS	5	92	Marker17014143	Marker17914654	0.321	0.4601	-0.0294	LSD	5	92	Marker17014143	Marker17914654	0.0866	0.1237	0.0602	LSR	5	92	Marker17014143	Marker17914654	0.0014	0.0013	-0.0007
LS	5	93	Marker17110059	Marker16779374	0.2539	0.3642	-0.0262	LSD	5	93	Marker17110059	Marker16779374	0.0508	0.0722	0.046	LSR	5	93	Marker17110059	Marker16779374	0.0087	0.0113	-0.0019
LS	5	94	Marker16399843	Marker16341780	0.1229	0.1763	-0.0181	LSD	5	94	Marker16399843	Marker16341780	0.0349	0.0496	0.038	LSR	5	94	Marker16399843	Marker16341780	0.0141	0.0187	-0.0025
LS	5	95	Marker17030515	Marker17870361	0.214	0.3073	-0.024	LSD	5	95	Marker17030515	Marker17870361	0.0547	0.0782	0.0477	LSR	5	95	Marker17030515	Marker17870361	0.0021	0.0023	-0.0009
LS	5	96	Marker16847914	Marker16435929	0.1041	0.1501	-0.0167	LSD	5	96	Marker16847914	Marker16435929	0.0271	0.0386	0.0335	LSR	5	96	Marker16847914	Marker16435929	0.0252	0.034	0.0033
LS	5	97	Marker16504421	Marker17335312	0.1506	0.2169	-0.0202	LSD	5	97	Marker16504421	Marker17335312	0.0112	0.0153	0.0212	LSR	5	97	Marker16504421	Marker17335312	0.0009	0.0006	0.0005
LS	5	98	Marker17206283	Marker16456578	0.1458	0.2093	-0.0198	LSD	5	98	Marker17206283	Marker16456578	0.051	0.0729	0.0462	LSR	5	98	Marker17206283	Marker16456578	0.0053	0.0068	0.0015
LS	5	99	Marker17908847	Marker16298404	0.2077	0.298	-0.0236	LSD	5	99	Marker17908847	Marker16298404	0.0104	0.0142	0.0203	LSR	5	99	Marker17908847	Marker16298404	0.0005	0.0001	0.0002
LS	5	100	Marker17032228	Marker17844190	0.0846	0.1212	-0.015	LSD	5	100	Marker17032228	Marker17844190	0.0074	0.0099	0.0169	LSR	5	100	Marker17032228	Marker17844190	0.0006	0.0001	-0.0002
LS	5	101	Marker17791866	Marker16247484	0.0498	0.0716	-0.0116	LSD	5	101	Marker17791866	Marker16247484	0.0237	0.0335	0.0312	LSR	5	101	Marker17791866	Marker16247484	0.0025	0.0029	-0.001
LS	5	102	Marker17296775	Marker17692604	0.1147	0.1643	-0.0175	LSD	5	102	Marker17296775	Marker17692604	0.0005	0	0.001	LSR	5	102	Marker17296775	Marker17692604	0.0112	0.0147	-0.0022
LS	5	103	Marker17285017	Marker16471894	0.2945	0.4224	-0.0281	LSD	5	103	Marker17285017	Marker16471894	0.0084	0.0114	0.0182	LSR	5	103	Marker17285017	Marker16471894	0.0028	0.0033	0.001
LS	5	104	Marker17601309	Marker17156385	0.231	0.3335	-0.025	LSD	5	104	Marker17601309	Marker17156385	0.0222	0.0313	0.0302	LSR	5	104	Marker17601309	Marker17156385	0.0013	0.0012	-0.0006
LS	5	105	Marker17921406	Marker17406630	0.2365	0.3411	-0.0252	LSD	5	105	Marker17921406	Marker17406630	0.0037	0.0047	-0.0117	LSR	5	105	Marker17921406	Marker17406630	0.015	0.02	-0.0026
LS	5	106	Marker16462510	Marker17304019	0.3217	0.465	-0.0294	LSD	5	106	Marker16462510	Marker17304019	0.013	0.0181	-0.023	LSR	5	106	Marker16462510	Marker17304019	0.0115	0.0152	-0.0022
LS	5	107	Marker16563569	Marker16241689	0.1485	0.2145	-0.02	LSD	5	107	Marker16563569	Marker16241689	0.0195	0.0273	-0.0282	LSR	5	107	Marker16563569	Marker16241689	0.0477	0.0644	-0.0046
LS	5	108	Marker16807970	Marker17125686	0.1291	0.1852	-0.0187	LSD	5	108	Marker16807970	Marker17125686	0.0042	0.0054	0.0126	LSR	5	108	Marker16807970	Marker17125686	0.0041	0.005	-0.0013
LS	5	109	Marker16330200	Marker17934130	0.0304	0.0434	-0.009	LSD	5	109	Marker16330200	Marker17934130	0.0012	0.001	-0.0054	LSR	5	109	Marker16330200	Marker17934130	0.0276	0.037	-0.0035
LS	5	110	Marker16359786	Marker17695570	0.0363	0.0515	-0.0099	LSD	5	110	Marker16359786	Marker17695570	0.0038	0.0049	0.012	LSR	5	110	Marker16359786	Marker17695570	0.0028	0.0032	0.001
LS	5	111	Marker17460138	Marker16523806	0.0269	0.0383	-0.0085	LSD	5	111	Marker17460138	Marker16523806	0.0119	0.0163	-0.0218	LSR	5	111	Marker17460138	Marker16523806	0.0011	0.0009	-0.0005
LS	5	112	Marker17406339	Marker16826476	0.0188	0.0266	-0.007	LSD	5	112	Marker17406339	Marker16826476	0.0252	0.0357	-0.0322	LSR	5	112	Marker17406339	Marker16826476	0.1268	0.1723	-0.0075
LS	5	113	Marker17631019	Marker17771708	0.0069	0.0095	-0.0042	LSD	5	113	Marker17631019	Marker17771708	0.0007	0.0003	0.0032	LSR	5	113	Marker17631019	Marker17771708	0.0038	0.0047	-0.0013
LS	5	114	Marker16602599	Marker16631122	0.0006	0.0001	-0.0006	LSD	5	114	Marker16602599	Marker16631122	0.0006	0.0002	-0.003	LSR	5	114	Marker16602599	Marker16631122	0.0006	0.0002	0.0003
LS	5	115	Marker17417085	Marker16296802	0.0062	0.0085	0.004	LSD	5	115	Marker17417085	Marker16296802	0.0009	0.0007	0.0045	LSR	5	115	Marker17417085	Marker16296802	0.003	0.0036	0.0011
LS	5	116	Marker16522674	Marker16201891	0.0204	0.0288	-0.0073	LSD	5	116	Marker16522674	Marker16201891	0.0011	0.001	-0.0055	LSR	5	116	Marker16522674	Marker16201891	0.0032	0.0038	0.0011
LS	5	117	Marker17884082	Marker16814811	0.0032	0.0039	-0.0027	LSD	5	117	Marker17884082	Marker16814811	0.0015	0.0016	0.0069	LSR	5	117	Marker17884082	Marker16814811	0.0169	0.0225	0.0027
LS	5	118	Marker16814811	Marker17648723	0.0054	0.0071	0.0037	LSD	5	118	Marker16814811	Marker17648723	0.001	0.0009	-0.0052	LSR	5	118	Marker16814811	Marker17648723	0.0008	0.0005	0.0004
LS	5	119	Marker16401375	Marker17548658	0.0053	0.0071	0.0036	LSD	5	119	Marker16401375	Marker17548658	0.0118	0.0164	-0.0217	LSR	5	119	Marker16401375	Marker17548658	0.0076	0.0098	-0.0018
LS	5	120	Marker17344948	Marker16599265	0.0293	0.0414	0.0088	LSD	5	120	Marker17344948	Marker16599265	0.0223	0.0314	-0.0301	LSR	5	120	Marker17344948	Marker16599265	0.0611	0.0827	-0.0052
LS	5	121	Marker17264918	Marker17544557	0.0162	0.0226	0.0065	LSD	5	121	Marker17264918	Marker17544557	0.0059	0.008	-0.0153	LSR	5	121	Marker17264918	Marker17544557	0.0072	0.0093	-0.0017
LS	5	122	Marker17310185	Marker17211693	0.0088	0.0121	0.0047	LSD	5	122	Marker17310185	Marker17211693	0.0046	0.0059	-0.0132	LSR	5	122	Marker17310185	Marker17211693	0.0096	0.0125	-0.002
LS	5	123	Marker16548875	Marker17090582	0.0044	0.0057	0.0032	LSD	5	123	Marker16548875	Marker17090582	0.0833	0.1195	-0.0588	LSR	5	123	Marker16548875	Marker17090582	0.073	0.0992	-0.0057
LS	5	124	Marker16321355	Marker16412111	0.0292	0.0416	0.0088	LSD	5	124	Marker16321355	Marker16412111	0.0887	0.1269	-0.0607	LSR	5	124	Marker16321355	Marker16412111	0.0989	0.1341	-0.0066
LS	5	125	Marker17201095	Marker17297782	0.0519	0.0773	0.012	LSD	5	125	Marker17201095	Marker17297782	0.1308	0.1945	-0.075	LSR	5	125	Marker17201095	Marker17297782	0.0951	0.1339	-0.0066
LS	5	126	Marker17201095	Marker17297782	0.0662	0.0956	0.0133	LSD	5	126	Marker17201095	Marker17297782	0.1599	0.2309	-0.0817	LSR	5	126	Marker17201095	Marker17297782	0.0825	0.1129	-0.0061
LS	5	127	Marker17890527	Marker16335012	0.1404	0.2018	0.0194	LSD	5	127	Marker17890527	Marker16335012	0.1748	0.252	-0.0854	LSR	5	127	Marker17890527	Marker16335012	0.1325	0.1808	-0.0077
LS	5	128	Marker17297693	Marker16533838	0.1928	0.2772	0.0228	LSD	5	128	Marker17297693	Marker16533838	0.1291	0.1867	-0.0737	LSR	5	128	Marker17297693	Marker16533838	0.0685	0.0936	-0.0056
LS	5	129	Marker16423527	Marker16626131	0.1012	0.1448	0.0165	LSD	5	129	Marker16423527	Marker16626131	0.2132	0.3051	-0.0943	LSR	5	129	Marker16423527	Marker16626131	0.0464	0.0627	-0.0045
LS	5	130	Marker16594188	Marker16938516	0.2	0.2869	0.0232	LSD	5	130	Marker16594188	Marker16938516	0.1255	0.1795	-0.0725	LSR	5	130	Marker16594188	Marker16938516	0.0064	0.0081	-0.0016
LS	5	131	Marker17028117	Marker16886409	0.2087	0.2995	0.0237	LSD	5	131	Marker17028117	Marker16886409	0.2069	0.2979	-0.0935	LSR	5	131	Marker17028117	Marker16886409	0.0382	0.0521	-0.0042
LS	5	132	Marker17323376	Marker16491133	0.2385	0.3421	0.0253	LSD	5	132	Marker17323376	Marker16491133	0.1962	0.2812	-0.0905	LSR	5	132	Marker17323376	Marker16491133	0.0629	0.0858	-0.0053
LS	5	133	Marker16944449	Marker17095905	0.558	0.7987	0.0386	LSD	5	133	Marker16944449	Marker17095905	0.2294	0.3285	-0.0977	LSR	5	133	Marker16944449	Marker17095905	0.1331	0.1806	-0.0077
LS	5	134	Marker17661998	Marker16554984	0.5316	0.7703	0.0379	LSD	5	134	Marker17661998	Marker16554984	0.2178	0.3134	-0.0955	LSR	5	134	Marker17661998	Marker16554984	0.0704	0.0974	-0.0057
LS	5	135	Marker16360266	Marker17421516	0.3669	0.5281	0.0313	LSD	5	135	Marker16360266	Marker17421516	0.3564	0.5148	-0.122	LSR	5	135	Marker16360266	Marker17421516	0.1618	0.2223	-0.0085
LS	5	136	Marker17080808	Marker17679587	0.2728	0.3953	0.0271	LSD	5	136	Marker17080808	Marker17679587	0.472	0.6752	-0.1396	LSR	5	136	Marker17080808	Marker17679587	0.31	0.4207	-0.0117
LS	5	137	Marker17137658	Marker17164519	0.237	0.3425	0.0252	LSD	5	137	Marker17137658	Marker17164519	0.4389	0.6276	-0.1344	LSR	5	137	Marker17137658	Marker17164519	0.388	0.5265	-0.0131
LS	5	138	Marker17798293	Marker17471816	0.5212	0.7619	0.0376	LSD	5	138	Marker17798293	Marker17471816	0.4557	0.6517	-0.1367	LSR	5	138	Marker17798293	Marker17471816	0.3864	0.5243	-0.013
LS	5	139	Marker16256731	Marker17131395	0.2168	0.3115	0.024	LSD	5	139	Marker16256731	Marker17131395	0.5221	0.7499	-0.1466	LSR	5	139	Marker16256731	Marker17131395	0.5545	0.7581	-0.0157
LS	5	140	Marker17902017	Marker17131624	0.1237	0.1786	0.0182	LSD	5	140	Marker17902017	Marker17131624	0.3593	0.5364	-0.1241	LSR	5	140	Marker17902017	Marker17131624	0.4839	0.6913	-0.015
LS	5	141	Marker17902017	Marker17131624	0.0774	0.1121	0.0144	LSD	5	141	Marker17902017	Marker17131624	0.0883	0.1356	-0.0625	LSR	5	141	Marker17902017	Marker17131624	0.178	0.2656	-0.0093
LS	5	142	Marker16785398	Marker17418101	0.0096	0.0134	0.005	LSD	5	142	Marker16785398	Marker17418101	0.0108	0.015	-0.0208	LSR	5	142	Marker16785398	Marker17418101	0.0196	0.0262	-0.0029
LS	5	143	Marker16677384	Marker17061391	0.0182	0.0262	0.007	LSD	5	143	Marker16677384	Marker17061391	0.0005	0.0003	0.0026	LSR	5	143	Marker16677384	Marker17061391	0.019	0.0253	-0.0029
LS	5	144	Marker17179679	Marker17763460	0.0046	0.0061	0.0033	LSD	5	144	Marker17179679	Marker17763460	0.002	0.0024	-0.0083	LSR	5	144	Marker17179679	Marker17763460	0.0024	0.0029	-0.001
LS	5	145	Marker17763460	Marker17450229	0.0005	0	0.0003	LSD	5	145	Marker17763460	Marker17450229	0.0413	0.0591	-0.0416	LSR	5	145	Marker17763460	Marker17450229	0.014	0.0186	-0.0025
LS	5	146	Marker17232376	Marker17863658	0.0185	0.0265	0.007	LSD	5	146	Marker17232376	Marker17863658	0.066	0.0949	-0.0526	LSR	5	146	Marker17232376	Marker17863658	0.0143	0.0189	-0.0025
LS	5	147	Marker17068126	Marker17614436	0.078	0.1154	0.0147	LSD	5	147	Marker17068126	Marker17614436	0.051	0.0731	-0.0463	LSR	5	147	Marker17068126	Marker17614436	0.0221	0.0299	-0.0032
LS	5	148	Marker16542064	Marker16925040	0.0917	0.1312	0.0157	LSD	5	148	Marker16542064	Marker16925040	0.0719	0.1026	-0.0548	LSR	5	148	Marker16542064	Marker16925040	0.0205	0.0274	-0.003
LS	5	149	Marker17620478	Marker17717673	0.1364	0.1967	0.0192	LSD	5	149	Marker17620478	Marker17717673	0.0789	0.1133	-0.0575	LSR	5	149	Marker17620478	Marker17717673	0.0244	0.0329	-0.0033
LS	5	150	Marker17717673	Marker16976360	0.129	0.1852	0.0186	LSD	5	150	Marker17717673	Marker16976360	0.0328	0.0468	-0.0369	LSR	5	150	Marker17717673	Marker16976360	0.0053	0.0065	-0.0015
LS	5	151	Marker16976360	Marker16323594	0.0811	0.1192	0.015	LSD	5	151	Marker16976360	Marker16323594	0.0819	0.1215	-0.0595	LSR	5	151	Marker16976360	Marker16323594	0.0151	0.0205	-0.0026
LS	5	152	Marker17572231	Marker17089878	0.0417	0.0595	0.0105	LSD	5	152	Marker17572231	Marker17089878	0.0489	0.0714	-0.0455	LSR	5	152	Marker17572231	Marker17089878	0.0135	0.0179	-0.0024
LS	5	153	Marker16682872	Marker16392478	0.0941	0.1358	0.0159	LSD	5	153	Marker16682872	Marker16392478	0.004	0.0051	-0.0122	LSR	5	153	Marker16682872	Marker16392478	0.0061	0.0079	0.0016
LS	5	154	Marker17811832	Marker17460927	0.1073	0.1574	0.0171	LSD	5	154	Marker17811832	Marker17460927	0.0657	0.0941	-0.0522	LSR	5	154	Marker17811832	Marker17460927	0.0016	0.0016	-0.0007
LS	5	155	Marker17460927	Marker16832617	0.063	0.0924	0.0131	LSD	5	155	Marker17460927	Marker16832617	0.09	0.1307	-0.0614	LSR	5	155	Marker17460927	Marker16832617	0.0007	0.0003	-0.0003
LS	5	156	Marker16507516	Marker17188782	0.0036	0.0048	0.003	LSD	5	156	Marker16507516	Marker17188782	0.0424	0.0604	-0.0418	LSR	5	156	Marker16507516	Marker17188782	0.0013	0.0012	-0.0006
LS	5	157	Marker17715718	Marker16904983	0.0051	0.007	-0.0035	LSD	5	157	Marker17715718	Marker16904983	0.138	0.1998	-0.0762	LSR	5	157	Marker17715718	Marker16904983	0.0346	0.047	-0.0039
LS	5	158	Marker17715718	Marker16904983	0.0231	0.0332	-0.0078	LSD	5	158	Marker17715718	Marker16904983	0.2047	0.3025	-0.0936	LSR	5	158	Marker17715718	Marker16904983	0.0591	0.0819	-0.0052
LS	5	159	Marker16424620	Marker16716478	0.1319	0.1893	-0.0188	LSD	5	159	Marker16424620	Marker16716478	0.1941	0.2777	-0.0896	LSR	5	159	Marker16424620	Marker16716478	0.0471	0.0636	-0.0046
LS	5	160	Marker16761468	Marker17530562	0.1642	0.2358	-0.0209	LSD	5	160	Marker16761468	Marker17530562	0.0235	0.033	-0.0309	LSR	5	160	Marker16761468	Marker17530562	0.0098	0.013	-0.0021
LS	5	161	Marker17868454	Marker16636375	0.1739	0.2523	-0.0217	LSD	5	161	Marker17868454	Marker16636375	0.0232	0.033	-0.0309	LSR	5	161	Marker17868454	Marker16636375	0.0314	0.0428	-0.0037
LS	5	162	Marker17868454	Marker16636375	0.1988	0.2856	-0.023	LSD	5	162	Marker17868454	Marker16636375	0.1132	0.1619	-0.0683	LSR	5	162	Marker17868454	Marker16636375	0.1561	0.2123	-0.0083
LS	5	163	Marker16481554	Marker16995780	0.3045	0.443	-0.0287	LSD	5	163	Marker16481554	Marker16995780	0.2097	0.3036	-0.0934	LSR	5	163	Marker16481554	Marker16995780	0.2676	0.3699	-0.011
LS	5	164	Marker16481554	Marker16995780	0.2668	0.3826	-0.0266	LSD	5	164	Marker16481554	Marker16995780	0.2172	0.3108	-0.0945	LSR	5	164	Marker16481554	Marker16995780	0.1814	0.2463	-0.0089
LS	5	165	Marker16429809	Marker16465886	0.2275	0.3261	-0.0246	LSD	5	165	Marker16429809	Marker16465886	0.2509	0.3594	-0.1015	LSR	5	165	Marker16429809	Marker16465886	0.1223	0.1659	-0.0073
LS	5	166	Marker16492652	Marker16640650	0.2129	0.306	-0.0238	LSD	5	166	Marker16492652	Marker16640650	0.4084	0.5843	-0.1294	LSR	5	166	Marker16492652	Marker16640650	0.17	0.2309	-0.0087
LS	5	167	Marker16374816	Marker17840621	0.2953	0.4245	-0.028	LSD	5	167	Marker16374816	Marker17840621	0.5387	0.7704	-0.1485	LSR	5	167	Marker16374816	Marker17840621	0.3334	0.4531	-0.0121
LS	5	168	Marker17865821	Marker17755764	0.3018	0.4334	-0.0283	LSD	5	168	Marker17865821	Marker17755764	0.4896	0.7072	-0.1423	LSR	5	168	Marker17865821	Marker17755764	0.3624	0.496	-0.0127
LS	5	169	Marker17755764	Marker16654133	0.2491	0.3628	-0.0259	LSD	5	169	Marker17755764	Marker16654133	0.2787	0.4194	-0.1096	LSR	5	169	Marker17755764	Marker16654133	0.248	0.3471	-0.0106
LS	5	170	Marker17755764	Marker16654133	0.2735	0.4077	-0.0275	LSD	5	170	Marker17755764	Marker16654133	0.3152	0.5087	-0.1207	LSR	5	170	Marker17755764	Marker16654133	0.3151	0.4596	-0.0122
LS	5	171	Marker17755764	Marker16654133	0.296	0.4442	-0.0287	LSD	5	171	Marker17755764	Marker16654133	0.3403	0.56	-0.1267	LSR	5	171	Marker17755764	Marker16654133	0.3832	0.5648	-0.0135
LS	5	172	Marker17755764	Marker16654133	0.3158	0.4696	-0.0295	LSD	5	172	Marker17755764	Marker16654133	0.3505	0.5609	-0.1268	LSR	5	172	Marker17755764	Marker16654133	0.4475	0.648	-0.0145
LS	5	173	Marker17755764	Marker16654133	0.3321	0.4829	-0.0299	LSD	5	173	Marker17755764	Marker16654133	0.3461	0.517	-0.1218	LSR	5	173	Marker17755764	Marker16654133	0.5043	0.7008	-0.0151
LS	5	174	Marker17342178	Marker16797398	0.3328	0.4828	-0.0299	LSD	5	174	Marker17342178	Marker16797398	0.2725	0.3921	-0.106	LSR	5	174	Marker17342178	Marker16797398	0.515	0.7073	-0.0151
LS	5	175	Marker16958582	Marker16269941	0.3831	0.5511	-0.032	LSD	5	175	Marker16958582	Marker16269941	0.1157	0.166	-0.069	LSR	5	175	Marker16958582	Marker16269941	0.4056	0.5536	-0.0134
LS	5	176	Marker16269941	Marker17067439	0.4503	0.6595	-0.035	LSD	5	176	Marker16269941	Marker17067439	0.1534	0.2257	-0.0805	LSR	5	176	Marker16269941	Marker17067439	0.5547	0.7776	-0.0159
LS	5	177	Marker17559750	Marker16249813	0.4741	0.6789	-0.0356	LSD	5	177	Marker17559750	Marker16249813	0.1145	0.1637	-0.0687	LSR	5	177	Marker17559750	Marker16249813	0.5475	0.7423	-0.0155
LS	5	178	Marker17446333	Marker16620376	0.2011	0.2924	-0.0233	LSD	5	178	Marker17446333	Marker16620376	0.0176	0.0248	-0.0266	LSR	5	178	Marker17446333	Marker16620376	0.2978	0.406	-0.0115
LS	5	179	Marker17081400	Marker16296779	0.3693	0.5295	-0.0315	LSD	5	179	Marker17081400	Marker16296779	0.0054	0.0071	-0.0143	LSR	5	179	Marker17081400	Marker16296779	0.2808	0.3814	-0.0111
LS	5	180	Marker16296779	Marker17711422	0.4885	0.7014	-0.0363	LSD	5	180	Marker16296779	Marker17711422	0.0034	0.0043	0.0111	LSR	5	180	Marker16296779	Marker17711422	0.0973	0.1321	-0.0066
LS	5	181	Marker17848351	Marker17067468	0.1662	0.239	-0.0212	LSD	5	181	Marker17848351	Marker17067468	0.0036	0.0045	0.0115	LSR	5	181	Marker17848351	Marker17067468	0.1036	0.1405	-0.0068
LS	5	182	Marker17741084	Marker17773803	0.2471	0.3606	-0.0259	LSD	5	182	Marker17741084	Marker17773803	0.0452	0.0644	0.0431	LSR	5	182	Marker17741084	Marker17773803	0.0765	0.1043	-0.0058
LS	5	183	Marker17936265	Marker16778001	0.1799	0.2589	-0.022	LSD	5	183	Marker17936265	Marker16778001	0.0673	0.0959	0.0525	LSR	5	183	Marker17936265	Marker16778001	0.0506	0.0686	-0.0047
LS	5	184	Marker16778001	Marker17177574	0.1811	0.2673	-0.0224	LSD	5	184	Marker16778001	Marker17177574	0.1561	0.2276	0.081	LSR	5	184	Marker16778001	Marker17177574	0.01	0.0136	-0.0021
LS	5	185	Marker16867938	Marker17424700	0.2214	0.321	-0.0245	LSD	5	185	Marker16867938	Marker17424700	0.2911	0.4183	0.1098	LSR	5	185	Marker16867938	Marker17424700	0.0008	0.0004	0.0004

## Sheet: Chr 6
Supplemental Table 11-6. Detailed QTL information on chromosome 6 for LS, LSR, and LSD trait in the RIL-F2:8 population.
TraitName	Chromosom	Position	LeftMarker	RightMarker	LOD	PVE(%)	Add	TraitName	Chromosom	Position	LeftMarker	RightMarker	LOD	PVE(%)	Add	TraitName	Chromosom	Position	LeftMarker	RightMarker	LOD	PVE(%)	Add
LS	6	0	Marker13309712	Marker13775557	0.0337	0.0476	0.0094	LSD	6	0	Marker13309712	Marker13775557	0.0047	0.0063	0.0134	LSR	6	0	Marker13309712	Marker13775557	0.0361	0.0487	0.004
LS	6	1	Marker14311787	Marker13838447	0.0074	0.0103	0.0044	LSD	6	1	Marker14311787	Marker13838447	0.0051	0.007	0.0141	LSR	6	1	Marker14311787	Marker13838447	0.0198	0.0266	0.0029
LS	6	2	Marker13838447	Marker14643823	0.0384	0.0551	0.0101	LSD	6	2	Marker13838447	Marker14643823	0.0011	0.0009	-0.0052	LSR	6	2	Marker13838447	Marker14643823	0.0005	0.0001	0.0002
LS	6	3	Marker13428881	Marker14496849	0.0753	0.108	0.0141	LSD	6	3	Marker13428881	Marker14496849	0.0287	0.0408	-0.0342	LSR	6	3	Marker13428881	Marker14496849	0.0174	0.0232	-0.0027
LS	6	4	Marker13612422	Marker13951200	0.0095	0.0132	0.005	LSD	6	4	Marker13612422	Marker13951200	0.0983	0.1411	-0.0635	LSR	6	4	Marker13612422	Marker13951200	0.1018	0.1389	-0.0067
LS	6	5	Marker13308392	Marker14390354	0.0033	0.0041	0.0028	LSD	6	5	Marker13308392	Marker14390354	0.1121	0.1716	-0.0701	LSR	6	5	Marker13308392	Marker14390354	0.1037	0.1473	-0.0069
LS	6	6	Marker14390354	Marker14398348	0.0063	0.0086	0.004	LSD	6	6	Marker14390354	Marker14398348	0.1673	0.2407	-0.083	LSR	6	6	Marker14390354	Marker14398348	0.1241	0.1693	-0.0074
LS	6	7	Marker14390354	Marker14398348	0.0004	0	0	LSD	6	7	Marker14390354	Marker14398348	0.207	0.3049	-0.0934	LSR	6	7	Marker14390354	Marker14398348	0.0644	0.0896	-0.0054
LS	6	8	Marker14101453	Marker13306526	0.0189	0.0267	-0.007	LSD	6	8	Marker14101453	Marker13306526	0.2391	0.3422	-0.099	LSR	6	8	Marker14101453	Marker13306526	0.1395	0.1897	-0.0078
LS	6	9	Marker13764046	Marker14636610	0.0193	0.0274	-0.0071	LSD	6	9	Marker13764046	Marker14636610	0.1058	0.1522	-0.066	LSR	6	9	Marker13764046	Marker14636610	0.0651	0.0895	-0.0054
LS	6	10	Marker14636610	Marker13975801	0.0308	0.0436	-0.009	LSD	6	10	Marker14636610	Marker13975801	0.0637	0.0911	-0.0512	LSR	6	10	Marker14636610	Marker13975801	0.0351	0.0477	-0.0039
LS	6	11	Marker13975801	Marker14307520	0.036	0.0514	-0.0098	LSD	6	11	Marker13975801	Marker14307520	0.1188	0.1706	-0.0701	LSR	6	11	Marker13975801	Marker14307520	0.1318	0.1804	-0.0077
LS	6	12	Marker14393479	Marker14505925	0.0029	0.0037	-0.0026	LSD	6	12	Marker14393479	Marker14505925	0.2406	0.346	-0.0999	LSR	6	12	Marker14393479	Marker14505925	0.2851	0.3874	-0.0112
LS	6	13	Marker13435349	Marker14102881	0.0067	0.0092	0.0041	LSD	6	13	Marker13435349	Marker14102881	0.13	0.1875	-0.0733	LSR	6	13	Marker13435349	Marker14102881	0.1903	0.261	-0.0092
LS	6	14	Marker14091526	Marker14677659	0.0051	0.007	0.0036	LSD	6	14	Marker14091526	Marker14677659	0.1442	0.2084	-0.0773	LSR	6	14	Marker14091526	Marker14677659	0.2008	0.2749	-0.0094
LS	6	15	Marker14091526	Marker14677659	0.0032	0.0045	-0.0029	LSD	6	15	Marker14091526	Marker14677659	0.1274	0.1917	-0.0742	LSR	6	15	Marker14091526	Marker14677659	0.1775	0.2519	-0.009
LS	6	16	Marker14091526	Marker14677659	0.0318	0.0499	-0.0096	LSD	6	16	Marker14091526	Marker14677659	0.1072	0.1619	-0.0682	LSR	6	16	Marker14091526	Marker14677659	0.1504	0.2144	-0.0083
LS	6	17	Marker14091526	Marker14677659	0.0861	0.1281	-0.0154	LSD	6	17	Marker14091526	Marker14677659	0.0858	0.1253	-0.06	LSR	6	17	Marker14091526	Marker14677659	0.1218	0.1687	-0.0074
LS	6	18	Marker14347777	Marker13512668	0.1453	0.2083	-0.0197	LSD	6	18	Marker14347777	Marker13512668	0.0631	0.0901	-0.0509	LSR	6	18	Marker14347777	Marker13512668	0.0448	0.0606	-0.0044
LS	6	19	Marker14599029	Marker13379647	0.0815	0.1176	-0.0148	LSD	6	19	Marker14599029	Marker13379647	0.1078	0.157	-0.0672	LSR	6	19	Marker14599029	Marker13379647	0.107	0.1467	-0.0069
LS	6	20	Marker13796851	Marker14313627	0.0537	0.0765	-0.0119	LSD	6	20	Marker13796851	Marker14313627	0.1476	0.2121	-0.078	LSR	6	20	Marker13796851	Marker14313627	0.1105	0.1503	-0.007
LS	6	21	Marker14194016	Marker14310497	0.0201	0.0288	-0.0073	LSD	6	21	Marker14194016	Marker14310497	0.059	0.0844	-0.0492	LSR	6	21	Marker14194016	Marker14310497	0.017	0.0226	-0.0027
LS	6	22	Marker14396427	Marker13453391	0.0006	0	0.0007	LSD	6	22	Marker14396427	Marker13453391	0.0945	0.1357	-0.0624	LSR	6	22	Marker14396427	Marker13453391	0.0368	0.0502	-0.004
LS	6	23	Marker13642516	Marker13892085	0.0038	0.005	0.003	LSD	6	23	Marker13642516	Marker13892085	0.1763	0.2524	-0.0853	LSR	6	23	Marker13642516	Marker13892085	0.1201	0.1629	-0.0073
LS	6	24	Marker14230742	Marker14404889	0.0064	0.0085	-0.004	LSD	6	24	Marker14230742	Marker14404889	0.0978	0.1412	-0.0638	LSR	6	24	Marker14230742	Marker14404889	0.0358	0.0492	-0.004
LS	6	25	Marker14051889	Marker14350934	0.001	0.0009	-0.0013	LSD	6	25	Marker14051889	Marker14350934	0.1467	0.2102	-0.0778	LSR	6	25	Marker14051889	Marker14350934	0.0366	0.0492	-0.004
LS	6	26	Marker14350934	Marker14242124	0.0005	0.0001	0.0007	LSD	6	26	Marker14350934	Marker14242124	0.2948	0.4225	-0.1104	LSR	6	26	Marker14350934	Marker14242124	0.1092	0.1484	-0.007
LS	6	27	Marker13932100	Marker14644878	0.0023	0.0026	-0.0022	LSD	6	27	Marker13932100	Marker14644878	0.3204	0.4623	-0.1158	LSR	6	27	Marker13932100	Marker14644878	0.1216	0.1658	-0.0074
LS	6	28	Marker14105869	Marker13592973	0.0024	0.0028	-0.0023	LSD	6	28	Marker14105869	Marker13592973	0.3646	0.5215	-0.1234	LSR	6	28	Marker14105869	Marker13592973	0.0605	0.0818	-0.0052
LS	6	29	Marker13767957	Marker13803149	0.0156	0.0219	-0.0064	LSD	6	29	Marker13767957	Marker13803149	0.3902	0.558	-0.1278	LSR	6	29	Marker13767957	Marker13803149	0.0641	0.0868	-0.0054
LS	6	30	Marker13470916	Marker13836075	0.0035	0.0043	-0.0029	LSD	6	30	Marker13470916	Marker13836075	0.4669	0.6673	-0.1399	LSR	6	30	Marker13470916	Marker13836075	0.0896	0.1214	-0.0063
LS	6	31	Marker14543365	Marker13493292	0.0005	0.0001	-0.0005	LSD	6	31	Marker14543365	Marker13493292	0.4515	0.665	-0.1394	LSR	6	31	Marker14543365	Marker13493292	0.0996	0.1374	-0.0067
LS	6	32	Marker14543365	Marker13493292	0.0005	0.0001	-0.0005	LSD	6	32	Marker14543365	Marker13493292	0.2639	0.4145	-0.1102	LSR	6	32	Marker14543365	Marker13493292	0.0677	0.0959	-0.0056
LS	6	33	Marker13906937	Marker13841549	0.0005	0.0003	-0.0005	LSD	6	33	Marker13906937	Marker13841549	0.1051	0.1502	-0.0665	LSR	6	33	Marker13906937	Marker13841549	0.0382	0.0515	-0.0041
LS	6	34	Marker13947470	Marker13770211	0.0016	0.0021	0.0019	LSD	6	34	Marker13947470	Marker13770211	0.073	0.1045	-0.0555	LSR	6	34	Marker13947470	Marker13770211	0.0202	0.027	-0.003
LS	6	35	Marker13386421	Marker14092383	0.0038	0.0049	-0.003	LSD	6	35	Marker13386421	Marker14092383	0.081	0.1158	-0.0586	LSR	6	35	Marker13386421	Marker14092383	0.03	0.0405	-0.0037
LS	6	36	Marker13875184	Marker14285869	0.0162	0.023	-0.0066	LSD	6	36	Marker13875184	Marker14285869	0.0962	0.1378	-0.0637	LSR	6	36	Marker13875184	Marker14285869	0.0628	0.0854	-0.0053
LS	6	37	Marker13361315	Marker13863102	0.0006	0.0001	-0.0005	LSD	6	37	Marker13361315	Marker13863102	0.0863	0.1239	-0.0604	LSR	6	37	Marker13361315	Marker13863102	0.0639	0.0866	-0.0054
LS	6	38	Marker13540089	Marker14115942	0.0004	0	0.0001	LSD	6	38	Marker13540089	Marker14115942	0.112	0.1601	-0.069	LSR	6	38	Marker13540089	Marker14115942	0.0343	0.0463	-0.0039
LS	6	39	Marker13729038	Marker13409604	0.0097	0.0132	0.005	LSD	6	39	Marker13729038	Marker13409604	0.0869	0.1242	-0.0606	LSR	6	39	Marker13729038	Marker13409604	0.033	0.0444	-0.0038
LS	6	40	Marker14280593	Marker13832081	0.0006	0.0004	-0.0008	LSD	6	40	Marker14280593	Marker13832081	0.0679	0.0979	-0.0536	LSR	6	40	Marker14280593	Marker13832081	0.0301	0.0406	-0.0037
LS	6	41	Marker13746441	Marker14219878	0.002	0.0022	-0.0021	LSD	6	41	Marker13746441	Marker14219878	0.1175	0.1681	-0.0701	LSR	6	41	Marker13746441	Marker14219878	0.063	0.0852	-0.0053
LS	6	42	Marker13618133	Marker13975690	0.0066	0.0092	-0.0041	LSD	6	42	Marker13618133	Marker13975690	0.0765	0.11	-0.0566	LSR	6	42	Marker13618133	Marker13975690	0.0532	0.0723	-0.0049
LS	6	43	Marker14655186	Marker13830306	0.0188	0.0266	-0.0071	LSD	6	43	Marker14655186	Marker13830306	0.0102	0.0141	-0.0203	LSR	6	43	Marker14655186	Marker13830306	0.0085	0.011	-0.0019
LS	6	44	Marker14459554	Marker14158491	0.0663	0.0947	-0.0135	LSD	6	44	Marker14459554	Marker14158491	0.0168	0.0235	-0.0264	LSR	6	44	Marker14459554	Marker14158491	0.0005	0.0001	-0.0002
LS	6	45	Marker14484458	Marker13696919	0.094	0.1349	-0.016	LSD	6	45	Marker14484458	Marker13696919	0.0214	0.0302	-0.0299	LSR	6	45	Marker14484458	Marker13696919	0.0113	0.0148	-0.0022
LS	6	46	Marker13901050	Marker14324121	0.0185	0.0261	-0.0071	LSD	6	46	Marker13901050	Marker14324121	0.0173	0.0243	-0.0268	LSR	6	46	Marker13901050	Marker14324121	0.0042	0.0051	-0.0013
LS	6	47	Marker13835612	Marker13901101	0.004	0.0052	-0.0031	LSD	6	47	Marker13835612	Marker13901101	0.009	0.0122	-0.019	LSR	6	47	Marker13835612	Marker13901101	0.0075	0.0096	-0.0018
LS	6	48	Marker13472138	Marker14251828	0.0114	0.0159	-0.0055	LSD	6	48	Marker13472138	Marker14251828	0.0005	0.0002	-0.0024	LSR	6	48	Marker13472138	Marker14251828	0.0037	0.0045	-0.0012
LS	6	49	Marker13359149	Marker14282000	0.0136	0.019	-0.006	LSD	6	49	Marker13359149	Marker14282000	0.0158	0.0227	-0.0259	LSR	6	49	Marker13359149	Marker14282000	0.0292	0.0395	-0.0036
LS	6	50	Marker14425068	Marker14665945	0.0321	0.0456	-0.0093	LSD	6	50	Marker14425068	Marker14665945	0.0951	0.136	-0.0636	LSR	6	50	Marker14425068	Marker14665945	0.0371	0.05	-0.0041
LS	6	51	Marker14283298	Marker13955181	0.0686	0.0989	-0.0137	LSD	6	51	Marker14283298	Marker13955181	0.1794	0.2584	-0.0874	LSR	6	51	Marker14283298	Marker13955181	0.1212	0.1648	-0.0074
LS	6	52	Marker14114594	Marker13313528	0.1288	0.1847	-0.0187	LSD	6	52	Marker14114594	Marker13313528	0.2061	0.2949	-0.0932	LSR	6	52	Marker14114594	Marker13313528	0.1895	0.2573	-0.0093
LS	6	53	Marker14404220	Marker14066713	0.0975	0.1399	-0.0164	LSD	6	53	Marker14404220	Marker14066713	0.2647	0.3802	-0.1064	LSR	6	53	Marker14404220	Marker14066713	0.1276	0.1746	-0.0077
LS	6	54	Marker13743160	Marker13881600	0.0423	0.0604	-0.0108	LSD	6	54	Marker13743160	Marker13881600	0.2141	0.3073	-0.0958	LSR	6	54	Marker13743160	Marker13881600	0.0949	0.1297	-0.0066
LS	6	55	Marker13881600	Marker13453467	0.119	0.1714	-0.0181	LSD	6	55	Marker13881600	Marker13453467	0.3801	0.5551	-0.1282	LSR	6	55	Marker13881600	Marker13453467	0.1975	0.2725	-0.0096
LS	6	56	Marker14126788	Marker14647241	0.1192	0.1747	-0.0183	LSD	6	56	Marker14126788	Marker14647241	0.2421	0.3576	-0.103	LSR	6	56	Marker14126788	Marker14647241	0.17	0.2348	-0.0089
LS	6	57	Marker13913754	Marker13850806	0.0562	0.0809	-0.0124	LSD	6	57	Marker13913754	Marker13850806	0.1639	0.2353	-0.0835	LSR	6	57	Marker13913754	Marker13850806	0.1506	0.2055	-0.0083
LS	6	58	Marker13850806	Marker14680838	0.0631	0.0906	-0.0132	LSD	6	58	Marker13850806	Marker14680838	0.1541	0.2234	-0.0815	LSR	6	58	Marker13850806	Marker14680838	0.1237	0.1709	-0.0076
LS	6	59	Marker14321434	Marker13924472	0.0742	0.106	-0.0143	LSD	6	59	Marker14321434	Marker13924472	0.1421	0.2043	-0.078	LSR	6	59	Marker14321434	Marker13924472	0.1123	0.1528	-0.0072
LS	6	60	Marker13848910	Marker13486005	0.0242	0.0342	-0.0081	LSD	6	60	Marker13848910	Marker13486005	0.0878	0.1255	-0.0609	LSR	6	60	Marker13848910	Marker13486005	0.0807	0.1096	-0.0061
LS	6	61	Marker13563003	Marker14127176	0.0801	0.1154	-0.0148	LSD	6	61	Marker13563003	Marker14127176	0.0062	0.0085	-0.0158	LSR	6	61	Marker13563003	Marker14127176	0.0527	0.0717	-0.0049
LS	6	62	Marker13442732	Marker13779828	0.1551	0.2229	-0.0207	LSD	6	62	Marker13442732	Marker13779828	0.0026	0.0032	-0.0097	LSR	6	62	Marker13442732	Marker13779828	0.1196	0.1623	-0.0074
LS	6	63	Marker14413711	Marker13948401	0.093	0.1346	-0.0161	LSD	6	63	Marker14413711	Marker13948401	0.0166	0.0235	-0.0266	LSR	6	63	Marker14413711	Marker13948401	0.1813	0.2493	-0.0092
LS	6	64	Marker13948401	Marker13514836	0.1227	0.176	-0.0184	LSD	6	64	Marker13948401	Marker13514836	0.069	0.0985	-0.0546	LSR	6	64	Marker13948401	Marker13514836	0.2371	0.3219	-0.0105
LS	6	65	Marker14616519	Marker14302121	0.0177	0.0253	-0.007	LSD	6	65	Marker14616519	Marker14302121	0.0604	0.0885	-0.0519	LSR	6	65	Marker14616519	Marker14302121	0.2617	0.3643	-0.0112
LS	6	66	Marker14174191	Marker14534766	0.0047	0.0063	0.0035	LSD	6	66	Marker14174191	Marker14534766	0.0511	0.0727	-0.0469	LSR	6	66	Marker14174191	Marker14534766	0.3926	0.5341	-0.0135
LS	6	67	Marker14175959	Marker14395250	0.0076	0.0106	0.0045	LSD	6	67	Marker14175959	Marker14395250	0.1152	0.1664	-0.0708	LSR	6	67	Marker14175959	Marker14395250	0.5191	0.7083	-0.0155
LS	6	68	Marker14175959	Marker14395250	0.0306	0.0439	0.0092	LSD	6	68	Marker14175959	Marker14395250	0.0563	0.0809	-0.0492	LSR	6	68	Marker14175959	Marker14395250	0.3894	0.531	-0.0134
LS	6	69	Marker14395250	Marker13383135	0.0247	0.0355	0.0082	LSD	6	69	Marker14395250	Marker13383135	0.0694	0.1018	-0.0552	LSR	6	69	Marker14395250	Marker13383135	0.3536	0.4892	-0.0129
LS	6	70	Marker13383135	Marker13832162	0.0207	0.0306	0.0077	LSD	6	70	Marker13383135	Marker13832162	0.0481	0.071	-0.046	LSR	6	70	Marker13383135	Marker13832162	0.2847	0.4023	-0.0117
LS	6	71	Marker13383135	Marker13832162	0.017	0.0246	0.0068	LSD	6	71	Marker13383135	Marker13832162	0.0242	0.0349	-0.0322	LSR	6	71	Marker13383135	Marker13832162	0.2073	0.2887	-0.0098
LS	6	72	Marker13860402	Marker14352301	0.0179	0.0253	0.0069	LSD	6	72	Marker13860402	Marker14352301	0.0025	0.003	-0.0095	LSR	6	72	Marker13860402	Marker14352301	0.1051	0.1427	-0.0069
LS	6	73	Marker14608475	Marker14281410	0.0008	0.0005	0.0011	LSD	6	73	Marker14608475	Marker14281410	0.0006	0.0001	-0.0021	LSR	6	73	Marker14608475	Marker14281410	0.0876	0.1189	-0.0063
LS	6	74	Marker13703313	Marker13522220	0.0077	0.0106	0.0045	LSD	6	74	Marker13703313	Marker13522220	0.0448	0.0639	0.0436	LSR	6	74	Marker13703313	Marker13522220	0.0158	0.021	-0.0027
LS	6	75	Marker13499494	Marker14537670	0.0068	0.0092	-0.0042	LSD	6	75	Marker13499494	Marker14537670	0.0603	0.0862	0.0505	LSR	6	75	Marker13499494	Marker14537670	0.0193	0.0259	-0.0029
LS	6	76	Marker14272897	Marker13885492	0.0162	0.0234	-0.0066	LSD	6	76	Marker14272897	Marker13885492	0.0937	0.1364	0.0634	LSR	6	76	Marker14272897	Marker13885492	0.0024	0.0026	-0.0009
LS	6	77	Marker14272897	Marker13885492	0.0077	0.0106	0.0044	LSD	6	77	Marker14272897	Marker13885492	0.2842	0.4098	0.1093	LSR	6	77	Marker14272897	Marker13885492	0.0357	0.0484	0.004
LS	6	78	Marker14022249	Marker13839424	0.0879	0.1262	0.0154	LSD	6	78	Marker14022249	Marker13839424	0.6458	0.922	0.1638	LSR	6	78	Marker14022249	Marker13839424	0.0705	0.0955	0.0056
LS	6	79	Marker13800761	Marker13859268	0.2117	0.3035	0.0238	LSD	6	79	Marker13800761	Marker13859268	0.9251	1.3223	0.1959	LSR	6	79	Marker13800761	Marker13859268	0.0726	0.0983	0.0057
LS	6	80	Marker13369208	Marker14680108	0.1953	0.2802	0.0228	LSD	6	80	Marker13369208	Marker14680108	0.7091	1.0114	0.1711	LSR	6	80	Marker13369208	Marker14680108	0.016	0.0212	0.0026
LS	6	81	Marker13699000	Marker14312572	0.169	0.2424	0.0213	LSD	6	81	Marker13699000	Marker14312572	0.841	1.2056	0.1874	LSR	6	81	Marker13699000	Marker14312572	0.0012	0.0009	-0.0006
LS	6	82	Marker13925718	Marker14229175	0.1418	0.2035	0.0195	LSD	6	82	Marker13925718	Marker14229175	0.8345	1.1908	0.1861	LSR	6	82	Marker13925718	Marker14229175	0.0205	0.0275	-0.003
LS	6	83	Marker13632315	Marker13454580	0.1313	0.1904	0.0188	LSD	6	83	Marker13632315	Marker13454580	0.7715	1.1081	0.179	LSR	6	83	Marker13632315	Marker13454580	0.0113	0.0148	-0.0022
LS	6	84	Marker14169842	Marker14619575	0.1693	0.2443	0.0213	LSD	6	84	Marker14169842	Marker14619575	0.8452	1.2042	0.1871	LSR	6	84	Marker14169842	Marker14619575	0.0103	0.0135	-0.0021
LS	6	85	Marker14411214	Marker13995130	0.1069	0.1533	0.0169	LSD	6	85	Marker14411214	Marker13995130	0.7032	1.014	0.172	LSR	6	85	Marker14411214	Marker13995130	0.0367	0.0504	-0.0041
LS	6	86	Marker14446818	Marker14357070	0.0557	0.0799	0.0122	LSD	6	86	Marker14446818	Marker14357070	0.8263	1.1863	0.1856	LSR	6	86	Marker14446818	Marker14357070	0.0099	0.013	-0.0021
LS	6	87	Marker13669181	Marker14452574	0.1542	0.2221	0.0203	LSD	6	87	Marker13669181	Marker14452574	0.8904	1.268	0.1917	LSR	6	87	Marker13669181	Marker14452574	0.028	0.0375	-0.0035
LS	6	88	Marker14185127	Marker13646253	0.2716	0.3895	0.027	LSD	6	88	Marker14185127	Marker13646253	0.8377	1.1939	0.1864	LSR	6	88	Marker14185127	Marker13646253	0.0703	0.0955	-0.0056
LS	6	89	Marker13993276	Marker13632750	0.0854	0.1222	0.0151	LSD	6	89	Marker13993276	Marker13632750	0.8807	1.2571	0.1913	LSR	6	89	Marker13993276	Marker13632750	0.0204	0.0272	-0.003
LS	6	90	Marker14488249	Marker13449854	0.0841	0.1221	0.0152	LSD	6	90	Marker14488249	Marker13449854	0.6525	0.9347	0.1656	LSR	6	90	Marker14488249	Marker13449854	0.0716	0.0987	-0.0057
LS	6	91	Marker14341694	Marker13598950	0.1901	0.2728	0.0226	LSD	6	91	Marker14341694	Marker13598950	0.7448	1.0627	0.1764	LSR	6	91	Marker14341694	Marker13598950	0.1642	0.223	-0.0086
LS	6	92	Marker14134193	Marker14186885	0.1102	0.1591	0.0173	LSD	6	92	Marker14134193	Marker14186885	0.6394	0.9287	0.1649	LSR	6	92	Marker14134193	Marker14186885	0.0788	0.1081	-0.006
LS	6	93	Marker14134193	Marker14186885	0.0892	0.1276	0.0155	LSD	6	93	Marker14134193	Marker14186885	0.5743	0.8205	0.155	LSR	6	93	Marker14134193	Marker14186885	0.0288	0.0386	-0.0036
LS	6	94	Marker14332955	Marker14309018	0.1447	0.2095	0.0198	LSD	6	94	Marker14332955	Marker14309018	0.6076	0.868	0.1594	LSR	6	94	Marker14332955	Marker14309018	0.0088	0.0114	-0.0019
LS	6	95	Marker14503041	Marker13420925	0.252	0.3619	0.0261	LSD	6	95	Marker14503041	Marker13420925	0.7285	1.039	0.1748	LSR	6	95	Marker14503041	Marker13420925	0.0129	0.017	-0.0024
LS	6	96	Marker13499893	Marker14589141	0.1886	0.2706	0.0226	LSD	6	96	Marker13499893	Marker14589141	0.3513	0.5049	0.1219	LSR	6	96	Marker13499893	Marker14589141	0.1173	0.1596	-0.0073
LS	6	97	Marker13356398	Marker13498061	0.2368	0.3416	0.0254	LSD	6	97	Marker13356398	Marker13498061	0.338	0.4859	0.1199	LSR	6	97	Marker13356398	Marker13498061	0.0844	0.1148	-0.0062
LS	6	98	Marker13880918	Marker14444005	0.2124	0.3061	0.024	LSD	6	98	Marker13880918	Marker14444005	0.5579	0.7972	0.153	LSR	6	98	Marker13880918	Marker14444005	0.0406	0.0547	-0.0043
LS	6	99	Marker13549606	Marker13467455	0.2286	0.3335	0.0251	LSD	6	99	Marker13549606	Marker13467455	0.4468	0.6428	0.1376	LSR	6	99	Marker13549606	Marker13467455	0.0529	0.0718	-0.0049
LS	6	100	Marker13389158	Marker13674055	0.1862	0.2678	0.0225	LSD	6	100	Marker13389158	Marker13674055	0.4628	0.6616	0.1393	LSR	6	100	Marker13389158	Marker13674055	0.0245	0.0328	-0.0033
LS	6	101	Marker14018679	Marker14292527	0.3335	0.4819	0.0301	LSD	6	101	Marker14018679	Marker14292527	0.7703	1.0982	0.1791	LSR	6	101	Marker14018679	Marker14292527	0.0004	0	0
LS	6	102	Marker13551425	Marker14688894	0.4032	0.5778	0.0328	LSD	6	102	Marker13551425	Marker14688894	0.8683	1.2368	0.1892	LSR	6	102	Marker13551425	Marker14688894	0.0026	0.0029	-0.001
LS	6	103	Marker13587951	Marker13609880	0.394	0.5649	0.0324	LSD	6	103	Marker13587951	Marker13609880	0.778	1.1094	0.1788	LSR	6	103	Marker13587951	Marker13609880	0.0093	0.012	-0.002
LS	6	104	Marker14259089	Marker13723918	0.607	0.8728	0.0403	LSD	6	104	Marker14259089	Marker13723918	0.6427	0.9216	0.1634	LSR	6	104	Marker14259089	Marker13723918	0.031	0.0418	-0.0037
LS	6	105	Marker14086835	Marker13524254	0.3506	0.505	0.0307	LSD	6	105	Marker14086835	Marker13524254	0.4974	0.7118	0.144	LSR	6	105	Marker14086835	Marker13524254	0.0686	0.0932	-0.0055
LS	6	106	Marker13410580	Marker14434338	0.4477	0.6428	0.0348	LSD	6	106	Marker13410580	Marker14434338	0.2966	0.4267	0.1117	LSR	6	106	Marker13410580	Marker14434338	0.219	0.2985	-0.0099
LS	6	107	Marker13743429	Marker13598332	0.3205	0.462	0.0295	LSD	6	107	Marker13743429	Marker13598332	0.2826	0.4048	0.1091	LSR	6	107	Marker13743429	Marker13598332	0.181	0.2459	-0.009
LS	6	108	Marker14062936	Marker13449917	0.1128	0.163	0.0176	LSD	6	108	Marker14062936	Marker13449917	0.1633	0.2366	0.0837	LSR	6	108	Marker14062936	Marker13449917	0.2031	0.2763	-0.0096
LS	6	109	Marker13457546	Marker14419205	0.0874	0.1267	0.0155	LSD	6	109	Marker13457546	Marker14419205	0.1711	0.2469	0.0855	LSR	6	109	Marker13457546	Marker14419205	0.2228	0.3063	-0.0101
LS	6	110	Marker13711436	Marker13344201	0.0835	0.1199	0.015	LSD	6	110	Marker13711436	Marker13344201	0.4272	0.611	0.1341	LSR	6	110	Marker13711436	Marker13344201	0.1071	0.1455	-0.007
LS	6	111	Marker13539647	Marker13660745	0.0356	0.0512	0.0098	LSD	6	111	Marker13539647	Marker13660745	0.415	0.609	0.1335	LSR	6	111	Marker13539647	Marker13660745	0.0741	0.1016	-0.0058
LS	6	112	Marker13750023	Marker13528178	0.0021	0.0025	0.0021	LSD	6	112	Marker13750023	Marker13528178	0.2562	0.3673	0.1037	LSR	6	112	Marker13750023	Marker13528178	0.0879	0.1195	-0.0063
LS	6	113	Marker14253850	Marker14660092	0.002	0.0022	0.0021	LSD	6	113	Marker14253850	Marker14660092	0.3226	0.4616	0.117	LSR	6	113	Marker14253850	Marker14660092	0.0924	0.1253	-0.0065
LS	6	114	Marker14411364	Marker14677657	0.0393	0.0574	0.0104	LSD	6	114	Marker14411364	Marker14677657	0.3772	0.548	0.1271	LSR	6	114	Marker14411364	Marker14677657	0.1402	0.1925	-0.008
LS	6	115	Marker14677657	Marker13707823	0.0307	0.0441	0.0091	LSD	6	115	Marker14677657	Marker13707823	0.6103	0.8853	0.1614	LSR	6	115	Marker14677657	Marker13707823	0.0168	0.0226	-0.0027
LS	6	116	Marker13707823	Marker13393878	0.0494	0.072	0.0116	LSD	6	116	Marker13707823	Marker13393878	1.1402	1.6675	0.2211	LSR	6	116	Marker13707823	Marker13393878	0.009	0.0119	0.002
LS	6	117	Marker13393878	Marker14146613	0.0833	0.1199	0.015	LSD	6	117	Marker13393878	Marker14146613	1.3861	1.9685	0.2396	LSR	6	117	Marker13393878	Marker14146613	0.016	0.0212	0.0026
LS	6	118	Marker13963639	Marker14431098	0.1582	0.2271	0.0208	LSD	6	118	Marker13963639	Marker14431098	1.6806	2.3994	0.2652	LSR	6	118	Marker13963639	Marker14431098	0.0332	0.0451	0.0039
LS	6	119	Marker13539821	Marker14351533	0.2851	0.4131	0.028	LSD	6	119	Marker13539821	Marker14351533	2.0059	2.8533	0.2889	LSR	6	119	Marker13539821	Marker14351533	0.0993	0.1356	0.0067
LS	6	120	Marker14679835	Marker13305804	0.3234	0.4714	0.03	LSD	6	120	Marker14679835	Marker13305804	1.7144	2.4292	0.2671	LSR	6	120	Marker14679835	Marker13305804	0.0584	0.0796	0.0051
LS	6	121	Marker14601146	Marker14014044	0.6888	1.0416	0.0445	LSD	6	121	Marker14601146	Marker14014044	2.0652	3.0188	0.298	LSR	6	121	Marker14601146	Marker14014044	0.0886	0.1244	0.0064
LS	6	122	Marker14601146	Marker14014044	0.6107	0.9906	0.0436	LSD	6	122	Marker14601146	Marker14014044	2.2237	3.3675	0.3157	LSR	6	122	Marker14601146	Marker14014044	0.1125	0.1643	0.0074
LS	6	123	Marker14601146	Marker14014044	0.4934	0.8006	0.0393	LSD	6	123	Marker14601146	Marker14014044	2.2971	3.4562	0.3209	LSR	6	123	Marker14601146	Marker14014044	0.1348	0.1957	0.0081
LS	6	124	Marker14601146	Marker14014044	0.3593	0.5356	0.0323	LSD	6	124	Marker14601146	Marker14014044	2.2782	3.2734	0.3135	LSR	6	124	Marker14601146	Marker14014044	0.153	0.2118	0.0085
LS	6	125	Marker13383163	Marker13336387	0.2278	0.331	0.0254	LSD	6	125	Marker13383163	Marker13336387	1.8464	2.7263	0.286	LSR	6	125	Marker13383163	Marker13336387	0.1039	0.1457	0.007
LS	6	126	Marker13336387	Marker14599589	0.255	0.3709	0.0267	LSD	6	126	Marker13336387	Marker14599589	0.9383	1.3526	0.2002	LSR	6	126	Marker13336387	Marker14599589	0.0023	0.0026	0.0009
LS	6	127	Marker14599589	Marker13962112	0.2691	0.3864	0.0271	LSD	6	127	Marker14599589	Marker13962112	0.4901	0.7104	0.1442	LSR	6	127	Marker14599589	Marker13962112	0.0121	0.0161	-0.0023
LS	6	128	Marker13615784	Marker13350345	0.2532	0.3629	0.0262	LSD	6	128	Marker13615784	Marker13350345	0.2316	0.3325	0.0984	LSR	6	128	Marker13615784	Marker13350345	0.0713	0.0966	-0.0056
LS	6	129	Marker13327876	Marker14633453	0.1699	0.2438	0.0215	LSD	6	129	Marker13327876	Marker14633453	0.1926	0.2769	0.0899	LSR	6	129	Marker13327876	Marker14633453	0.085	0.1156	-0.0062
LS	6	130	Marker14633453	Marker13551052	0.0475	0.0698	0.0115	LSD	6	130	Marker14633453	Marker13551052	0.3005	0.437	0.1132	LSR	6	130	Marker14633453	Marker13551052	0.0493	0.0677	-0.0047
LS	6	131	Marker13551052	Marker14376301	0.0134	0.0187	0.006	LSD	6	131	Marker13551052	Marker14376301	0.3648	0.5376	0.1259	LSR	6	131	Marker13551052	Marker14376301	0.0345	0.0489	-0.004
LS	6	132	Marker14376301	Marker13392602	0.0315	0.0459	0.0094	LSD	6	132	Marker14376301	Marker13392602	0.234	0.3453	0.1011	LSR	6	132	Marker14376301	Marker13392602	0.0418	0.0569	-0.0044
LS	6	133	Marker13392602	Marker14128327	0.0725	0.105	0.0142	LSD	6	133	Marker13392602	Marker14128327	0.1398	0.2012	0.0773	LSR	6	133	Marker13392602	Marker14128327	0.0392	0.0529	-0.0042
LS	6	134	Marker14393155	Marker14062652	0.1202	0.1734	0.0183	LSD	6	134	Marker14393155	Marker14062652	0.1761	0.2566	0.0874	LSR	6	134	Marker14393155	Marker14062652	0.0236	0.0317	-0.0033
LS	6	135	Marker13724965	Marker13321136	0.1799	0.2584	0.0224	LSD	6	135	Marker13724965	Marker13321136	0.1134	0.1624	0.0697	LSR	6	135	Marker13724965	Marker13321136	0.0776	0.1053	-0.006
LS	6	136	Marker13724965	Marker13321136	0.099	0.1505	0.0171	LSD	6	136	Marker13724965	Marker13321136	0.046	0.0691	0.0455	LSR	6	136	Marker13724965	Marker13321136	0.1851	0.2638	-0.0095
LS	6	137	Marker13724965	Marker13321136	0.0358	0.052	0.0101	LSD	6	137	Marker13724965	Marker13321136	0.0068	0.0093	0.0168	LSR	6	137	Marker13724965	Marker13321136	0.3225	0.4442	-0.0123
LS	6	138	Marker13321136	Marker13810535	0.0068	0.0098	0.0044	LSD	6	138	Marker13321136	Marker13810535	0.0066	0.0088	0.0163	LSR	6	138	Marker13321136	Marker13810535	0.2719	0.3736	-0.0113
LS	6	139	Marker13321136	Marker13810535	0.0015	0.0014	-0.0017	LSD	6	139	Marker13321136	Marker13810535	0.0126	0.0174	0.0228	LSR	6	139	Marker13321136	Marker13810535	0.1805	0.2464	-0.0091
LS	6	140	Marker13810535	Marker14658679	0.0087	0.0124	-0.0049	LSD	6	140	Marker13810535	Marker14658679	0.0039	0.0051	0.0122	LSR	6	140	Marker13810535	Marker14658679	0.1917	0.2684	-0.0095
LS	6	141	Marker13810535	Marker14658679	0.0193	0.0301	-0.0076	LSD	6	141	Marker13810535	Marker14658679	0.001	0.0007	-0.0046	LSR	6	141	Marker13810535	Marker14658679	0.2333	0.3333	-0.0106
LS	6	142	Marker13810535	Marker14658679	0.0335	0.0519	-0.01	LSD	6	142	Marker13810535	Marker14658679	0.0108	0.0157	-0.0215	LSR	6	142	Marker13810535	Marker14658679	0.2747	0.3915	-0.0115
LS	6	143	Marker13810535	Marker14658679	0.0498	0.0745	-0.012	LSD	6	143	Marker13810535	Marker14658679	0.0329	0.0478	-0.0376	LSR	6	143	Marker13810535	Marker14658679	0.3137	0.4372	-0.0121
LS	6	144	Marker14658679	Marker14375321	0.0711	0.1039	-0.0141	LSD	6	144	Marker14658679	Marker14375321	0.0336	0.0489	-0.038	LSR	6	144	Marker14658679	Marker14375321	0.2956	0.4103	-0.0117
LS	6	145	Marker14658679	Marker14375321	0.1016	0.1466	-0.0168	LSD	6	145	Marker14658679	Marker14375321	0.0005	0	-0.0009	LSR	6	145	Marker14658679	Marker14375321	0.1546	0.2119	-0.0084
LS	6	146	Marker13925735	Marker14641305	0.1836	0.276	-0.0229	LSD	6	146	Marker13925735	Marker14641305	0.0007	0.0004	-0.0035	LSR	6	146	Marker13925735	Marker14641305	0.1552	0.2172	-0.0085
LS	6	147	Marker13925735	Marker14641305	0.1749	0.2679	-0.0225	LSD	6	147	Marker13925735	Marker14641305	0.0267	0.0394	-0.0339	LSR	6	147	Marker13925735	Marker14641305	0.2127	0.3015	-0.01
LS	6	148	Marker14641305	Marker14427446	0.1578	0.2274	-0.0207	LSD	6	148	Marker14641305	Marker14427446	0.0913	0.1312	-0.0619	LSR	6	148	Marker14641305	Marker14427446	0.2705	0.3697	-0.0111
LS	6	149	Marker13362645	Marker13692935	0.2151	0.309	-0.0243	LSD	6	149	Marker13362645	Marker13692935	0.1986	0.2848	-0.0915	LSR	6	149	Marker13362645	Marker13692935	0.3774	0.5128	-0.0131
LS	6	150	Marker13692935	Marker13400732	0.1811	0.2615	-0.0223	LSD	6	150	Marker13692935	Marker13400732	0.0973	0.1411	-0.0644	LSR	6	150	Marker13692935	Marker13400732	0.2787	0.3852	-0.0113
LS	6	151	Marker13400732	Marker14376334	0.2058	0.2963	-0.0238	LSD	6	151	Marker13400732	Marker14376334	0.0345	0.0492	-0.038	LSR	6	151	Marker13400732	Marker14376334	0.184	0.2502	-0.0091
LS	6	152	Marker14376334	Marker14639202	0.2576	0.3768	-0.0268	LSD	6	152	Marker14376334	Marker14639202	0.0516	0.0742	-0.0468	LSR	6	152	Marker14376334	Marker14639202	0.2647	0.3615	-0.011
LS	6	153	Marker14663996	Marker13896946	0.171	0.2455	-0.0216	LSD	6	153	Marker14663996	Marker13896946	0.0225	0.0317	-0.0306	LSR	6	153	Marker14663996	Marker13896946	0.2389	0.3253	-0.0104

## Sheet: Chr 7
Supplemental Table 11-7. Detailed QTL information on chromosome 7 for LS, LSR, and LSD trait in the RIL-F2:8 population.
TraitName	Chromosom	Position	LeftMarker	RightMarker	LOD	PVE(%)	Add	TraitName	Chromosom	Position	LeftMarker	RightMarker	LOD	PVE(%)	Add	TraitName	Chromosom	Position	LeftMarker	RightMarker	LOD	PVE(%)	Add
LS	7	0	Marker5846837	Marker5976963	0.0005	0	-0.0003	LSD	7	0	Marker5846837	Marker5976963	0.2457	0.3515	-0.1006	LSR	7	0	Marker5846837	Marker5976963	0.0008	0.0005	-0.0004
LS	7	1	Marker5626085	Marker5520658	0.0009	0.0008	-0.0011	LSD	7	1	Marker5626085	Marker5520658	0.1495	0.2195	-0.0796	LSR	7	1	Marker5626085	Marker5520658	0.0389	0.0544	-0.0042
LS	7	2	Marker6106723	Marker5703869	0.0016	0.0018	0.0018	LSD	7	2	Marker6106723	Marker5703869	0.0688	0.0981	-0.0531	LSR	7	2	Marker6106723	Marker5703869	0.0565	0.0763	-0.005
LS	7	3	Marker7036063	Marker6250029	0.0066	0.0086	-0.0041	LSD	7	3	Marker7036063	Marker6250029	0.1656	0.2385	-0.0828	LSR	7	3	Marker7036063	Marker6250029	0.0945	0.1283	-0.0065
LS	7	4	Marker6005093	Marker6030113	0.0023	0.0028	0.0022	LSD	7	4	Marker6005093	Marker6030113	0.1987	0.2999	-0.0928	LSR	7	4	Marker6005093	Marker6030113	0.0143	0.0199	-0.0025
LS	7	5	Marker6030113	Marker6528284	0.0091	0.0128	0.0049	LSD	7	5	Marker6030113	Marker6528284	0.327	0.4713	-0.1163	LSR	7	5	Marker6030113	Marker6528284	0.0086	0.0113	-0.0019
LS	7	6	Marker6030113	Marker6528284	0.0017	0.0019	0.0019	LSD	7	6	Marker6030113	Marker6528284	0.4072	0.5884	-0.1299	LSR	7	6	Marker6030113	Marker6528284	0.023	0.0318	-0.0032
LS	7	7	Marker6528284	Marker5626301	0.0194	0.029	0.0073	LSD	7	7	Marker6528284	Marker5626301	0.3972	0.5921	-0.1303	LSR	7	7	Marker6528284	Marker5626301	0.0224	0.0307	-0.0032
LS	7	8	Marker6528284	Marker5626301	0.1142	0.1675	0.0176	LSD	7	8	Marker6528284	Marker5626301	0.3047	0.4454	-0.1129	LSR	7	8	Marker6528284	Marker5626301	0.012	0.016	-0.0023
LS	7	9	Marker5626301	Marker6500682	0.1183	0.1753	0.018	LSD	7	9	Marker5626301	Marker6500682	0.1819	0.2771	-0.0891	LSR	7	9	Marker5626301	Marker6500682	0.0007	0.0003	-0.0003
LS	7	10	Marker5626301	Marker6500682	0.0875	0.1305	0.0155	LSD	7	10	Marker5626301	Marker6500682	0.0749	0.1162	-0.0577	LSR	7	10	Marker5626301	Marker6500682	0.0097	0.0135	0.0021
LS	7	11	Marker5626301	Marker6500682	0.0589	0.0845	0.0125	LSD	7	11	Marker5626301	Marker6500682	0.0132	0.0184	-0.023	LSR	7	11	Marker5626301	Marker6500682	0.041	0.0557	0.0042
LS	7	12	Marker6500682	Marker6744643	0.144	0.2147	0.0199	LSD	7	12	Marker6500682	Marker6744643	0.0578	0.0846	-0.0492	LSR	7	12	Marker6500682	Marker6744643	0.0042	0.0053	0.0013
LS	7	13	Marker6489689	Marker6809465	0.2115	0.3037	0.0237	LSD	7	13	Marker6489689	Marker6809465	0.0991	0.1423	-0.0638	LSR	7	13	Marker6489689	Marker6809465	0.0062	0.0079	-0.0016
LS	7	14	Marker6231485	Marker6869758	0.1903	0.2812	0.0228	LSD	7	14	Marker6231485	Marker6869758	0.004	0.0052	-0.0122	LSR	7	14	Marker6231485	Marker6869758	0.0005	0.0001	-0.0002
LS	7	15	Marker6869758	Marker6729523	0.229	0.3326	0.0248	LSD	7	15	Marker6869758	Marker6729523	0.0018	0.002	-0.0076	LSR	7	15	Marker6869758	Marker6729523	0.0005	0	0.0001
LS	7	16	Marker6520214	Marker6539635	0.2371	0.3419	0.0251	LSD	7	16	Marker6520214	Marker6539635	0.0007	0.0005	-0.0039	LSR	7	16	Marker6520214	Marker6539635	0.0018	0.0018	0.0008
LS	7	17	Marker5559209	Marker6099195	0.308	0.4433	0.0287	LSD	7	17	Marker5559209	Marker6099195	0.0007	0.0005	-0.0038	LSR	7	17	Marker5559209	Marker6099195	0.0042	0.0051	0.0013
LS	7	18	Marker5731542	Marker5760393	0.47	0.681	0.0355	LSD	7	18	Marker5731542	Marker5760393	0.0329	0.0477	0.037	LSR	7	18	Marker5731542	Marker5760393	0.0399	0.0544	0.0042
LS	7	19	Marker5731542	Marker5760393	0.6222	0.9003	0.0408	LSD	7	19	Marker5731542	Marker5760393	0.0999	0.1465	0.0648	LSR	7	19	Marker5731542	Marker5760393	0.0754	0.1037	0.0058
LS	7	20	Marker5760393	Marker6259457	0.9481	1.3886	0.0508	LSD	7	20	Marker5760393	Marker6259457	0.0588	0.0864	0.0499	LSR	7	20	Marker5760393	Marker6259457	0.0386	0.0543	0.0042
LS	7	21	Marker5760393	Marker6259457	1.3602	1.9378	0.0602	LSD	7	21	Marker5760393	Marker6259457	0.0108	0.015	0.0208	LSR	7	21	Marker5760393	Marker6259457	0.0044	0.0054	0.0013
LS	7	22	Marker6259457	Marker6917455	1.4747	2.2112	0.0643	LSD	7	22	Marker6259457	Marker6917455	0.1326	0.2041	0.077	LSR	7	22	Marker6259457	Marker6917455	0.0654	0.0939	0.0056
LS	7	23	Marker6259457	Marker6917455	1.4243	2.0419	0.0619	LSD	7	23	Marker6259457	Marker6917455	0.3904	0.5628	0.128	LSR	7	23	Marker6259457	Marker6917455	0.2045	0.2797	0.0096
LS	7	24	Marker6917455	Marker5972396	1.6726	2.3757	0.0668	LSD	7	24	Marker6917455	Marker5972396	0.2773	0.4	0.108	LSR	7	24	Marker6917455	Marker5972396	0.2165	0.2945	0.0099
LS	7	25	Marker5972396	Marker5840314	1.4822	2.1096	0.0628	LSD	7	25	Marker5972396	Marker5840314	0.2358	0.3377	0.0991	LSR	7	25	Marker5972396	Marker5840314	0.205	0.2784	0.0096
LS	7	26	Marker5835020	Marker6369290	1.1912	1.7009	0.0564	LSD	7	26	Marker5835020	Marker6369290	0.1965	0.282	0.0906	LSR	7	26	Marker5835020	Marker6369290	0.1235	0.1684	0.0074
LS	7	27	Marker6471077	Marker6767842	1.0214	1.4836	0.0528	LSD	7	27	Marker6471077	Marker6767842	0.2693	0.3879	0.1065	LSR	7	27	Marker6471077	Marker6767842	0.1583	0.2156	0.0084
LS	7	28	Marker6767842	Marker7036775	0.7593	1.091	0.0451	LSD	7	28	Marker6767842	Marker7036775	0.2368	0.3455	0.1002	LSR	7	28	Marker6767842	Marker7036775	0.1195	0.169	0.0075
LS	7	29	Marker5757560	Marker6575233	0.6078	0.8764	0.0404	LSD	7	29	Marker5757560	Marker6575233	0.3389	0.487	0.1187	LSR	7	29	Marker5757560	Marker6575233	0.2215	0.302	0.0099
LS	7	30	Marker5800806	Marker5873804	0.4142	0.5936	0.0334	LSD	7	30	Marker5800806	Marker5873804	0.3357	0.4804	0.1186	LSR	7	30	Marker5800806	Marker5873804	0.3705	0.5028	0.0129
LS	7	31	Marker5670391	Marker6553683	0.553	0.7943	0.0388	LSD	7	31	Marker5670391	Marker6553683	0.2403	0.3447	0.1008	LSR	7	31	Marker5670391	Marker6553683	0.3508	0.4764	0.0126
LS	7	32	Marker5670391	Marker6553683	0.8936	1.2897	0.0494	LSD	7	32	Marker5670391	Marker6553683	0.3576	0.5159	0.1229	LSR	7	32	Marker5670391	Marker6553683	0.4792	0.6516	0.0147
LS	7	33	Marker6553683	Marker6323753	1.0205	1.4689	0.0525	LSD	7	33	Marker6553683	Marker6323753	0.5521	0.7972	0.1523	LSR	7	33	Marker6553683	Marker6323753	0.6842	0.9395	0.0176
LS	7	34	Marker5904484	Marker5880997	1.2376	1.7998	0.0581	LSD	7	34	Marker5904484	Marker5880997	0.6667	0.9785	0.1687	LSR	7	34	Marker5904484	Marker5880997	0.7759	1.0755	0.0188
LS	7	35	Marker5880997	Marker6708976	0.9147	1.3101	0.0496	LSD	7	35	Marker5880997	Marker6708976	0.7944	1.1384	0.1821	LSR	7	35	Marker5880997	Marker6708976	0.7254	0.9857	0.018
LS	7	36	Marker6509948	Marker6203115	0.9843	1.4179	0.0516	LSD	7	36	Marker6509948	Marker6203115	0.9759	1.415	0.2029	LSR	7	36	Marker6509948	Marker6203115	0.6481	0.8968	0.0172
LS	7	37	Marker6054577	Marker6770425	0.9486	1.3843	0.0508	LSD	7	37	Marker6054577	Marker6770425	0.9387	1.3577	0.1982	LSR	7	37	Marker6054577	Marker6770425	0.3079	0.4233	0.0118
LS	7	38	Marker6375439	Marker7023103	1.3151	1.8867	0.0593	LSD	7	38	Marker6375439	Marker7023103	1.5794	2.2483	0.2547	LSR	7	38	Marker6375439	Marker7023103	0.6446	0.8769	0.0169
LS	7	39	Marker6450105	Marker6285869	1.1387	1.6813	0.056	LSD	7	39	Marker6450105	Marker6285869	1.7037	2.4981	0.2683	LSR	7	39	Marker6450105	Marker6285869	0.7543	1.0529	0.0185
LS	7	40	Marker5957271	Marker6268820	0.968	1.3865	0.0509	LSD	7	40	Marker5957271	Marker6268820	1.439	2.0399	0.2428	LSR	7	40	Marker5957271	Marker6268820	0.7943	1.076	0.0188
LS	7	41	Marker6919530	Marker6417314	0.6804	1.0039	0.0434	LSD	7	41	Marker6919530	Marker6417314	1.1627	1.6566	0.2191	LSR	7	41	Marker6919530	Marker6417314	0.6103	0.8333	0.0165
LS	7	42	Marker6620584	Marker5742961	0.4832	0.6935	0.036	LSD	7	42	Marker6620584	Marker5742961	1.4273	2.0319	0.2423	LSR	7	42	Marker6620584	Marker5742961	0.6785	0.9211	0.0174
LS	7	43	Marker6868853	Marker6241352	0.3876	0.5558	0.0323	LSD	7	43	Marker6868853	Marker6241352	1.2698	1.805	0.2286	LSR	7	43	Marker6868853	Marker6241352	0.4422	0.6004	0.014
LS	7	44	Marker6821004	Marker6434819	0.8017	1.1453	0.0462	LSD	7	44	Marker6821004	Marker6434819	0.4983	0.7122	0.1433	LSR	7	44	Marker6821004	Marker6434819	0.1647	0.2235	0.0085
LS	7	45	Marker5562693	Marker6953007	0.3032	0.4365	0.0285	LSD	7	45	Marker5562693	Marker6953007	0.4148	0.5937	0.1309	LSR	7	45	Marker5562693	Marker6953007	0.1035	0.1407	0.0068
LS	7	46	Marker6350821	Marker6829388	0.2973	0.4282	0.0283	LSD	7	46	Marker6350821	Marker6829388	0.3287	0.4717	0.1167	LSR	7	46	Marker6350821	Marker6829388	0.0725	0.0988	0.0057
LS	7	47	Marker6244485	Marker6919406	0.3031	0.4379	0.0286	LSD	7	47	Marker6244485	Marker6919406	0.2246	0.3251	0.0968	LSR	7	47	Marker6244485	Marker6919406	0.0383	0.0521	0.0041
LS	7	48	Marker6196201	Marker6218047	0.258	0.3722	0.0263	LSD	7	48	Marker6196201	Marker6218047	0.3317	0.4749	0.1169	LSR	7	48	Marker6196201	Marker6218047	0.1126	0.1528	0.0071
LS	7	49	Marker5673714	Marker6744468	0.0815	0.1172	0.0147	LSD	7	49	Marker5673714	Marker6744468	0.2684	0.3841	0.1051	LSR	7	49	Marker5673714	Marker6744468	0.0469	0.0635	0.0045
LS	7	50	Marker6979722	Marker6057748	0.152	0.2182	0.0202	LSD	7	50	Marker6979722	Marker6057748	0.3485	0.5002	0.1201	LSR	7	50	Marker6979722	Marker6057748	0.1563	0.2125	0.0083
LS	7	51	Marker5716041	Marker6455180	0.0703	0.1008	0.0137	LSD	7	51	Marker5716041	Marker6455180	0.2745	0.3928	0.1063	LSR	7	51	Marker5716041	Marker6455180	0.0662	0.0897	0.0054
LS	7	52	Marker6053570	Marker6518689	0.0612	0.0872	0.0128	LSD	7	52	Marker6053570	Marker6518689	0.2957	0.4233	0.1105	LSR	7	52	Marker6053570	Marker6518689	0.1376	0.187	0.0078
LS	7	53	Marker5971601	Marker5762136	0.0056	0.0075	0.0037	LSD	7	53	Marker5971601	Marker5762136	0.2322	0.333	0.0982	LSR	7	53	Marker5971601	Marker5762136	0.0606	0.0826	0.0052
LS	7	54	Marker5922958	Marker6756842	0.04	0.057	0.0103	LSD	7	54	Marker5922958	Marker6756842	0.3917	0.5608	0.1275	LSR	7	54	Marker5922958	Marker6756842	0.091	0.1237	0.0064
LS	7	55	Marker5931020	Marker6622297	0.0559	0.0799	0.0123	LSD	7	55	Marker5931020	Marker6622297	0.318	0.4564	0.1153	LSR	7	55	Marker5931020	Marker6622297	0.0864	0.1173	0.0062
LS	7	56	Marker6985242	Marker5851615	0.0723	0.1041	0.014	LSD	7	56	Marker6985242	Marker5851615	0.1847	0.265	0.0876	LSR	7	56	Marker6985242	Marker5851615	0.0071	0.0092	0.0017
LS	7	57	Marker6706262	Marker6561606	0.0398	0.0572	0.0103	LSD	7	57	Marker6706262	Marker6561606	0.169	0.2418	0.0836	LSR	7	57	Marker6706262	Marker6561606	0.0033	0.0039	0.0011
LS	7	58	Marker6817300	Marker6107786	0.1177	0.1697	0.0179	LSD	7	58	Marker6817300	Marker6107786	0.1908	0.2747	0.0894	LSR	7	58	Marker6817300	Marker6107786	0.0208	0.0281	0.003
LS	7	59	Marker6104554	Marker6126360	0.1118	0.1612	0.0174	LSD	7	59	Marker6104554	Marker6126360	0.2855	0.4094	0.1089	LSR	7	59	Marker6104554	Marker6126360	0.0169	0.0226	0.0027
LS	7	60	Marker6433787	Marker6643163	0.1032	0.1483	0.0166	LSD	7	60	Marker6433787	Marker6643163	0.1682	0.2408	0.0834	LSR	7	60	Marker6433787	Marker6643163	0.0005	0.0001	-0.0002
LS	7	61	Marker6430813	Marker5718402	0.0508	0.073	0.0117	LSD	7	61	Marker6430813	Marker5718402	0.1815	0.2611	0.0869	LSR	7	61	Marker6430813	Marker5718402	0.0024	0.0027	0.0009
LS	7	62	Marker6475507	Marker6507654	0.0448	0.064	0.0109	LSD	7	62	Marker6475507	Marker6507654	0.1408	0.2014	0.0763	LSR	7	62	Marker6475507	Marker6507654	0.0005	0.0001	-0.0002
LS	7	63	Marker6043310	Marker6539506	0.0004	0.0001	-0.0002	LSD	7	63	Marker6043310	Marker6539506	0.2787	0.3992	0.1073	LSR	7	63	Marker6043310	Marker6539506	0.0304	0.0408	0.0036
LS	7	64	Marker6331379	Marker6120076	0.0028	0.0034	-0.0025	LSD	7	64	Marker6331379	Marker6120076	0.3129	0.4509	0.1142	LSR	7	64	Marker6331379	Marker6120076	0.0055	0.0069	0.0015
LS	7	65	Marker5867074	Marker6429331	0.0056	0.0075	0.0037	LSD	7	65	Marker5867074	Marker6429331	0.2769	0.3966	0.1074	LSR	7	65	Marker5867074	Marker6429331	0.0029	0.0033	0.001
LS	7	66	Marker6013864	Marker6301195	0.0064	0.0086	0.004	LSD	7	66	Marker6013864	Marker6301195	0.4513	0.6485	0.1371	LSR	7	66	Marker6013864	Marker6301195	0.0206	0.0276	0.003
LS	7	67	Marker6349036	Marker6292664	0.0009	0.0008	-0.0012	LSD	7	67	Marker6349036	Marker6292664	0.3854	0.5517	0.1265	LSR	7	67	Marker6349036	Marker6292664	0.0142	0.0188	0.0025
LS	7	68	Marker6586033	Marker6876829	0.0218	0.031	0.0076	LSD	7	68	Marker6586033	Marker6876829	0.4336	0.6204	0.134	LSR	7	68	Marker6586033	Marker6876829	0.0082	0.0105	0.0019
LS	7	69	Marker5797161	Marker6819204	0.0208	0.0294	0.0074	LSD	7	69	Marker5797161	Marker6819204	0.3736	0.5342	0.1246	LSR	7	69	Marker5797161	Marker6819204	0.005	0.0062	0.0014
LS	7	70	Marker6613255	Marker5592785	0.0037	0.0048	0.0029	LSD	7	70	Marker6613255	Marker5592785	0.1744	0.2496	0.0851	LSR	7	70	Marker6613255	Marker5592785	0.0005	0	0.0001
LS	7	71	Marker6026278	Marker6693981	0.0383	0.0547	0.0101	LSD	7	71	Marker6026278	Marker6693981	0.054	0.0769	0.0473	LSR	7	71	Marker6026278	Marker6693981	0.0677	0.0916	-0.0055
LS	7	72	Marker6986970	Marker5719563	0.0256	0.0363	0.0083	LSD	7	72	Marker6986970	Marker5719563	0.0801	0.1143	0.0577	LSR	7	72	Marker6986970	Marker5719563	0.0525	0.0709	-0.0048
LS	7	73	Marker7006168	Marker6519162	0.0061	0.0081	-0.0039	LSD	7	73	Marker7006168	Marker6519162	0.0846	0.1207	0.0591	LSR	7	73	Marker7006168	Marker6519162	0.0918	0.1244	-0.0064
LS	7	74	Marker6966613	Marker6969192	0.0249	0.0354	-0.0081	LSD	7	74	Marker6966613	Marker6969192	0.1061	0.1516	0.0663	LSR	7	74	Marker6966613	Marker6969192	0.0763	0.1033	-0.0058
LS	7	75	Marker5812049	Marker6976489	0.002	0.0019	0.0021	LSD	7	75	Marker5812049	Marker6976489	0.1181	0.1689	0.07	LSR	7	75	Marker5812049	Marker6976489	0.0827	0.1126	-0.0061
LS	7	76	Marker6512014	Marker6835800	0.0012	0.0012	-0.0015	LSD	7	76	Marker6512014	Marker6835800	0.0584	0.0835	0.0495	LSR	7	76	Marker6512014	Marker6835800	0.1186	0.1615	-0.0073
LS	7	77	Marker6058124	Marker6444106	0.0004	0.0001	0.0001	LSD	7	77	Marker6058124	Marker6444106	0.0318	0.0453	0.0366	LSR	7	77	Marker6058124	Marker6444106	0.0716	0.097	-0.0057
LS	7	78	Marker6993089	Marker6246214	0.0107	0.015	-0.0054	LSD	7	78	Marker6993089	Marker6246214	0.0478	0.0682	0.045	LSR	7	78	Marker6993089	Marker6246214	0.0489	0.0662	-0.0047
LS	7	79	Marker6418061	Marker6843950	0.0096	0.0133	-0.005	LSD	7	79	Marker6418061	Marker6843950	0.0052	0.0068	0.0142	LSR	7	79	Marker6418061	Marker6843950	0.1399	0.1898	-0.008
LS	7	80	Marker5637509	Marker5622131	0.0016	0.0018	0.0018	LSD	7	80	Marker5637509	Marker5622131	0.0166	0.0233	-0.0263	LSR	7	80	Marker5637509	Marker5622131	0.3899	0.5291	-0.0133
LS	7	81	Marker6681996	Marker5596809	0.024	0.0348	-0.0082	LSD	7	81	Marker6681996	Marker5596809	0.0217	0.0308	-0.0302	LSR	7	81	Marker6681996	Marker5596809	0.4102	0.5639	-0.0137
LS	7	82	Marker6681996	Marker5596809	0.0869	0.1287	-0.0156	LSD	7	82	Marker6681996	Marker5596809	0.0081	0.0111	-0.0181	LSR	7	82	Marker6681996	Marker5596809	0.3658	0.5053	-0.013
LS	7	83	Marker5596809	Marker5575525	0.1529	0.2302	-0.021	LSD	7	83	Marker5596809	Marker5575525	0.0155	0.0222	-0.0256	LSR	7	83	Marker5596809	Marker5575525	0.3955	0.5409	-0.0134
LS	7	84	Marker6941058	Marker6811089	0.1127	0.1621	-0.0176	LSD	7	84	Marker6941058	Marker6811089	0.0211	0.0296	-0.0297	LSR	7	84	Marker6941058	Marker6811089	0.403	0.5466	-0.0136
LS	7	85	Marker6374998	Marker5765230	0.0621	0.0893	-0.0131	LSD	7	85	Marker6374998	Marker5765230	0.1471	0.2117	-0.0794	LSR	7	85	Marker6374998	Marker5765230	0.8582	1.1665	-0.0198
LS	7	86	Marker5972273	Marker5901904	0.0172	0.0245	-0.0069	LSD	7	86	Marker5972273	Marker5901904	0.2784	0.3997	-0.1087	LSR	7	86	Marker5972273	Marker5901904	1.0465	1.4134	-0.0217
LS	7	87	Marker6865155	Marker6368697	0.0225	0.0317	-0.0078	LSD	7	87	Marker6865155	Marker6368697	0.4244	0.6069	-0.1333	LSR	7	87	Marker6865155	Marker6368697	1.1699	1.5789	-0.0229
LS	7	88	Marker6143610	Marker6699528	0.1054	0.1549	-0.0171	LSD	7	88	Marker6143610	Marker6699528	0.2227	0.3196	-0.0968	LSR	7	88	Marker6143610	Marker6699528	0.847	1.1564	-0.0196
LS	7	89	Marker6508431	Marker5949826	0.0424	0.0604	-0.0108	LSD	7	89	Marker6508431	Marker5949826	0.3047	0.4419	-0.1142	LSR	7	89	Marker6508431	Marker5949826	1.036	1.4086	-0.0217
LS	7	90	Marker5624945	Marker5526045	0.0349	0.0498	-0.0098	LSD	7	90	Marker5624945	Marker5526045	0.1841	0.2657	-0.0888	LSR	7	90	Marker5624945	Marker5526045	0.903	1.2273	-0.0203
LS	7	91	Marker5624945	Marker5526045	0.0931	0.1365	-0.0163	LSD	7	91	Marker5624945	Marker5526045	0.2031	0.2964	-0.0942	LSR	7	91	Marker5624945	Marker5526045	0.9703	1.328	-0.0212
LS	7	92	Marker6816820	Marker6799899	0.297	0.4274	-0.0286	LSD	7	92	Marker6816820	Marker6799899	0.1589	0.2285	-0.0823	LSR	7	92	Marker6816820	Marker6799899	1.0212	1.3844	-0.0215
LS	7	93	Marker6255927	Marker6222245	0.1116	0.1623	-0.0176	LSD	7	93	Marker6255927	Marker6222245	0.1954	0.2805	-0.0907	LSR	7	93	Marker6255927	Marker6222245	1.3397	1.8251	-0.0246
LS	7	94	Marker6087743	Marker6316507	0.1204	0.1725	-0.018	LSD	7	94	Marker6087743	Marker6316507	0.1066	0.1531	-0.0669	LSR	7	94	Marker6087743	Marker6316507	1.2782	1.7265	-0.0239
LS	7	95	Marker6850437	Marker6420376	0.2287	0.329	-0.0249	LSD	7	95	Marker6850437	Marker6420376	0.0831	0.1187	-0.0589	LSR	7	95	Marker6850437	Marker6420376	1.0567	1.4258	-0.0217
LS	7	96	Marker6481589	Marker6010507	0.2109	0.3021	-0.0239	LSD	7	96	Marker6481589	Marker6010507	0.1309	0.1872	-0.074	LSR	7	96	Marker6481589	Marker6010507	1.002	1.3527	-0.0212
LS	7	97	Marker6481589	Marker6010507	0.1211	0.1769	-0.0184	LSD	7	97	Marker6481589	Marker6010507	0.1677	0.247	-0.0855	LSR	7	97	Marker6481589	Marker6010507	1.145	1.5701	-0.0229
LS	7	98	Marker7025202	Marker5985980	0.0897	0.1296	-0.0157	LSD	7	98	Marker7025202	Marker5985980	0.1285	0.1846	-0.0739	LSR	7	98	Marker7025202	Marker5985980	0.9574	1.3068	-0.0209
LS	7	99	Marker5985980	Marker6204183	0.0312	0.0448	-0.0092	LSD	7	99	Marker5985980	Marker6204183	0.0879	0.1262	-0.0609	LSR	7	99	Marker5985980	Marker6204183	0.5885	0.8085	-0.0164
LS	7	100	Marker6846207	Marker6062710	0.0476	0.0689	-0.0114	LSD	7	100	Marker6846207	Marker6062710	0.0573	0.082	-0.0491	LSR	7	100	Marker6846207	Marker6062710	0.5197	0.7098	-0.0154
LS	7	101	Marker6000174	Marker6500744	0.0788	0.1141	-0.0147	LSD	7	101	Marker6000174	Marker6500744	0.0768	0.1132	-0.0577	LSR	7	101	Marker6000174	Marker6500744	0.8106	1.1217	-0.0193
LS	7	102	Marker6808139	Marker5727453	0.097	0.1412	-0.0164	LSD	7	102	Marker6808139	Marker5727453	0.1589	0.2318	-0.0827	LSR	7	102	Marker6808139	Marker5727453	1.0564	1.4363	-0.0219
LS	7	103	Marker6862407	Marker6256239	0.0986	0.1423	-0.0165	LSD	7	103	Marker6862407	Marker6256239	0.2026	0.2931	-0.0931	LSR	7	103	Marker6862407	Marker6256239	1.0864	1.4713	-0.0222
LS	7	104	Marker6136377	Marker6652845	0.1081	0.1563	-0.0172	LSD	7	104	Marker6136377	Marker6652845	0.4315	0.6298	-0.136	LSR	7	104	Marker6136377	Marker6652845	1.0427	1.4329	-0.0218
LS	7	105	Marker5720325	Marker6068608	0.1101	0.1586	-0.0173	LSD	7	105	Marker5720325	Marker6068608	0.662	0.964	-0.1679	LSR	7	105	Marker5720325	Marker6068608	0.892	1.2195	-0.0201
LS	7	106	Marker6524683	Marker6278403	0.0662	0.095	-0.0134	LSD	7	106	Marker6524683	Marker6278403	0.3482	0.4992	-0.1206	LSR	7	106	Marker6524683	Marker6278403	0.7521	1.0193	-0.0183
LS	7	107	Marker5699553	Marker5763598	0.0115	0.0161	-0.0055	LSD	7	107	Marker5699553	Marker5763598	0.4922	0.7062	-0.1432	LSR	7	107	Marker5699553	Marker5763598	0.7493	1.0171	-0.0183
LS	7	108	Marker5769803	Marker6338680	0.0639	0.0947	-0.0133	LSD	7	108	Marker5769803	Marker6338680	0.5097	0.7323	-0.1458	LSR	7	108	Marker5769803	Marker6338680	0.7056	0.97	-0.0178
LS	7	109	Marker6338680	Marker6696735	0.1914	0.275	-0.0227	LSD	7	109	Marker6338680	Marker6696735	0.5413	0.7762	-0.1503	LSR	7	109	Marker6338680	Marker6696735	0.5578	0.7602	-0.0158
LS	7	110	Marker6601445	Marker6072223	0.179	0.2689	-0.0225	LSD	7	110	Marker6601445	Marker6072223	0.4578	0.6769	-0.1405	LSR	7	110	Marker6601445	Marker6072223	0.4109	0.5986	-0.0141
LS	7	111	Marker6072223	Marker5878996	0.1572	0.2274	-0.0207	LSD	7	111	Marker6072223	Marker5878996	0.2234	0.3213	-0.097	LSR	7	111	Marker6072223	Marker5878996	0.1079	0.1464	-0.007
LS	7	112	Marker6265334	Marker6065327	0.2946	0.4247	-0.0283	LSD	7	112	Marker6265334	Marker6065327	0.1426	0.2046	-0.0773	LSR	7	112	Marker6265334	Marker6065327	0.09	0.1224	-0.0064
LS	7	113	Marker7025799	Marker6527790	0.3213	0.4612	-0.0295	LSD	7	113	Marker7025799	Marker6527790	0.1083	0.1577	-0.0679	LSR	7	113	Marker7025799	Marker6527790	0.0929	0.1278	-0.0065
LS	7	114	Marker6290677	Marker6060165	0.3822	0.5501	-0.0323	LSD	7	114	Marker6290677	Marker6060165	0.108	0.1555	-0.0677	LSR	7	114	Marker6290677	Marker6060165	0.08	0.109	-0.006
LS	7	115	Marker5963122	Marker5906176	0.1231	0.1769	-0.0183	LSD	7	115	Marker5963122	Marker5906176	0.2193	0.314	-0.0964	LSR	7	115	Marker5963122	Marker5906176	0.1182	0.1604	-0.0073
LS	7	116	Marker5501718	Marker7031434	0.1602	0.2305	-0.0209	LSD	7	116	Marker5501718	Marker7031434	0.0297	0.042	-0.0353	LSR	7	116	Marker5501718	Marker7031434	0.0132	0.0174	-0.0024
LS	7	117	Marker5957165	Marker5496457	0.105	0.1514	-0.0169	LSD	7	117	Marker5957165	Marker5496457	0.0223	0.0316	-0.0306	LSR	7	117	Marker5957165	Marker5496457	0.0268	0.0363	-0.0035
LS	7	118	Marker6718548	Marker6600564	0.1682	0.2431	-0.0214	LSD	7	118	Marker6718548	Marker6600564	0.0285	0.0403	-0.0344	LSR	7	118	Marker6718548	Marker6600564	0.0896	0.1228	-0.0064
LS	7	119	Marker5895185	Marker6918720	0.167	0.2413	-0.0214	LSD	7	119	Marker5895185	Marker6918720	0.0974	0.1398	-0.0643	LSR	7	119	Marker5895185	Marker6918720	0.2722	0.371	-0.0112
LS	7	120	Marker5961108	Marker6880705	0.0796	0.116	-0.0149	LSD	7	120	Marker5961108	Marker6880705	0.1689	0.2417	-0.0847	LSR	7	120	Marker5961108	Marker6880705	0.3903	0.5295	-0.0133
LS	7	121	Marker6939690	Marker6570161	0.0637	0.0916	-0.0132	LSD	7	121	Marker6939690	Marker6570161	0.1658	0.2377	-0.084	LSR	7	121	Marker6939690	Marker6570161	0.3478	0.4748	-0.0126
LS	7	122	Marker6672213	Marker5586678	0.0865	0.1254	-0.0154	LSD	7	122	Marker6672213	Marker5586678	0.0681	0.0982	-0.0538	LSR	7	122	Marker6672213	Marker5586678	0.1668	0.2276	-0.0087
LS	7	123	Marker5719937	Marker6630028	0.2019	0.2899	-0.0235	LSD	7	123	Marker5719937	Marker6630028	0.2655	0.3799	-0.106	LSR	7	123	Marker5719937	Marker6630028	0.5676	0.7695	-0.0161
LS	7	124	Marker6555176	Marker6578132	0.2322	0.3492	-0.0257	LSD	7	124	Marker6555176	Marker6578132	0.309	0.4492	-0.1151	LSR	7	124	Marker6555176	Marker6578132	0.6197	0.8595	-0.0169
LS	7	125	Marker6114596	Marker5933261	0.5425	0.7826	-0.0384	LSD	7	125	Marker6114596	Marker5933261	0.3124	0.449	-0.1149	LSR	7	125	Marker6114596	Marker5933261	0.8428	1.171	-0.0197
LS	7	126	Marker5933261	Marker5698936	0.8684	1.2912	-0.0493	LSD	7	126	Marker5933261	Marker5698936	0.2679	0.4016	-0.1085	LSR	7	126	Marker5933261	Marker5698936	1.0525	1.4933	-0.0222
LS	7	127	Marker5933261	Marker5698936	1.1853	1.708	-0.0566	LSD	7	127	Marker5933261	Marker5698936	0.2227	0.3234	-0.0971	LSR	7	127	Marker5933261	Marker5698936	1.1345	1.555	-0.0227
LS	7	128	Marker6871711	Marker6631364	1.5107	2.1618	-0.0634	LSD	7	128	Marker6871711	Marker6631364	0.1069	0.1543	-0.0668	LSR	7	128	Marker6871711	Marker6631364	0.698	0.9503	-0.0176
LS	7	129	Marker6631364	Marker6386611	1.6192	2.4081	-0.0669	LSD	7	129	Marker6631364	Marker6386611	0.0642	0.0925	-0.0516	LSR	7	129	Marker6631364	Marker6386611	0.5214	0.7172	-0.0153
LS	7	130	Marker5839080	Marker5731566	1.3762	1.9564	-0.0602	LSD	7	130	Marker5839080	Marker5731566	0.0241	0.034	-0.0313	LSR	7	130	Marker5839080	Marker5731566	0.2575	0.35	-0.0107
LS	7	131	Marker6020230	Marker5901501	0.8039	1.1566	-0.0464	LSD	7	131	Marker6020230	Marker5901501	0.0391	0.0561	0.0403	LSR	7	131	Marker6020230	Marker5901501	0.0445	0.0606	-0.0044
LS	7	132	Marker5616259	Marker5522639	0.4971	0.7116	-0.0363	LSD	7	132	Marker5616259	Marker5522639	0.002	0.0022	0.0081	LSR	7	132	Marker5616259	Marker5522639	0.1037	0.1408	-0.0068
LS	7	133	Marker5728308	Marker6303628	0.2485	0.3662	-0.0261	LSD	7	133	Marker5728308	Marker6303628	0.013	0.0182	0.0229	LSR	7	133	Marker5728308	Marker6303628	0.0409	0.056	-0.0043
LS	7	134	Marker6303628	Marker6908521	0.0652	0.0938	-0.0132	LSD	7	134	Marker6303628	Marker6908521	0.0642	0.0942	0.0521	LSR	7	134	Marker6303628	Marker6908521	0.0044	0.0055	-0.0013
LS	7	135	Marker6303628	Marker6908521	0.0365	0.052	-0.0098	LSD	7	135	Marker6303628	Marker6908521	0.1342	0.1939	0.0748	LSR	7	135	Marker6303628	Marker6908521	0.0031	0.0036	0.0011
LS	7	136	Marker6573033	Marker6381825	0.0422	0.0603	-0.0106	LSD	7	136	Marker6573033	Marker6381825	0.2019	0.2888	0.0913	LSR	7	136	Marker6573033	Marker6381825	0.0007	0.0004	0.0004
LS	7	137	Marker6532466	Marker6194994	0.0197	0.0279	-0.0072	LSD	7	137	Marker6532466	Marker6194994	0.1175	0.1681	0.0697	LSR	7	137	Marker6532466	Marker6194994	0.0012	0.0011	-0.0006
LS	7	138	Marker6218135	Marker6356488	0.0006	0.0001	-0.0006	LSD	7	138	Marker6218135	Marker6356488	0.0792	0.1135	0.0575	LSR	7	138	Marker6218135	Marker6356488	0.0005	0.0001	-0.0002
LS	7	139	Marker6356488	Marker5919030	0.0574	0.0826	0.0125	LSD	7	139	Marker6356488	Marker5919030	0.118	0.1693	0.0704	LSR	7	139	Marker6356488	Marker5919030	0.0023	0.0025	-0.0009
LS	7	140	Marker6356488	Marker5919030	0.0997	0.1434	0.0164	LSD	7	140	Marker6356488	Marker5919030	0.1503	0.2155	0.0792	LSR	7	140	Marker6356488	Marker5919030	0.0311	0.0423	-0.0037
LS	7	141	Marker5627394	Marker6551291	0.2509	0.3602	0.0261	LSD	7	141	Marker5627394	Marker6551291	0.211	0.3029	0.0943	LSR	7	141	Marker5627394	Marker6551291	0.0123	0.0162	-0.0023
LS	7	142	Marker5670672	Marker7019110	0.2367	0.3466	0.0257	LSD	7	142	Marker5670672	Marker7019110	0.2503	0.3635	0.1037	LSR	7	142	Marker5670672	Marker7019110	0.0117	0.0155	-0.0023
LS	7	143	Marker7019110	Marker6731883	0.3258	0.4674	0.03	LSD	7	143	Marker7019110	Marker6731883	0.1927	0.2769	0.0912	LSR	7	143	Marker7019110	Marker6731883	0.0502	0.0681	-0.0048
LS	7	144	Marker6731883	Marker6540979	0.3469	0.498	0.0309	LSD	7	144	Marker6731883	Marker6540979	0.0874	0.1258	0.0612	LSR	7	144	Marker6731883	Marker6540979	0.0367	0.0496	-0.0041
LS	7	145	Marker6487952	Marker6877610	0.3434	0.4976	0.0309	LSD	7	145	Marker6487952	Marker6877610	0.059	0.0849	0.0505	LSR	7	145	Marker6487952	Marker6877610	0.0229	0.0307	-0.0032
LS	7	146	Marker6877610	Marker5886595	0.3778	0.5421	0.0324	LSD	7	146	Marker6877610	Marker5886595	0.1196	0.1709	0.072	LSR	7	146	Marker6877610	Marker5886595	0.01	0.0131	-0.0021
LS	7	147	Marker6448275	Marker5894942	0.189	0.2754	0.0232	LSD	7	147	Marker6448275	Marker5894942	0.0631	0.0902	0.0526	LSR	7	147	Marker6448275	Marker5894942	0.0271	0.0366	-0.0036
LS	7	148	Marker5949550	Marker6582382	0.0342	0.0485	0.0097	LSD	7	148	Marker5949550	Marker6582382	0.0529	0.077	0.0484	LSR	7	148	Marker5949550	Marker6582382	0.0045	0.0057	-0.0014
LS	7	149	Marker6582382	Marker5993163	0.0008	0.0006	0.0011	LSD	7	149	Marker6582382	Marker5993163	0.0741	0.1064	0.0567	LSR	7	149	Marker6582382	Marker5993163	0.0006	0.0002	-0.0002
LS	7	150	Marker5993163	Marker5747557	0.0576	0.0844	-0.0127	LSD	7	150	Marker5993163	Marker5747557	0.1082	0.1578	0.0688	LSR	7	150	Marker5993163	Marker5747557	0.0061	0.0078	-0.0016
LS	7	151	Marker6805956	Marker6722429	0.138	0.1982	-0.0194	LSD	7	151	Marker6805956	Marker6722429	0.1785	0.2553	0.0873	LSR	7	151	Marker6805956	Marker6722429	0.0006	0.0001	0.0002
LS	7	152	Marker6829564	Marker6238279	0.084	0.1207	-0.0152	LSD	7	152	Marker6829564	Marker6238279	0.5005	0.7179	0.1473	LSR	7	152	Marker6829564	Marker6238279	0.0303	0.0416	0.0038
LS	7	153	Marker6238279	Marker5696534	0.0419	0.0623	-0.011	LSD	7	153	Marker6238279	Marker5696534	0.6487	0.9738	0.1717	LSR	7	153	Marker6238279	Marker5696534	0.0112	0.0154	0.0023
LS	7	154	Marker5696534	Marker6050301	0.0415	0.0603	-0.0108	LSD	7	154	Marker5696534	Marker6050301	0.9867	1.4372	0.2085	LSR	7	154	Marker5696534	Marker6050301	0.0754	0.1047	0.006
LS	7	155	Marker5696534	Marker6050301	0.064	0.0985	-0.0138	LSD	7	155	Marker5696534	Marker6050301	1.0845	1.6872	0.225	LSR	7	155	Marker5696534	Marker6050301	0.0877	0.1312	0.0067
LS	7	156	Marker5696534	Marker6050301	0.0908	0.1448	-0.0166	LSD	7	156	Marker5696534	Marker6050301	1.1599	1.8687	0.236	LSR	7	156	Marker5696534	Marker6050301	0.0988	0.1543	0.0072
LS	7	157	Marker5696534	Marker6050301	0.1205	0.1928	-0.0192	LSD	7	157	Marker5696534	Marker6050301	1.2048	1.9518	0.2406	LSR	7	157	Marker5696534	Marker6050301	0.1075	0.1691	0.0075
LS	7	158	Marker5696534	Marker6050301	0.1507	0.2363	-0.0212	LSD	7	158	Marker5696534	Marker6050301	1.2148	1.9221	0.2383	LSR	7	158	Marker5696534	Marker6050301	0.1127	0.1722	0.0076
LS	7	159	Marker5696534	Marker6050301	0.1793	0.268	-0.0225	LSD	7	159	Marker5696534	Marker6050301	1.1897	1.7813	0.2291	LSR	7	159	Marker5696534	Marker6050301	0.1143	0.1639	0.0074
LS	7	160	Marker6050301	Marker5494002	0.1644	0.2364	-0.0211	LSD	7	160	Marker6050301	Marker5494002	1.1506	1.6394	0.2196	LSR	7	160	Marker6050301	Marker5494002	0.114	0.155	0.0072
LS	7	161	Marker6850676	Marker5857104	0.1721	0.2466	-0.0216	LSD	7	161	Marker6850676	Marker5857104	0.7846	1.1206	0.1816	LSR	7	161	Marker6850676	Marker5857104	0.0394	0.0531	0.0042

## Sheet: Chr 8
Supplemental Table 11-8. Detailed QTL information on chromosome 8 for LS, LSR, and LSD trait in the RIL-F2:8 population.
TraitName	Chromosom	Position	LeftMarker	RightMarker	LOD	PVE(%)	Add	TraitName	Chromosom	Position	LeftMarker	RightMarker	LOD	PVE(%)	Add	TraitName	Chromosom	Position	LeftMarker	RightMarker	LOD	PVE(%)	Add
LS	8	0	Marker7213351	Marker8049106	0.3771	0.5403	-0.0316	LSD	8	0	Marker7213351	Marker8049106	0.1613	0.2309	0.0813	LSR	8	0	Marker7213351	Marker8049106	0.6363	0.8617	0.0167
LS	8	1	Marker7104199	Marker7229259	0.3278	0.4816	-0.0298	LSD	8	1	Marker7104199	Marker7229259	0.295	0.4264	0.1105	LSR	8	1	Marker7104199	Marker7229259	0.7357	1.0095	0.0181
LS	8	2	Marker7682572	Marker8056163	0.2286	0.3297	-0.0247	LSD	8	2	Marker7682572	Marker8056163	0.1476	0.214	0.0783	LSR	8	2	Marker7682572	Marker8056163	0.5774	0.7909	0.016
LS	8	3	Marker8056163	Marker7531909	0.3256	0.4725	-0.0295	LSD	8	3	Marker8056163	Marker7531909	0.1397	0.2021	0.076	LSR	8	3	Marker8056163	Marker7531909	0.5973	0.821	0.0163
LS	8	4	Marker8551010	Marker8050185	0.251	0.3643	-0.026	LSD	8	4	Marker8551010	Marker8050185	0.1398	0.2006	0.0758	LSR	8	4	Marker8551010	Marker8050185	0.6282	0.8548	0.0166
LS	8	5	Marker8252143	Marker7856760	0.286	0.4122	-0.0276	LSD	8	5	Marker8252143	Marker7856760	0.0709	0.1012	0.0538	LSR	8	5	Marker8252143	Marker7856760	0.5807	0.7869	0.016
LS	8	6	Marker8245801	Marker7497285	0.266	0.3825	-0.0266	LSD	8	6	Marker8245801	Marker7497285	0.1332	0.1905	0.0738	LSR	8	6	Marker8245801	Marker7497285	0.5411	0.7354	0.0154
LS	8	7	Marker8296615	Marker7421046	0.0804	0.1165	-0.0147	LSD	8	7	Marker8296615	Marker7421046	0.0882	0.1265	0.0602	LSR	8	7	Marker8296615	Marker7421046	0.4534	0.6185	0.0142
LS	8	8	Marker8296615	Marker7421046	0.0426	0.0644	-0.0109	LSD	8	8	Marker8296615	Marker7421046	0.096	0.1401	0.0633	LSR	8	8	Marker8296615	Marker7421046	0.4852	0.6761	0.0148
LS	8	9	Marker8189797	Marker8009461	0.0121	0.0168	-0.0056	LSD	8	9	Marker8189797	Marker8009461	0.1016	0.1455	0.0645	LSR	8	9	Marker8189797	Marker8009461	0.4936	0.6746	0.0148
LS	8	10	Marker7555686	Marker7318890	0.0333	0.048	0.0094	LSD	8	10	Marker7555686	Marker7318890	0.1834	0.2634	0.0868	LSR	8	10	Marker7555686	Marker7318890	0.6041	0.8235	0.0163
LS	8	11	Marker7170387	Marker7604705	0.2167	0.3113	0.024	LSD	8	11	Marker7170387	Marker7604705	0.1355	0.1986	0.0754	LSR	8	11	Marker7170387	Marker7604705	0.3561	0.4919	0.0126
LS	8	12	Marker8533679	Marker8385962	0.2723	0.3928	0.0269	LSD	8	12	Marker8533679	Marker8385962	0.1189	0.1707	0.0699	LSR	8	12	Marker8533679	Marker8385962	0.3431	0.4694	0.0123
LS	8	13	Marker8385962	Marker8081456	0.3514	0.5112	0.0307	LSD	8	13	Marker8385962	Marker8081456	0.0708	0.1028	0.0542	LSR	8	13	Marker8385962	Marker8081456	0.2586	0.3544	0.0107
LS	8	14	Marker8081456	Marker7252136	0.2339	0.3362	0.0249	LSD	8	14	Marker8081456	Marker7252136	0.0155	0.0216	0.0249	LSR	8	14	Marker8081456	Marker7252136	0.0958	0.1302	0.0065
LS	8	15	Marker8322407	Marker7910267	0.1992	0.2897	0.0231	LSD	8	15	Marker8322407	Marker7910267	0.0098	0.0136	0.0198	LSR	8	15	Marker8322407	Marker7910267	0.0945	0.13	0.0065
LS	8	16	Marker8560095	Marker8222472	0.1347	0.1931	0.0189	LSD	8	16	Marker8560095	Marker8222472	0.0026	0.003	0.0093	LSR	8	16	Marker8560095	Marker8222472	0.0866	0.1174	0.0062
LS	8	17	Marker8445003	Marker7417531	0.1424	0.2043	0.0195	LSD	8	17	Marker8445003	Marker7417531	0.0428	0.0608	0.0419	LSR	8	17	Marker8445003	Marker7417531	0.1737	0.2359	0.0088
LS	8	18	Marker7487588	Marker7530536	0.1187	0.1702	0.0178	LSD	8	18	Marker7487588	Marker7530536	0.0362	0.0513	0.0384	LSR	8	18	Marker7487588	Marker7530536	0.1074	0.146	0.0069
LS	8	19	Marker7530536	Marker7285926	0.0893	0.128	0.0154	LSD	8	19	Marker7530536	Marker7285926	0.0189	0.0275	0.0281	LSR	8	19	Marker7530536	Marker7285926	0.2098	0.3024	0.0099
LS	8	20	Marker8306520	Marker7968810	0.131	0.1876	0.0186	LSD	8	20	Marker8306520	Marker7968810	0.0111	0.0154	0.021	LSR	8	20	Marker8306520	Marker7968810	0.2933	0.4043	0.0115
LS	8	21	Marker7968810	Marker7741971	0.0624	0.0898	0.0129	LSD	8	21	Marker7968810	Marker7741971	0.0153	0.0215	0.0248	LSR	8	21	Marker7968810	Marker7741971	0.2841	0.3899	0.0112
LS	8	22	Marker7741971	Marker8257588	0.1135	0.1674	0.0176	LSD	8	22	Marker7741971	Marker8257588	0.0899	0.1346	0.0621	LSR	8	22	Marker7741971	Marker8257588	0.3654	0.5017	0.0127
LS	8	23	Marker8317299	Marker7589348	0.1442	0.2091	0.0197	LSD	8	23	Marker8317299	Marker7589348	0.0234	0.0331	0.0308	LSR	8	23	Marker8317299	Marker7589348	0.2389	0.3267	0.0103
LS	8	24	Marker8091658	Marker8234619	0.0675	0.0967	0.0134	LSD	8	24	Marker8091658	Marker8234619	0.0159	0.0224	0.0253	LSR	8	24	Marker8091658	Marker8234619	0.1469	0.1999	0.0081
LS	8	25	Marker8500235	Marker7136078	0.0044	0.0057	0.0033	LSD	8	25	Marker8500235	Marker7136078	0.0187	0.0263	0.0274	LSR	8	25	Marker8500235	Marker7136078	0.1727	0.235	0.0087
LS	8	26	Marker8219150	Marker8330739	0.001	0.0009	0.0012	LSD	8	26	Marker8219150	Marker8330739	0.0185	0.0259	0.0273	LSR	8	26	Marker8219150	Marker8330739	0.1776	0.2411	0.0089
LS	8	27	Marker8198030	Marker8445639	0.0071	0.0101	0.0043	LSD	8	27	Marker8198030	Marker8445639	0.019	0.0274	0.0281	LSR	8	27	Marker8198030	Marker8445639	0.1885	0.2623	0.0092
LS	8	28	Marker8198030	Marker8445639	0.0008	0.0003	0.001	LSD	8	28	Marker8198030	Marker8445639	0.0559	0.082	0.0486	LSR	8	28	Marker8198030	Marker8445639	0.2056	0.2859	0.0097
LS	8	29	Marker8445639	Marker8131886	0.0005	0.0003	-0.0005	LSD	8	29	Marker8445639	Marker8131886	0.0903	0.1312	0.0615	LSR	8	29	Marker8445639	Marker8131886	0.184	0.2566	0.0092
LS	8	30	Marker8445639	Marker8131886	0.0033	0.0045	0.0028	LSD	8	30	Marker8445639	Marker8131886	0.0806	0.1205	0.0589	LSR	8	30	Marker8445639	Marker8131886	0.0859	0.1259	0.0064
LS	8	31	Marker8445639	Marker8131886	0.0139	0.0199	0.0061	LSD	8	31	Marker8445639	Marker8131886	0.0678	0.099	0.0534	LSR	8	31	Marker8445639	Marker8131886	0.021	0.0291	0.0031
LS	8	32	Marker8131886	Marker7620785	0.04	0.0594	0.0105	LSD	8	32	Marker8131886	Marker7620785	0.02	0.0291	0.029	LSR	8	32	Marker8131886	Marker7620785	0.002	0.0021	0.0008
LS	8	33	Marker8131886	Marker7620785	0.0854	0.1263	0.0154	LSD	8	33	Marker8131886	Marker7620785	0.0026	0.0032	-0.0096	LSR	8	33	Marker8131886	Marker7620785	0.002	0.0022	-0.0009
LS	8	34	Marker7492995	Marker7418457	0.1262	0.1833	0.0186	LSD	8	34	Marker7492995	Marker7418457	0.0551	0.0798	-0.0481	LSR	8	34	Marker7492995	Marker7418457	0.0135	0.0178	-0.0024
LS	8	35	Marker8185398	Marker7979269	0.1158	0.1665	0.0177	LSD	8	35	Marker8185398	Marker7979269	0.1405	0.2012	-0.0764	LSR	8	35	Marker8185398	Marker7979269	0.0482	0.0652	-0.0046
LS	8	36	Marker7192028	Marker7088678	0.0444	0.0636	0.0109	LSD	8	36	Marker7192028	Marker7088678	0.2113	0.3049	-0.0942	LSR	8	36	Marker7192028	Marker7088678	0.0607	0.0827	-0.0052
LS	8	37	Marker7979977	Marker8426695	0.0726	0.1044	0.014	LSD	8	37	Marker7979977	Marker8426695	0.319	0.4678	-0.1163	LSR	8	37	Marker7979977	Marker8426695	0.1471	0.2012	-0.0081
LS	8	38	Marker8425319	Marker8137842	0.2617	0.3764	0.0265	LSD	8	38	Marker8425319	Marker8137842	0.0716	0.1027	-0.0544	LSR	8	38	Marker8425319	Marker8137842	0.0102	0.0134	-0.0021
LS	8	39	Marker8137842	Marker8158190	0.3796	0.5615	0.0323	LSD	8	39	Marker8137842	Marker8158190	0.0457	0.0662	-0.0436	LSR	8	39	Marker8137842	Marker8158190	0.0293	0.04	-0.0036
LS	8	40	Marker8137842	Marker8158190	0.4519	0.6551	0.035	LSD	8	40	Marker8137842	Marker8158190	0.1168	0.1681	-0.0696	LSR	8	40	Marker8137842	Marker8158190	0.0794	0.1082	-0.0059
LS	8	41	Marker8323418	Marker7138093	0.4483	0.6487	0.0348	LSD	8	41	Marker8323418	Marker7138093	0.1136	0.1636	-0.0688	LSR	8	41	Marker8323418	Marker7138093	0.0108	0.0143	-0.0022
LS	8	42	Marker7111957	Marker8427762	0.4675	0.6711	0.0355	LSD	8	42	Marker7111957	Marker8427762	0.0151	0.021	-0.0247	LSR	8	42	Marker7111957	Marker8427762	0.0115	0.0151	0.0022
LS	8	43	Marker7051725	Marker8137677	0.6082	0.8828	0.0407	LSD	8	43	Marker7051725	Marker8137677	0.0182	0.0256	-0.0272	LSR	8	43	Marker7051725	Marker8137677	0.0187	0.025	0.0029
LS	8	44	Marker8282641	Marker7301577	0.3533	0.5086	0.0309	LSD	8	44	Marker8282641	Marker7301577	0.0142	0.0197	-0.0239	LSR	8	44	Marker8282641	Marker7301577	0.0044	0.0053	0.0013
LS	8	45	Marker7941884	Marker7287481	0.2669	0.3841	0.0268	LSD	8	45	Marker7941884	Marker7287481	0.0034	0.0045	-0.0113	LSR	8	45	Marker7941884	Marker7287481	0.0623	0.0851	0.0053
LS	8	46	Marker7287481	Marker7914758	0.1608	0.2326	0.0209	LSD	8	46	Marker7287481	Marker7914758	0.0005	0	-0.0004	LSR	8	46	Marker7287481	Marker7914758	0.0829	0.114	0.0061
LS	8	47	Marker8070889	Marker7697241	0.1156	0.1692	0.0179	LSD	8	47	Marker8070889	Marker7697241	0.0033	0.0041	-0.0108	LSR	8	47	Marker8070889	Marker7697241	0.0483	0.0661	0.0047
LS	8	48	Marker7697241	Marker7426377	0.0386	0.0548	0.0102	LSD	8	48	Marker7697241	Marker7426377	0.0021	0.0024	-0.0083	LSR	8	48	Marker7697241	Marker7426377	0.0485	0.0655	0.0047
LS	8	49	Marker7427710	Marker8499044	0.0948	0.1359	0.0161	LSD	8	49	Marker7427710	Marker8499044	0.0126	0.0175	-0.0227	LSR	8	49	Marker7427710	Marker8499044	0.0608	0.0822	0.0052
LS	8	50	Marker7577192	Marker8210299	0.0281	0.0399	0.0087	LSD	8	50	Marker7577192	Marker8210299	0.0405	0.0575	-0.041	LSR	8	50	Marker7577192	Marker8210299	0.0082	0.0105	0.0019
LS	8	51	Marker8351450	Marker7862508	0.0074	0.0097	0.0044	LSD	8	51	Marker8351450	Marker7862508	0.0087	0.012	-0.0186	LSR	8	51	Marker8351450	Marker7862508	0.0038	0.0045	0.0012
LS	8	52	Marker7652409	Marker8344763	0.0714	0.1022	0.014	LSD	8	52	Marker7652409	Marker8344763	0.0659	0.0942	-0.0527	LSR	8	52	Marker7652409	Marker8344763	0.0016	0.0015	-0.0007
LS	8	53	Marker8499832	Marker7763387	0.0732	0.1047	0.0142	LSD	8	53	Marker8499832	Marker7763387	0.0601	0.0857	-0.0502	LSR	8	53	Marker8499832	Marker7763387	0.0011	0.0009	0.0006
LS	8	54	Marker8522261	Marker8497097	0.0146	0.0204	0.0062	LSD	8	54	Marker8522261	Marker8497097	0.0222	0.0312	-0.0302	LSR	8	54	Marker8522261	Marker8497097	0.0025	0.0028	0.001
LS	8	55	Marker7145134	Marker7155651	0.0094	0.013	0.005	LSD	8	55	Marker7145134	Marker7155651	0.0214	0.0302	-0.0297	LSR	8	55	Marker7145134	Marker7155651	0.0075	0.0096	0.0018
LS	8	56	Marker7299610	Marker8035667	0.011	0.0154	0.0054	LSD	8	56	Marker7299610	Marker8035667	0.0132	0.0185	-0.0232	LSR	8	56	Marker7299610	Marker8035667	0.0092	0.0119	0.002
LS	8	57	Marker7529188	Marker7261412	0.0408	0.0582	0.0105	LSD	8	57	Marker7529188	Marker7261412	0.0485	0.0692	-0.045	LSR	8	57	Marker7529188	Marker7261412	0.0079	0.0102	0.0018
LS	8	58	Marker8302697	Marker7498750	0.0058	0.0076	0.0039	LSD	8	58	Marker8302697	Marker7498750	0.0261	0.0369	-0.033	LSR	8	58	Marker8302697	Marker7498750	0.0064	0.0081	0.0016
LS	8	59	Marker7975442	Marker7551294	0.0248	0.0347	0.0082	LSD	8	59	Marker7975442	Marker7551294	0.0456	0.0649	-0.0437	LSR	8	59	Marker7975442	Marker7551294	0.0006	0.0002	0.0003
LS	8	60	Marker8293451	Marker8413802	0.0589	0.0841	0.0127	LSD	8	60	Marker8293451	Marker8413802	0.0408	0.0581	-0.0415	LSR	8	60	Marker8293451	Marker8413802	0.0173	0.0231	0.0028
LS	8	61	Marker7130887	Marker8330647	0.0096	0.0133	0.005	LSD	8	61	Marker7130887	Marker8330647	0.0117	0.0162	-0.0218	LSR	8	61	Marker7130887	Marker8330647	0.0258	0.0349	0.0034
LS	8	62	Marker7225274	Marker8409589	0.0384	0.0547	0.0102	LSD	8	62	Marker7225274	Marker8409589	0.0197	0.0277	-0.0286	LSR	8	62	Marker7225274	Marker8409589	0.0334	0.045	0.0039
LS	8	63	Marker7518367	Marker7399778	0.0439	0.0628	0.011	LSD	8	63	Marker7518367	Marker7399778	0.0081	0.0109	-0.0179	LSR	8	63	Marker7518367	Marker7399778	0.0148	0.0197	0.0026
LS	8	64	Marker7143509	Marker8520874	0.042	0.0599	0.0107	LSD	8	64	Marker7143509	Marker8520874	0.0056	0.0073	-0.0147	LSR	8	64	Marker7143509	Marker8520874	0.032	0.0431	0.0038
LS	8	65	Marker7676504	Marker8328985	0.0111	0.0154	0.0054	LSD	8	65	Marker7676504	Marker8328985	0.0679	0.0972	-0.0533	LSR	8	65	Marker7676504	Marker8328985	0.0033	0.0039	-0.0011
LS	8	66	Marker7664942	Marker8118864	0.0099	0.0138	0.0051	LSD	8	66	Marker7664942	Marker8118864	0.1754	0.2511	-0.0856	LSR	8	66	Marker7664942	Marker8118864	0.0157	0.0208	-0.0026
LS	8	67	Marker7613903	Marker7193228	0.0224	0.032	0.0078	LSD	8	67	Marker7613903	Marker7193228	0.2702	0.388	-0.1067	LSR	8	67	Marker7613903	Marker7193228	0.0754	0.1023	-0.0058
LS	8	68	Marker7260104	Marker7789415	0.0295	0.0417	0.009	LSD	8	68	Marker7260104	Marker7789415	0.3824	0.5476	-0.1273	LSR	8	68	Marker7260104	Marker7789415	0.124	0.1685	-0.0075
LS	8	69	Marker7367911	Marker7791761	0.0284	0.04	0.0088	LSD	8	69	Marker7367911	Marker7791761	0.3062	0.4385	-0.1137	LSR	8	69	Marker7367911	Marker7791761	0.0292	0.0392	-0.0036
LS	8	70	Marker7483193	Marker7439472	0.0213	0.0302	0.0076	LSD	8	70	Marker7483193	Marker7439472	0.1682	0.2411	-0.0838	LSR	8	70	Marker7483193	Marker7439472	0.0034	0.0041	-0.0012
LS	8	71	Marker7522062	Marker7119817	0.0249	0.0354	0.0082	LSD	8	71	Marker7522062	Marker7119817	0.0293	0.0416	-0.0348	LSR	8	71	Marker7522062	Marker7119817	0.0138	0.0182	0.0025
LS	8	72	Marker7134973	Marker7324706	0.0044	0.0058	0.0033	LSD	8	72	Marker7134973	Marker7324706	0.0177	0.0254	-0.0272	LSR	8	72	Marker7134973	Marker7324706	0.016	0.0213	0.0026
LS	8	73	Marker7257456	Marker8417484	0.004	0.0049	0.0031	LSD	8	73	Marker7257456	Marker8417484	0.0626	0.0894	-0.051	LSR	8	73	Marker7257456	Marker8417484	0.0017	0.0017	0.0007
LS	8	74	Marker7872503	Marker7246818	0.0438	0.0623	0.0109	LSD	8	74	Marker7872503	Marker7246818	0.0879	0.1257	-0.0607	LSR	8	74	Marker7872503	Marker7246818	0.001	0.0007	0.0005
LS	8	75	Marker8073779	Marker8467108	0.0335	0.0475	0.0095	LSD	8	75	Marker8073779	Marker8467108	0.0828	0.1183	-0.0587	LSR	8	75	Marker8073779	Marker8467108	0.0005	0.0001	-0.0002
LS	8	76	Marker8159596	Marker8360832	0.0285	0.0408	0.0089	LSD	8	76	Marker8159596	Marker8360832	0.1065	0.1526	-0.0671	LSR	8	76	Marker8159596	Marker8360832	0.0024	0.0026	-0.0009
LS	8	77	Marker7749811	Marker7952991	0.0017	0.0017	0.0019	LSD	8	77	Marker7749811	Marker7952991	0.1516	0.2169	-0.0799	LSR	8	77	Marker7749811	Marker7952991	0.0137	0.018	-0.0024
LS	8	78	Marker7287157	Marker7411605	0.0007	0.0004	0.0009	LSD	8	78	Marker7287157	Marker7411605	0.1192	0.1707	-0.0706	LSR	8	78	Marker7287157	Marker7411605	0.009	0.0117	-0.002
LS	8	79	Marker8368480	Marker7134967	0.036	0.0511	-0.0099	LSD	8	79	Marker8368480	Marker7134967	0.1607	0.2301	-0.0821	LSR	8	79	Marker8368480	Marker7134967	0.0073	0.0094	-0.0018
LS	8	80	Marker8369302	Marker7723526	0.0335	0.0477	-0.0095	LSD	8	80	Marker8369302	Marker7723526	0.0694	0.0992	-0.0538	LSR	8	80	Marker8369302	Marker7723526	0.0059	0.0075	0.0016
LS	8	81	Marker8466140	Marker8258847	0.0008	0.0004	0.001	LSD	8	81	Marker8466140	Marker8258847	0.0663	0.0947	-0.0525	LSR	8	81	Marker8466140	Marker8258847	0.0005	0	-0.0001
LS	8	82	Marker8220550	Marker7347052	0.0522	0.0745	0.0119	LSD	8	82	Marker8220550	Marker7347052	0.0845	0.1208	-0.0594	LSR	8	82	Marker8220550	Marker7347052	0.0008	0.0004	-0.0004
LS	8	83	Marker7683967	Marker8400172	0.0598	0.0853	0.0128	LSD	8	83	Marker7683967	Marker8400172	0.19	0.2722	-0.0897	LSR	8	83	Marker7683967	Marker8400172	0.0145	0.0191	-0.0025
LS	8	84	Marker7332575	Marker7381236	0.0219	0.031	0.0077	LSD	8	84	Marker7332575	Marker7381236	0.1524	0.2182	-0.0799	LSR	8	84	Marker7332575	Marker7381236	0.0067	0.0085	-0.0017
LS	8	85	Marker8002601	Marker7879674	0.002	0.0025	0.0021	LSD	8	85	Marker8002601	Marker7879674	0.135	0.1933	-0.0751	LSR	8	85	Marker8002601	Marker7879674	0.0525	0.071	-0.0048
LS	8	86	Marker8518104	Marker8193252	0.0095	0.0132	0.005	LSD	8	86	Marker8518104	Marker8193252	0.0297	0.042	-0.0352	LSR	8	86	Marker8518104	Marker8193252	0.0087	0.0113	-0.0019
LS	8	87	Marker7653036	Marker8139157	0.0005	0.0001	-0.0004	LSD	8	87	Marker7653036	Marker8139157	0.015	0.0214	-0.025	LSR	8	87	Marker7653036	Marker8139157	0.007	0.009	-0.0017
LS	8	88	Marker8310420	Marker7786808	0.003	0.0037	0.0027	LSD	8	88	Marker8310420	Marker7786808	0.0016	0.0016	-0.007	LSR	8	88	Marker8310420	Marker7786808	0.0019	0.0019	-0.0008
LS	8	89	Marker7485930	Marker7322272	0.0054	0.0072	0.0037	LSD	8	89	Marker7485930	Marker7322272	4.0734	6.1327	0.4243	LSR	8	89	Marker7485930	Marker7322272	2.7488	3.8481	0.0358
LS	8	90	Marker7742109	Marker7998360	0.0179	0.0249	0.007	LSD	8	90	Marker7742109	Marker7998360	0.0233	0.0329	-0.0312	LSR	8	90	Marker7742109	Marker7998360	0.0043	0.0053	-0.0013
LS	8	91	Marker8002693	Marker8449978	0.028	0.0399	0.0088	LSD	8	91	Marker8002693	Marker8449978	0.0007	0.0003	-0.0033	LSR	8	91	Marker8002693	Marker8449978	0.0038	0.0046	-0.0012
LS	8	92	Marker7768651	Marker7179399	0.0073	0.0099	0.0044	LSD	8	92	Marker7768651	Marker7179399	0.0004	0	0.0007	LSR	8	92	Marker7768651	Marker7179399	0.0088	0.0113	-0.0019
LS	8	93	Marker8159816	Marker8133769	0.0068	0.0093	-0.0042	LSD	8	93	Marker8159816	Marker8133769	0.0015	0.0014	0.0066	LSR	8	93	Marker8159816	Marker8133769	0.0164	0.0217	-0.0027
LS	8	94	Marker7147950	Marker7285449	0.032	0.0456	-0.0094	LSD	8	94	Marker7147950	Marker7285449	0.0006	0.0001	-0.0022	LSR	8	94	Marker7147950	Marker7285449	0.0474	0.0641	-0.0046
LS	8	95	Marker7433247	Marker8459425	0.0005	0.0001	-0.0004	LSD	8	95	Marker7433247	Marker8459425	0.0004	0	0.0004	LSR	8	95	Marker7433247	Marker8459425	0.0049	0.0061	-0.0014
LS	8	96	Marker8079113	Marker7931881	0.0007	0.0004	0.0009	LSD	8	96	Marker8079113	Marker7931881	0.0047	0.0062	0.0136	LSR	8	96	Marker8079113	Marker7931881	0.0092	0.0118	-0.002
LS	8	97	Marker7190250	Marker8182462	0.0005	0	0	LSD	8	97	Marker7190250	Marker8182462	0.0179	0.0252	0.0275	LSR	8	97	Marker7190250	Marker8182462	0.0351	0.0472	-0.004
LS	8	98	Marker7535422	Marker8436311	0.021	0.0298	0.0076	LSD	8	98	Marker7535422	Marker8436311	0.0607	0.0868	0.051	LSR	8	98	Marker7535422	Marker8436311	0.0092	0.012	-0.002
LS	8	99	Marker7396020	Marker7750557	0.1174	0.1707	0.0183	LSD	8	99	Marker7396020	Marker7750557	0.0063	0.0086	0.0161	LSR	8	99	Marker7396020	Marker7750557	0.0034	0.0041	-0.0012
LS	8	100	Marker7750557	Marker8053722	0.1617	0.2326	0.0213	LSD	8	100	Marker7750557	Marker8053722	0.0017	0.0018	-0.0074	LSR	8	100	Marker7750557	Marker8053722	0.0052	0.0065	-0.0015
LS	8	101	Marker7529645	Marker8322877	0.0452	0.0649	0.0112	LSD	8	101	Marker7529645	Marker8322877	0.0005	0	0.0014	LSR	8	101	Marker7529645	Marker8322877	0.043	0.0585	0.0045
LS	8	102	Marker7186176	Marker7110104	0.0349	0.0506	0.0099	LSD	8	102	Marker7186176	Marker7110104	0.0073	0.01	0.0173	LSR	8	102	Marker7186176	Marker7110104	0.0799	0.1087	0.0061
LS	8	103	Marker7110104	Marker7218375	0.0795	0.1192	0.0153	LSD	8	103	Marker7110104	Marker7218375	0.0098	0.0136	0.0203	LSR	8	103	Marker7110104	Marker7218375	0.0483	0.0654	0.0047
LS	8	104	Marker8296374	Marker8130098	0.2306	0.3354	0.0256	LSD	8	104	Marker8296374	Marker8130098	0.0486	0.0699	0.0459	LSR	8	104	Marker8296374	Marker8130098	0.1187	0.1625	0.0074
LS	8	105	Marker8130098	Marker8243942	0.4723	0.7164	0.0373	LSD	8	105	Marker8130098	Marker8243942	0.0737	0.1068	0.0566	LSR	8	105	Marker8130098	Marker8243942	0.1397	0.1927	0.0081
LS	8	106	Marker8130098	Marker8243942	0.7467	1.0951	0.0461	LSD	8	106	Marker8130098	Marker8243942	0.0814	0.1173	0.0592	LSR	8	106	Marker8130098	Marker8243942	0.1288	0.1766	0.0077
LS	8	107	Marker7928297	Marker7738190	1.1038	1.5899	0.0559	LSD	8	107	Marker7928297	Marker7738190	0.0495	0.0709	0.0463	LSR	8	107	Marker7928297	Marker7738190	0.106	0.1441	0.007
LS	8	108	Marker7738190	Marker7935545	1.2442	1.7964	0.059	LSD	8	108	Marker7738190	Marker7935545	0.1277	0.1841	0.0743	LSR	8	108	Marker7738190	Marker7935545	0.1876	0.2556	0.0093
LS	8	109	Marker7935545	Marker7868779	1.3597	1.997	0.0622	LSD	8	109	Marker7935545	Marker7868779	0.0905	0.1325	0.063	LSR	8	109	Marker7935545	Marker7868779	0.1351	0.1872	0.008
LS	8	110	Marker7868779	Marker8294391	1.472	2.1114	0.064	LSD	8	110	Marker7868779	Marker8294391	0.0113	0.0158	0.0217	LSR	8	110	Marker7868779	Marker8294391	0.0361	0.0492	0.0041
LS	8	111	Marker7868779	Marker8294391	0.7852	1.1368	0.0469	LSD	8	111	Marker7868779	Marker8294391	0.0415	0.0592	0.0421	LSR	8	111	Marker7868779	Marker8294391	0.0854	0.1167	0.0063
LS	8	112	Marker8294391	Marker8187304	1.0122	1.5093	0.0539	LSD	8	112	Marker8294391	Marker8187304	0.1128	0.1657	0.0703	LSR	8	112	Marker8294391	Marker8187304	0.0943	0.1322	0.0067
LS	8	113	Marker8187304	Marker7182681	1.2223	1.7503	0.0579	LSD	8	113	Marker8187304	Marker7182681	0.2134	0.3065	0.0954	LSR	8	113	Marker8187304	Marker7182681	0.0957	0.1302	0.0066
LS	8	114	Marker8187304	Marker7182681	0.8601	1.2979	0.0498	LSD	8	114	Marker8187304	Marker7182681	0.3347	0.492	0.1205	LSR	8	114	Marker8187304	Marker7182681	0.1366	0.1903	0.008
LS	8	115	Marker8187304	Marker7182681	0.5056	0.7371	0.0374	LSD	8	115	Marker8187304	Marker7182681	0.4669	0.6718	0.1404	LSR	8	115	Marker8187304	Marker7182681	0.1784	0.244	0.009
LS	8	116	Marker7182681	Marker7782966	0.475	0.6894	0.036	LSD	8	116	Marker7182681	Marker7782966	0.3095	0.4464	0.1141	LSR	8	116	Marker7182681	Marker7782966	0.0874	0.1212	0.0063
LS	8	117	Marker7212679	Marker8311535	0.7176	1.0345	0.044	LSD	8	117	Marker7212679	Marker8311535	0.3298	0.4744	0.1174	LSR	8	117	Marker7212679	Marker8311535	0.0832	0.1139	0.0061
LS	8	118	Marker7245845	Marker7204663	0.6019	0.8619	0.0402	LSD	8	118	Marker7245845	Marker7204663	0.1372	0.1963	0.0755	LSR	8	118	Marker7245845	Marker7204663	0.0389	0.0525	0.0042
LS	8	119	Marker7204663	Marker8282923	0.4719	0.7018	0.0362	LSD	8	119	Marker7204663	Marker8282923	0.0803	0.1232	0.0597	LSR	8	119	Marker7204663	Marker8282923	0.027	0.0379	0.0035
LS	8	120	Marker8282923	Marker8192034	0.3347	0.4846	0.0301	LSD	8	120	Marker8282923	Marker8192034	0.0379	0.0539	0.0395	LSR	8	120	Marker8282923	Marker8192034	0.0061	0.0078	0.0016
LS	8	121	Marker7445166	Marker7780265	0.2113	0.3042	0.0238	LSD	8	121	Marker7445166	Marker7780265	0.034	0.0487	0.0375	LSR	8	121	Marker7445166	Marker7780265	0.0006	0.0002	-0.0002
LS	8	122	Marker7432568	Marker7324127	0.1616	0.2333	0.0208	LSD	8	122	Marker7432568	Marker7324127	0.0326	0.0463	0.0366	LSR	8	122	Marker7432568	Marker7324127	0.0108	0.0141	-0.0021
LS	8	123	Marker7288385	Marker7396850	0.1728	0.2509	0.0216	LSD	8	123	Marker7288385	Marker7396850	0.0193	0.0272	0.0281	LSR	8	123	Marker7288385	Marker7396850	0.0174	0.0231	-0.0027
LS	8	124	Marker7547057	Marker7122256	0.211	0.3056	0.0239	LSD	8	124	Marker7547057	Marker7122256	0.0175	0.0247	0.0268	LSR	8	124	Marker7547057	Marker7122256	0.0035	0.0042	-0.0012
LS	8	125	Marker8309355	Marker7317562	0.2036	0.2923	0.0235	LSD	8	125	Marker8309355	Marker7317562	0.047	0.0669	0.0443	LSR	8	125	Marker8309355	Marker7317562	0.0043	0.0053	0.0013
LS	8	126	Marker7317562	Marker7961305	0.1077	0.1554	0.0172	LSD	8	126	Marker7317562	Marker7961305	0.0291	0.0412	0.0348	LSR	8	126	Marker7317562	Marker7961305	0.0016	0.0016	0.0007
LS	8	127	Marker8318929	Marker8354176	0.2481	0.3752	0.0266	LSD	8	127	Marker8318929	Marker8354176	0.0382	0.055	0.0401	LSR	8	127	Marker8318929	Marker8354176	0.002	0.0021	-0.0008
LS	8	128	Marker8318929	Marker8354176	0.3344	0.4841	0.0302	LSD	8	128	Marker8318929	Marker8354176	0.0835	0.1195	0.059	LSR	8	128	Marker8318929	Marker8354176	0.0036	0.0043	0.0012
LS	8	129	Marker8058085	Marker7428300	0.3305	0.4757	0.0299	LSD	8	129	Marker8058085	Marker7428300	0.0825	0.1179	0.0586	LSR	8	129	Marker8058085	Marker7428300	0.008	0.0103	-0.0018
LS	8	130	Marker7481669	Marker7523166	0.1982	0.2869	0.0234	LSD	8	130	Marker7481669	Marker7523166	0.0705	0.1015	0.0547	LSR	8	130	Marker7481669	Marker7523166	0.0017	0.0017	-0.0008
LS	8	131	Marker7523166	Marker8289487	0.1398	0.2047	0.0198	LSD	8	131	Marker7523166	Marker8289487	0.0514	0.0742	0.047	LSR	8	131	Marker7523166	Marker8289487	0.0085	0.0111	-0.0019
LS	8	132	Marker8289487	Marker7773396	0.1325	0.1969	0.0195	LSD	8	132	Marker8289487	Marker7773396	0.0279	0.0412	0.0352	LSR	8	132	Marker8289487	Marker7773396	0.0245	0.034	-0.0034
LS	8	133	Marker8289487	Marker7773396	0.1574	0.2416	0.0215	LSD	8	133	Marker8289487	Marker7773396	0.0522	0.0807	0.0491	LSR	8	133	Marker8289487	Marker7773396	0.0294	0.0421	-0.0038
LS	8	134	Marker8289487	Marker7773396	0.1697	0.2451	0.0217	LSD	8	134	Marker8289487	Marker7773396	0.0769	0.1109	0.0575	LSR	8	134	Marker8289487	Marker7773396	0.0322	0.0436	-0.0038
LS	8	135	Marker7773396	Marker7590028	0.1734	0.2569	0.0222	LSD	8	135	Marker7773396	Marker7590028	0.0629	0.0934	0.0526	LSR	8	135	Marker7773396	Marker7590028	0.0389	0.0546	-0.0043
LS	8	136	Marker7773396	Marker7590028	0.1697	0.2489	0.0218	LSD	8	136	Marker7773396	Marker7590028	0.045	0.0659	0.0441	LSR	8	136	Marker7773396	Marker7590028	0.0446	0.062	-0.0046
LS	8	137	Marker7590028	Marker8063747	0.1416	0.204	0.0197	LSD	8	137	Marker7590028	Marker8063747	0.0133	0.0186	0.0235	LSR	8	137	Marker7590028	Marker8063747	0.1047	0.1435	-0.0069
LS	8	138	Marker7520650	Marker8181152	0.1435	0.2078	0.0199	LSD	8	138	Marker7520650	Marker8181152	0.0005	0.0002	0.0024	LSR	8	138	Marker7520650	Marker8181152	0.1904	0.2586	-0.0093
LS	8	139	Marker8430240	Marker7260085	0.0557	0.0809	0.0124	LSD	8	139	Marker8430240	Marker7260085	0.0005	0	0	LSR	8	139	Marker8430240	Marker7260085	0.1707	0.2318	-0.0088
LS	8	140	Marker8298899	Marker8077335	0.0994	0.1434	0.0164	LSD	8	140	Marker8298899	Marker8077335	0.0059	0.0079	0.0152	LSR	8	140	Marker8298899	Marker8077335	0.1821	0.2486	-0.0091
LS	8	141	Marker7977043	Marker7600596	0.0873	0.1252	0.0153	LSD	8	141	Marker7977043	Marker7600596	0.0031	0.0038	0.0106	LSR	8	141	Marker7977043	Marker7600596	0.2506	0.3417	-0.0106
LS	8	142	Marker7600596	Marker7548414	0.2462	0.3602	0.0259	LSD	8	142	Marker7600596	Marker7548414	0.0008	0.0005	-0.0041	LSR	8	142	Marker7600596	Marker7548414	0.3838	0.5242	-0.0131
LS	8	143	Marker7230623	Marker7355806	0.3671	0.531	0.0314	LSD	8	143	Marker7230623	Marker7355806	0.0008	0.0005	0.0041	LSR	8	143	Marker7230623	Marker7355806	0.4794	0.6541	-0.0146
LS	8	144	Marker7805226	Marker8431690	0.1553	0.2238	0.0204	LSD	8	144	Marker7805226	Marker8431690	0.0183	0.0257	0.0272	LSR	8	144	Marker7805226	Marker8431690	0.5144	0.7005	-0.0151
LS	8	145	Marker7360000	Marker7123100	0.1118	0.1612	0.0173	LSD	8	145	Marker7360000	Marker7123100	0.0596	0.0851	0.0497	LSR	8	145	Marker7360000	Marker7123100	0.293	0.3995	-0.0114
LS	8	146	Marker7919890	Marker8408313	0.0556	0.08	0.0122	LSD	8	146	Marker7919890	Marker8408313	0.0919	0.1319	0.0617	LSR	8	146	Marker7919890	Marker8408313	0.139	0.1903	-0.0079

## Sheet: Chr 9
Supplemental Table 11-9. Detailed QTL information on chromosome 9 for LS, LSR, and LSD trait in the RIL-F2:8 population.
TraitName	Chromosom	Position	LeftMarker	RightMarker	LOD	PVE(%)	Add	TraitName	Chromosom	Position	LeftMarker	RightMarker	LOD	PVE(%)	Add	TraitName	Chromosom	Position	LeftMarker	RightMarker	LOD	PVE(%)	Add
LS	9	0	Marker15588815	Marker15838063	0.209	0.2994	-0.0235	LSD	9	0	Marker15588815	Marker15838063	0.0241	0.0339	0.0312	LSR	9	0	Marker15588815	Marker15838063	0.3234	0.439	0.0119
LS	9	1	Marker15838063	Marker14860689	0.2126	0.3051	-0.0237	LSD	9	1	Marker15838063	Marker14860689	0.056	0.0798	0.0478	LSR	9	1	Marker15838063	Marker14860689	0.4781	0.6496	0.0145
LS	9	2	Marker14860689	Marker15903834	0.2041	0.2927	-0.0233	LSD	9	2	Marker14860689	Marker15903834	0.0489	0.0696	0.0447	LSR	9	2	Marker14860689	Marker15903834	0.5296	0.718	0.0153
LS	9	3	Marker15903834	Marker16094781	0.2041	0.2928	-0.0233	LSD	9	3	Marker15903834	Marker16094781	0.0489	0.0695	0.0447	LSR	9	3	Marker15903834	Marker16094781	0.5296	0.718	0.0153
LS	9	4	Marker16094781	Marker15457137	0.2041	0.2924	-0.0233	LSD	9	4	Marker16094781	Marker15457137	0.0489	0.0695	0.0447	LSR	9	4	Marker16094781	Marker15457137	0.5296	0.7178	0.0153
LS	9	5	Marker14807281	Marker15027334	0.1692	0.2437	-0.0212	LSD	9	5	Marker14807281	Marker15027334	0.0659	0.0943	0.052	LSR	9	5	Marker14807281	Marker15027334	0.6647	0.9013	0.0171
LS	9	6	Marker14807281	Marker15027334	0.1579	0.2275	-0.0205	LSD	9	6	Marker14807281	Marker15027334	0.0674	0.0965	0.0527	LSR	9	6	Marker14807281	Marker15027334	0.5804	0.7882	0.016
LS	9	7	Marker15027334	Marker15459464	0.1544	0.2213	-0.0203	LSD	9	7	Marker15027334	Marker15459464	0.0674	0.0961	0.0526	LSR	9	7	Marker15027334	Marker15459464	0.5605	0.7595	0.0157
LS	9	8	Marker15459464	Marker14907859	0.1751	0.2551	-0.0218	LSD	9	8	Marker15459464	Marker14907859	0.0571	0.0832	0.049	LSR	9	8	Marker15459464	Marker14907859	0.5143	0.7081	0.0152
LS	9	9	Marker14907859	Marker16011195	0.1929	0.2784	-0.0228	LSD	9	9	Marker14907859	Marker16011195	0.0434	0.0624	0.0425	LSR	9	9	Marker14907859	Marker16011195	0.4846	0.6734	0.0149
LS	9	10	Marker14907859	Marker16011195	0.213	0.3101	-0.024	LSD	9	10	Marker14907859	Marker16011195	0.0197	0.0286	0.0288	LSR	9	10	Marker14907859	Marker16011195	0.5835	0.8209	0.0164
LS	9	11	Marker16011195	Marker15999584	0.1957	0.2824	-0.0229	LSD	9	11	Marker16011195	Marker15999584	0.0113	0.0155	0.0212	LSR	9	11	Marker16011195	Marker15999584	0.566	0.7711	0.0159
LS	9	12	Marker15999584	Marker14801151	0.2251	0.3234	-0.0246	LSD	9	12	Marker15999584	Marker14801151	0.0048	0.0061	0.0134	LSR	9	12	Marker15999584	Marker14801151	0.5051	0.6856	0.015
LS	9	13	Marker15091429	Marker15861634	0.2359	0.3385	-0.0251	LSD	9	13	Marker15091429	Marker15861634	0.0036	0.0045	0.0114	LSR	9	13	Marker15091429	Marker15861634	0.4935	0.6691	0.0148
LS	9	14	Marker15861634	Marker14734854	0.2515	0.3613	-0.026	LSD	9	14	Marker15861634	Marker14734854	0.0015	0.0014	0.0065	LSR	9	14	Marker15861634	Marker14734854	0.4696	0.6384	0.0145
LS	9	15	Marker14734854	Marker15706144	0.2741	0.393	-0.0271	LSD	9	15	Marker14734854	Marker15706144	0.0005	0.0001	-0.0009	LSR	9	15	Marker14734854	Marker15706144	0.4336	0.5882	0.0139
LS	9	16	Marker15706144	Marker15223166	0.2407	0.355	-0.0257	LSD	9	16	Marker15706144	Marker15223166	0.0017	0.0016	0.0069	LSR	9	16	Marker15706144	Marker15223166	0.4532	0.6159	0.0142
LS	9	17	Marker15223166	Marker15563942	0.2375	0.3441	-0.0253	LSD	9	17	Marker15223166	Marker15563942	0.0008	0.0005	0.0037	LSR	9	17	Marker15223166	Marker15563942	0.4293	0.5855	0.0138
LS	9	18	Marker15563942	Marker16052176	0.2978	0.4286	-0.0282	LSD	9	18	Marker15563942	Marker16052176	0.007	0.0093	-0.0165	LSR	9	18	Marker15563942	Marker16052176	0.3541	0.4808	0.0125
LS	9	19	Marker16052176	Marker14938342	0.2552	0.3665	-0.0261	LSD	9	19	Marker16052176	Marker14938342	0.0045	0.0057	-0.013	LSR	9	19	Marker16052176	Marker14938342	0.4134	0.5713	0.0137
LS	9	20	Marker16052176	Marker14938342	0.3048	0.437	-0.0285	LSD	9	20	Marker16052176	Marker14938342	0.001	0.0007	-0.0045	LSR	9	20	Marker16052176	Marker14938342	0.5195	0.7051	0.0152
LS	9	21	Marker14938342	Marker15546194	0.2593	0.3749	-0.0264	LSD	9	21	Marker14938342	Marker15546194	0.0067	0.009	-0.0161	LSR	9	21	Marker14938342	Marker15546194	0.4107	0.5663	0.0136
LS	9	22	Marker15546194	Marker15135886	0.2252	0.3239	-0.0246	LSD	9	22	Marker15546194	Marker15135886	0.0175	0.0245	-0.0266	LSR	9	22	Marker15546194	Marker15135886	0.3153	0.4296	0.0119
LS	9	23	Marker15546194	Marker15135886	0.2947	0.4234	-0.0281	LSD	9	23	Marker15546194	Marker15135886	0.019	0.0265	-0.0277	LSR	9	23	Marker15546194	Marker15135886	0.3388	0.4613	0.0123
LS	9	24	Marker15135886	Marker15288904	0.3331	0.478	-0.0298	LSD	9	24	Marker15135886	Marker15288904	0.0167	0.0232	-0.0259	LSR	9	24	Marker15135886	Marker15288904	0.355	0.4823	0.0126
LS	9	25	Marker15288904	Marker15906180	0.4139	0.594	-0.0332	LSD	9	25	Marker15288904	Marker15906180	0.0485	0.0693	-0.0447	LSR	9	25	Marker15288904	Marker15906180	0.2922	0.3996	0.0114
LS	9	26	Marker15051287	Marker15838811	0.2399	0.3455	-0.0253	LSD	9	26	Marker15051287	Marker15838811	0.0898	0.1295	-0.0611	LSR	9	26	Marker15051287	Marker15838811	0.1725	0.2349	0.0087
LS	9	27	Marker15838811	Marker15933626	0.1369	0.1962	-0.0191	LSD	9	27	Marker15838811	Marker15933626	0.0198	0.0278	-0.0283	LSR	9	27	Marker15838811	Marker15933626	0.2465	0.3346	0.0105
LS	9	28	Marker15964053	Marker15672478	0.1369	0.1963	-0.0191	LSD	9	28	Marker15964053	Marker15672478	0.0198	0.0278	-0.0283	LSR	9	28	Marker15964053	Marker15672478	0.2465	0.3346	0.0105
LS	9	29	Marker14808390	Marker15429128	0.1369	0.1963	-0.0191	LSD	9	29	Marker14808390	Marker15429128	0.0198	0.0278	-0.0283	LSR	9	29	Marker14808390	Marker15429128	0.2465	0.3346	0.0105
LS	9	30	Marker15849352	Marker15596456	0.1369	0.1962	-0.0191	LSD	9	30	Marker15849352	Marker15596456	0.0198	0.0278	-0.0283	LSR	9	30	Marker15849352	Marker15596456	0.2465	0.3346	0.0105
LS	9	31	Marker15055476	Marker15873230	0.0815	0.1174	-0.0148	LSD	9	31	Marker15055476	Marker15873230	0.0017	0.0018	-0.0072	LSR	9	31	Marker15055476	Marker15873230	0.2769	0.3773	0.0111
LS	9	32	Marker15211485	Marker14755671	0.0036	0.0048	-0.0029	LSD	9	32	Marker15211485	Marker14755671	0.0033	0.004	0.0108	LSR	9	32	Marker15211485	Marker14755671	0.4483	0.6106	0.0141
LS	9	33	Marker15568566	Marker15353261	0.0023	0.0028	-0.0023	LSD	9	33	Marker15568566	Marker15353261	0.0241	0.0339	0.0314	LSR	9	33	Marker15568566	Marker15353261	0.5024	0.6818	0.015
LS	9	34	Marker16009794	Marker15619667	0.031	0.0441	-0.0091	LSD	9	34	Marker16009794	Marker15619667	0.029	0.0415	0.0348	LSR	9	34	Marker16009794	Marker15619667	0.4154	0.5668	0.0137
LS	9	35	Marker15619667	Marker15028624	0.0115	0.0159	-0.0055	LSD	9	35	Marker15619667	Marker15028624	0.1019	0.1464	0.0654	LSR	9	35	Marker15619667	Marker15028624	0.6553	0.8932	0.0172
LS	9	36	Marker15283251	Marker15626268	0.0443	0.0632	-0.0109	LSD	9	36	Marker15283251	Marker15626268	0.14	0.2006	0.0767	LSR	9	36	Marker15283251	Marker15626268	0.9299	1.2566	0.0204
LS	9	37	Marker15531356	Marker15052604	0.0855	0.1265	-0.0154	LSD	9	37	Marker15531356	Marker15052604	0.1046	0.1503	0.0664	LSR	9	37	Marker15531356	Marker15052604	0.9199	1.2445	0.0203
LS	9	38	Marker15052604	Marker15746618	0.0975	0.1396	-0.0163	LSD	9	38	Marker15052604	Marker15746618	0.0195	0.0278	0.0286	LSR	9	38	Marker15052604	Marker15746618	0.7258	0.9861	0.0181
LS	9	39	Marker15014089	Marker15509779	0.0932	0.134	-0.0159	LSD	9	39	Marker15014089	Marker15509779	0.0025	0.0029	-0.0092	LSR	9	39	Marker15014089	Marker15509779	0.5248	0.7114	0.0154
LS	9	40	Marker16071973	Marker14827274	0.1699	0.2435	-0.0215	LSD	9	40	Marker16071973	Marker14827274	0.004	0.0051	-0.0122	LSR	9	40	Marker16071973	Marker14827274	0.4492	0.6095	0.0142
LS	9	41	Marker15349870	Marker14841178	0.1312	0.1884	-0.0189	LSD	9	41	Marker15349870	Marker14841178	0.0655	0.0939	-0.0525	LSR	9	41	Marker15349870	Marker14841178	0.3449	0.4694	0.0125
LS	9	42	Marker14841178	Marker15245974	0.0731	0.1049	-0.0141	LSD	9	42	Marker14841178	Marker15245974	0.1256	0.1808	-0.073	LSR	9	42	Marker14841178	Marker15245974	0.194	0.2644	0.0094
LS	9	43	Marker15245974	Marker15926893	0.0416	0.0614	-0.0108	LSD	9	43	Marker15245974	Marker15926893	0.1159	0.1707	-0.0707	LSR	9	43	Marker15245974	Marker15926893	0.1504	0.2113	0.0084
LS	9	44	Marker15245974	Marker15926893	0.0172	0.0266	-0.007	LSD	9	44	Marker15245974	Marker15926893	0.1635	0.2525	-0.0858	LSR	9	44	Marker15245974	Marker15926893	0.1351	0.2014	0.0081
LS	9	45	Marker15245974	Marker15926893	0.0031	0.0044	-0.0028	LSD	9	45	Marker15245974	Marker15926893	0.214	0.3322	-0.0981	LSR	9	45	Marker15245974	Marker15926893	0.1148	0.1737	0.0076
LS	9	46	Marker15245974	Marker15926893	0.0011	0.0012	0.0014	LSD	9	46	Marker15245974	Marker15926893	0.2626	0.3956	-0.1069	LSR	9	46	Marker15245974	Marker15926893	0.0916	0.1337	0.0066
LS	9	47	Marker15926893	Marker15648577	0.009	0.0124	0.0048	LSD	9	47	Marker15926893	Marker15648577	0.2937	0.4229	-0.1104	LSR	9	47	Marker15926893	Marker15648577	0.0698	0.095	0.0056
LS	9	48	Marker15926893	Marker15648577	0.0109	0.0152	0.0053	LSD	9	48	Marker15926893	Marker15648577	0.229	0.3351	-0.0983	LSR	9	48	Marker15926893	Marker15648577	0.0559	0.0766	0.005
LS	9	49	Marker15648577	Marker14753290	0.0124	0.0177	0.0057	LSD	9	49	Marker15648577	Marker14753290	0.2646	0.3864	-0.1057	LSR	9	49	Marker15648577	Marker14753290	0.0306	0.0422	0.0037
LS	9	50	Marker15648577	Marker14753290	0.0138	0.02	0.0061	LSD	9	50	Marker15648577	Marker14753290	0.4315	0.6368	-0.1361	LSR	9	50	Marker15648577	Marker14753290	0.0064	0.0084	0.0017
LS	9	51	Marker15648577	Marker14753290	0.0148	0.0209	0.0063	LSD	9	51	Marker15648577	Marker14753290	0.6234	0.8966	-0.1621	LSR	9	51	Marker15648577	Marker14753290	0.0009	0.0006	-0.0005
LS	9	52	Marker14753290	Marker15059911	0.0035	0.0049	0.003	LSD	9	52	Marker14753290	Marker15059911	0.7117	1.0732	-0.1782	LSR	9	52	Marker14753290	Marker15059911	0.0088	0.0121	-0.002
LS	9	53	Marker14753290	Marker15059911	0.0014	0.0015	-0.0017	LSD	9	53	Marker14753290	Marker15059911	0.7451	1.1418	-0.1849	LSR	9	53	Marker14753290	Marker15059911	0.0249	0.0361	-0.0035
LS	9	54	Marker14753290	Marker15059911	0.0135	0.0192	-0.0061	LSD	9	54	Marker14753290	Marker15059911	0.7366	1.0796	-0.181	LSR	9	54	Marker14753290	Marker15059911	0.0475	0.0659	-0.0048
LS	9	55	Marker15059911	Marker15722429	0.038	0.0579	-0.0107	LSD	9	55	Marker15059911	Marker15722429	0.7921	1.1596	-0.1883	LSR	9	55	Marker15059911	Marker15722429	0.0743	0.1059	-0.0061
LS	9	56	Marker15059911	Marker15722429	0.0728	0.1134	-0.015	LSD	9	56	Marker15059911	Marker15722429	0.871	1.2809	-0.1984	LSR	9	56	Marker15059911	Marker15722429	0.103	0.1487	-0.0072
LS	9	57	Marker15722429	Marker14784503	0.1081	0.155	-0.0175	LSD	9	57	Marker15722429	Marker14784503	0.9211	1.3118	-0.2013	LSR	9	57	Marker15722429	Marker14784503	0.1278	0.1734	-0.0078
LS	9	58	Marker15722429	Marker14784503	0.0875	0.1296	-0.0161	LSD	9	58	Marker15722429	Marker14784503	0.9076	1.3155	-0.2026	LSR	9	58	Marker15722429	Marker14784503	0.1658	0.2301	-0.009
LS	9	59	Marker15722429	Marker14784503	0.0661	0.0969	-0.014	LSD	9	59	Marker15722429	Marker14784503	0.879	1.2707	-0.2003	LSR	9	59	Marker15722429	Marker14784503	0.2056	0.2841	-0.0101
LS	9	60	Marker14784503	Marker15559647	0.0314	0.0453	-0.0097	LSD	9	60	Marker14784503	Marker15559647	1.0007	1.4651	-0.2167	LSR	9	60	Marker14784503	Marker15559647	0.2901	0.4021	-0.0121
LS	9	61	Marker14784503	Marker15559647	0.0005	0.0003	-0.0006	LSD	9	61	Marker14784503	Marker15559647	1.4488	2.0951	-0.2611	LSR	9	61	Marker14784503	Marker15559647	0.4906	0.6766	-0.0158
LS	9	62	Marker15559647	Marker15480331	0.0006	0.0001	-0.0007	LSD	9	62	Marker15559647	Marker15480331	1.6024	2.3513	-0.2753	LSR	9	62	Marker15559647	Marker15480331	0.5937	0.8447	-0.0176
LS	9	63	Marker15559647	Marker15480331	0.0084	0.0115	-0.0049	LSD	9	63	Marker15559647	Marker15480331	1.5237	2.1936	-0.2639	LSR	9	63	Marker15559647	Marker15480331	0.5914	0.8136	-0.0171
LS	9	64	Marker15480331	Marker15157935	0.0802	0.1161	-0.0155	LSD	9	64	Marker15480331	Marker15157935	1.4932	2.1404	-0.2618	LSR	9	64	Marker15480331	Marker15157935	0.8299	1.1382	-0.0203
LS	9	65	Marker15157935	Marker15358659	0.1546	0.223	-0.0213	LSD	9	65	Marker15157935	Marker15358659	1.842	2.6398	-0.2888	LSR	9	65	Marker15157935	Marker15358659	1.0386	1.4163	-0.0225
LS	9	66	Marker15909835	Marker15292308	0.1743	0.2507	-0.0223	LSD	9	66	Marker15909835	Marker15292308	1.6686	2.3627	-0.2708	LSR	9	66	Marker15909835	Marker15292308	0.9561	1.2935	-0.0213
LS	9	67	Marker15292308	Marker16009056	0.4548	0.6515	-0.0357	LSD	9	67	Marker15292308	Marker16009056	1.7196	2.4306	-0.2727	LSR	9	67	Marker15292308	Marker16009056	0.9494	1.2822	-0.0211
LS	9	68	Marker15336409	Marker14787746	0.5561	0.8036	-0.0394	LSD	9	68	Marker15336409	Marker14787746	1.3763	1.9906	-0.2448	LSR	9	68	Marker15336409	Marker14787746	0.6323	0.869	-0.0172
LS	9	69	Marker15460770	Marker16057364	0.526	0.7534	-0.0381	LSD	9	69	Marker15460770	Marker16057364	1.0262	1.4621	-0.2094	LSR	9	69	Marker15460770	Marker16057364	0.4414	0.5999	-0.0143
LS	9	70	Marker15671379	Marker15521797	0.5019	0.7186	-0.0372	LSD	9	70	Marker15671379	Marker15521797	1.0899	1.5494	-0.2156	LSR	9	70	Marker15671379	Marker15521797	0.4402	0.597	-0.0142
LS	9	71	Marker15541375	Marker15842209	0.5358	0.7681	-0.0384	LSD	9	71	Marker15541375	Marker15842209	1.1774	1.684	-0.2238	LSR	9	71	Marker15541375	Marker15842209	0.6274	0.8552	-0.017
LS	9	72	Marker14909409	Marker15769349	0.6524	0.9349	-0.0422	LSD	9	72	Marker14909409	Marker15769349	1.0016	1.4347	-0.206	LSR	9	72	Marker14909409	Marker15769349	0.4433	0.6059	-0.0142
LS	9	73	Marker15769349	Marker15475116	0.8642	1.2479	-0.0488	LSD	9	73	Marker15769349	Marker15475116	1.086	1.545	-0.2138	LSR	9	73	Marker15769349	Marker15475116	0.5118	0.6963	-0.0153
LS	9	74	Marker15884497	Marker16112428	0.824	1.1822	-0.0474	LSD	9	74	Marker15884497	Marker16112428	1.1326	1.6096	-0.2181	LSR	9	74	Marker15884497	Marker16112428	0.5092	0.6902	-0.0152
LS	9	75	Marker15827693	Marker14854870	0.7269	1.0387	-0.0446	LSD	9	75	Marker15827693	Marker14854870	1.1489	1.6325	-0.2201	LSR	9	75	Marker15827693	Marker14854870	0.5239	0.7101	-0.0154
LS	9	76	Marker15609355	Marker14840177	0.7269	1.0389	-0.0446	LSD	9	76	Marker15609355	Marker14840177	1.1489	1.6325	-0.2201	LSR	9	76	Marker15609355	Marker14840177	0.5239	0.7101	-0.0154
LS	9	77	Marker14982738	Marker16051706	0.6436	0.9223	-0.042	LSD	9	77	Marker14982738	Marker16051706	1.3786	1.962	-0.2416	LSR	9	77	Marker14982738	Marker16051706	0.8556	1.1813	-0.0199
LS	9	78	Marker16051706	Marker14741345	0.5719	0.824	-0.0398	LSD	9	78	Marker16051706	Marker14741345	1.3703	1.9536	-0.2412	LSR	9	78	Marker16051706	Marker14741345	0.883	1.1952	-0.0201
LS	9	79	Marker15397360	Marker15350469	0.5705	0.8165	-0.0395	LSD	9	79	Marker15397360	Marker15350469	1.4792	2.0955	-0.2494	LSR	9	79	Marker15397360	Marker15350469	1.0618	1.4325	-0.0219
LS	9	80	Marker15752104	Marker15852454	0.5927	0.8563	-0.0404	LSD	9	80	Marker15752104	Marker15852454	1.484	2.1029	-0.2497	LSR	9	80	Marker15752104	Marker15852454	1.064	1.436	-0.022
LS	9	81	Marker15215427	Marker14888744	0.5491	0.7898	-0.0389	LSD	9	81	Marker15215427	Marker14888744	1.622	2.2963	-0.2611	LSR	9	81	Marker15215427	Marker14888744	1.1944	1.6096	-0.0233
LS	9	82	Marker14888744	Marker14799437	0.1887	0.2781	-0.023	LSD	9	82	Marker14888744	Marker14799437	1.363	1.9622	-0.2407	LSR	9	82	Marker14888744	Marker14799437	1.0757	1.4683	-0.0221
LS	9	83	Marker14799437	Marker15548316	0.1326	0.1901	-0.019	LSD	9	83	Marker14799437	Marker15548316	1.1206	1.5975	-0.2171	LSR	9	83	Marker14799437	Marker15548316	0.764	1.0358	-0.0186
LS	9	84	Marker15248618	Marker14765732	0.1513	0.2169	-0.0203	LSD	9	84	Marker15248618	Marker14765732	1.0685	1.5192	-0.2114	LSR	9	84	Marker15248618	Marker14765732	0.7027	0.951	-0.0178
LS	9	85	Marker15980253	Marker15732424	0.1439	0.2062	-0.0197	LSD	9	85	Marker15980253	Marker15732424	0.8194	1.1684	-0.1852	LSR	9	85	Marker15980253	Marker15732424	0.5297	0.7184	-0.0154
LS	9	86	Marker15825971	Marker15719413	0.2469	0.3546	-0.0258	LSD	9	86	Marker15825971	Marker15719413	0.8108	1.1597	-0.1838	LSR	9	86	Marker15825971	Marker15719413	0.5345	0.729	-0.0155
LS	9	87	Marker15719413	Marker15449686	0.1707	0.2486	-0.0216	LSD	9	87	Marker15719413	Marker15449686	0.6263	0.9221	-0.1637	LSR	9	87	Marker15719413	Marker15449686	0.4534	0.6215	-0.0143
LS	9	88	Marker15806178	Marker16082853	0.1191	0.1706	-0.0178	LSD	9	88	Marker15806178	Marker16082853	0.7441	1.061	-0.1751	LSR	9	88	Marker15806178	Marker16082853	0.4826	0.6543	-0.0146
LS	9	89	Marker14914992	Marker15449675	0.1005	0.144	-0.0164	LSD	9	89	Marker14914992	Marker15449675	0.6961	0.9955	-0.1697	LSR	9	89	Marker14914992	Marker15449675	0.4245	0.5803	-0.0138
LS	9	90	Marker15449675	Marker15151522	0.1238	0.1794	-0.0183	LSD	9	90	Marker15449675	Marker15151522	0.5977	0.8617	-0.1579	LSR	9	90	Marker15449675	Marker15151522	0.3623	0.4966	-0.0128
LS	9	91	Marker15151522	Marker15265911	0.0907	0.1312	-0.0157	LSD	9	91	Marker15151522	Marker15265911	0.5968	0.885	-0.1602	LSR	9	91	Marker15151522	Marker15265911	0.3715	0.509	-0.0129
LS	9	92	Marker15265911	Marker15154165	0.0308	0.0444	-0.0091	LSD	9	92	Marker15265911	Marker15154165	0.5935	0.8503	-0.1571	LSR	9	92	Marker15265911	Marker15154165	0.3586	0.4903	-0.0127
LS	9	93	Marker15154165	Marker15251521	0.0026	0.0031	0.0024	LSD	9	93	Marker15154165	Marker15251521	0.5377	0.77	-0.1492	LSR	9	93	Marker15154165	Marker15251521	0.2451	0.3355	-0.0105
LS	9	94	Marker15889417	Marker15743332	0.0075	0.0105	0.0044	LSD	9	94	Marker15889417	Marker15743332	0.5158	0.7368	-0.1459	LSR	9	94	Marker15889417	Marker15743332	0.2198	0.2985	-0.0099
LS	9	95	Marker14846070	Marker15917497	0.0279	0.0396	0.0086	LSD	9	95	Marker14846070	Marker15917497	0.5371	0.7718	-0.1495	LSR	9	95	Marker14846070	Marker15917497	0.2494	0.3399	-0.0106
LS	9	96	Marker15104896	Marker15026825	0.0425	0.0605	0.0106	LSD	9	96	Marker15104896	Marker15026825	0.5452	0.7785	-0.1504	LSR	9	96	Marker15104896	Marker15026825	0.326	0.4425	-0.0121
LS	9	97	Marker15216575	Marker15499170	0.0358	0.0511	0.0098	LSD	9	97	Marker15216575	Marker15499170	0.6111	0.8924	-0.1609	LSR	9	97	Marker15216575	Marker15499170	0.3588	0.4935	-0.0127
LS	9	98	Marker14988824	Marker15998863	0.0454	0.0649	0.011	LSD	9	98	Marker14988824	Marker15998863	0.7438	1.0613	-0.1752	LSR	9	98	Marker14988824	Marker15998863	0.3964	0.5381	-0.0133
LS	9	99	Marker15998863	Marker15034128	0.0772	0.1127	0.0145	LSD	9	99	Marker15998863	Marker15034128	0.8605	1.2334	-0.1894	LSR	9	99	Marker15998863	Marker15034128	0.4337	0.5927	-0.014
LS	9	100	Marker15998863	Marker15034128	0.0998	0.1431	0.0164	LSD	9	100	Marker15998863	Marker15034128	0.9005	1.2826	-0.194	LSR	9	100	Marker15998863	Marker15034128	0.3772	0.5121	-0.013
LS	9	101	Marker15034128	Marker14877277	0.0318	0.0462	0.0093	LSD	9	101	Marker15034128	Marker14877277	0.7103	1.0232	-0.1728	LSR	9	101	Marker15034128	Marker14877277	0.2468	0.3451	-0.0107
LS	9	102	Marker14877277	Marker15100007	0.0077	0.0108	0.0045	LSD	9	102	Marker14877277	Marker15100007	0.5538	0.7921	-0.1517	LSR	9	102	Marker14877277	Marker15100007	0.1697	0.2307	-0.0087
LS	9	103	Marker15100007	Marker14932972	0.0143	0.0203	0.0061	LSD	9	103	Marker15100007	Marker14932972	0.4572	0.6584	-0.1381	LSR	9	103	Marker15100007	Marker14932972	0.1262	0.1723	-0.0075
LS	9	104	Marker14932972	Marker15595499	0.026	0.037	0.0083	LSD	9	104	Marker14932972	Marker15595499	0.5807	0.8734	-0.1588	LSR	9	104	Marker14932972	Marker15595499	0.1335	0.1881	-0.0078
LS	9	105	Marker15256386	Marker15734734	0.0195	0.0276	0.0071	LSD	9	105	Marker15256386	Marker15734734	0.6067	0.8661	-0.1579	LSR	9	105	Marker15256386	Marker15734734	0.1052	0.1428	-0.0068
LS	9	106	Marker15728844	Marker15789797	0.0092	0.0126	0.0048	LSD	9	106	Marker15728844	Marker15789797	0.6179	0.882	-0.1592	LSR	9	106	Marker15728844	Marker15789797	0.1093	0.1484	-0.0069
LS	9	107	Marker15575305	Marker15676493	0.0418	0.0603	0.0106	LSD	9	107	Marker15575305	Marker15676493	0.7426	1.0658	-0.175	LSR	9	107	Marker15575305	Marker15676493	0.1876	0.2579	-0.0092
LS	9	108	Marker15676493	Marker15481802	0.0219	0.0311	0.0076	LSD	9	108	Marker15676493	Marker15481802	0.7666	1.0931	-0.1773	LSR	9	108	Marker15676493	Marker15481802	0.2014	0.2735	-0.0094
LS	9	109	Marker15481802	Marker15984076	0.0229	0.0333	0.0079	LSD	9	109	Marker15481802	Marker15984076	0.7126	1.0313	-0.1721	LSR	9	109	Marker15481802	Marker15984076	0.1792	0.2485	-0.009
LS	9	110	Marker15481802	Marker15984076	0.0258	0.0369	0.0083	LSD	9	110	Marker15481802	Marker15984076	0.6423	0.9211	-0.1625	LSR	9	110	Marker15481802	Marker15984076	0.152	0.2078	-0.0082
LS	9	111	Marker15984076	Marker15510852	0.0066	0.009	0.0041	LSD	9	111	Marker15984076	Marker15510852	0.6972	0.9946	-0.1688	LSR	9	111	Marker15984076	Marker15510852	0.1994	0.2707	-0.0094
LS	9	112	Marker15510852	Marker14915897	0.0005	0	-0.0003	LSD	9	112	Marker15510852	Marker14915897	0.6228	0.9069	-0.1611	LSR	9	112	Marker15510852	Marker14915897	0.1964	0.2688	-0.0093
LS	9	113	Marker14915897	Marker15870174	0.0114	0.0157	-0.0054	LSD	9	113	Marker14915897	Marker15870174	0.5538	0.7912	-0.1504	LSR	9	113	Marker14915897	Marker15870174	0.214	0.291	-0.0097
LS	9	114	Marker15983793	Marker16070943	0.0333	0.0475	-0.0094	LSD	9	114	Marker15983793	Marker16070943	0.5725	0.8218	-0.1533	LSR	9	114	Marker15983793	Marker16070943	0.2375	0.3235	-0.0102
LS	9	115	Marker15850492	Marker14776820	0.0674	0.0967	-0.0134	LSD	9	115	Marker15850492	Marker14776820	0.6463	0.9238	-0.1626	LSR	9	115	Marker15850492	Marker14776820	0.302	0.4101	-0.0115
LS	9	116	Marker14776820	Marker15368443	0.022	0.0312	-0.0076	LSD	9	116	Marker14776820	Marker15368443	0.6616	0.9455	-0.1645	LSR	9	116	Marker14776820	Marker15368443	0.3711	0.5046	-0.0128
LS	9	117	Marker15090572	Marker16048618	0.0312	0.0443	-0.009	LSD	9	117	Marker15090572	Marker16048618	0.6692	0.9576	-0.1656	LSR	9	117	Marker15090572	Marker16048618	0.3918	0.5334	-0.0131
LS	9	118	Marker15725766	Marker14737825	0.0481	0.0684	-0.0113	LSD	9	118	Marker15725766	Marker14737825	0.5671	0.8099	-0.1523	LSR	9	118	Marker15725766	Marker14737825	0.3508	0.476	-0.0124
LS	9	119	Marker15286017	Marker14891858	0.0463	0.0661	-0.011	LSD	9	119	Marker15286017	Marker14891858	0.688	0.9815	-0.1676	LSR	9	119	Marker15286017	Marker14891858	0.5177	0.7017	-0.0151
LS	9	120	Marker14891858	Marker15992440	0.0873	0.1265	-0.0153	LSD	9	120	Marker14891858	Marker15992440	0.7861	1.1231	-0.1794	LSR	9	120	Marker14891858	Marker15992440	0.5207	0.7078	-0.0152
LS	9	121	Marker15992440	Marker15260342	0.0923	0.1321	-0.0156	LSD	9	121	Marker15992440	Marker15260342	0.8818	1.256	-0.1898	LSR	9	121	Marker15992440	Marker15260342	0.5094	0.6905	-0.015
LS	9	122	Marker15334264	Marker14877846	0.1278	0.1833	-0.0184	LSD	9	122	Marker15334264	Marker14877846	0.7187	1.0256	-0.1715	LSR	9	122	Marker15334264	Marker14877846	0.4018	0.5463	-0.0133
LS	9	123	Marker15931571	Marker15055116	0.0508	0.0742	-0.0117	LSD	9	123	Marker15931571	Marker15055116	0.6014	0.8629	-0.1575	LSR	9	123	Marker15931571	Marker15055116	0.337	0.4764	-0.0125
LS	9	124	Marker15055116	Marker14921740	0.0149	0.0208	-0.0062	LSD	9	124	Marker15055116	Marker14921740	0.5147	0.7379	-0.1458	LSR	9	124	Marker15055116	Marker14921740	0.4093	0.5686	-0.0136
LS	9	125	Marker14921740	Marker14937224	0.0068	0.0094	-0.0042	LSD	9	125	Marker14921740	Marker14937224	0.4909	0.7056	-0.1426	LSR	9	125	Marker14921740	Marker14937224	0.6245	0.8544	-0.0167
LS	9	126	Marker14937224	Marker15714116	0.0044	0.0055	-0.0033	LSD	9	126	Marker14937224	Marker15714116	0.3909	0.5606	-0.1273	LSR	9	126	Marker14937224	Marker15714116	0.4828	0.6566	-0.0147
LS	9	127	Marker15714116	Marker15804400	0.0028	0.0034	0.0025	LSD	9	127	Marker15714116	Marker15804400	0.3837	0.5498	-0.1264	LSR	9	127	Marker15714116	Marker15804400	0.5401	0.7344	-0.0155
LS	9	128	Marker16038721	Marker15438926	0.0123	0.0179	0.0058	LSD	9	128	Marker16038721	Marker15438926	0.3872	0.5656	-0.1281	LSR	9	128	Marker16038721	Marker15438926	0.5338	0.7442	-0.0156
LS	9	129	Marker16038721	Marker15438926	0.0293	0.0426	0.0089	LSD	9	129	Marker16038721	Marker15438926	0.3754	0.5427	-0.1253	LSR	9	129	Marker16038721	Marker15438926	0.4862	0.6696	-0.0148
LS	9	130	Marker15438926	Marker15155357	0.0746	0.1075	0.0141	LSD	9	130	Marker15438926	Marker15155357	0.2649	0.3855	-0.1057	LSR	9	130	Marker15438926	Marker15155357	0.2049	0.29	-0.0098
LS	9	131	Marker15374419	Marker15808791	0.1013	0.1453	0.0165	LSD	9	131	Marker15374419	Marker15808791	0.0842	0.1203	-0.059	LSR	9	131	Marker15374419	Marker15808791	0.017	0.0227	-0.0027
LS	9	132	Marker15302240	Marker15503089	0.147	0.2125	0.0199	LSD	9	132	Marker15302240	Marker15503089	0.0462	0.0659	-0.0438	LSR	9	132	Marker15302240	Marker15503089	0.0005	0	-0.0001
LS	9	133	Marker15302240	Marker15503089	0.3734	0.5378	0.0318	LSD	9	133	Marker15302240	Marker15503089	0.0296	0.042	-0.035	LSR	9	133	Marker15302240	Marker15503089	0.0038	0.0046	0.0012
LS	9	134	Marker16050055	Marker14986966	0.4359	0.628	0.0343	LSD	9	134	Marker16050055	Marker14986966	0.0568	0.0847	-0.0497	LSR	9	134	Marker16050055	Marker14986966	0.0005	0.0001	0.0002
LS	9	135	Marker14986966	Marker14920310	0.5019	0.7359	0.0372	LSD	9	135	Marker14986966	Marker14920310	0.1707	0.252	-0.0858	LSR	9	135	Marker14986966	Marker14920310	0.0194	0.0266	-0.003
LS	9	136	Marker14986966	Marker14920310	0.7019	1.0109	0.0436	LSD	9	136	Marker14986966	Marker14920310	0.3556	0.5134	-0.1223	LSR	9	136	Marker14986966	Marker14920310	0.1024	0.1401	-0.0068
LS	9	137	Marker14920310	Marker15392216	0.548	0.8057	0.0389	LSD	9	137	Marker14920310	Marker15392216	0.5556	0.8261	-0.1551	LSR	9	137	Marker14920310	Marker15392216	0.1582	0.2215	-0.0085
LS	9	138	Marker14727372	Marker15220891	0.4492	0.6456	0.0348	LSD	9	138	Marker14727372	Marker15220891	0.5882	0.8532	-0.1575	LSR	9	138	Marker14727372	Marker15220891	0.1443	0.1979	-0.0081
LS	9	139	Marker14821156	Marker14917565	0.5479	0.7839	0.0384	LSD	9	139	Marker14821156	Marker14917565	0.4127	0.59	-0.131	LSR	9	139	Marker14821156	Marker14917565	0.0385	0.0519	-0.0041
LS	9	140	Marker15807763	Marker15419835	0.5642	0.8074	0.0389	LSD	9	140	Marker15807763	Marker15419835	0.4169	0.5962	-0.1315	LSR	9	140	Marker15807763	Marker15419835	0.0228	0.0304	-0.0032
LS	9	141	Marker15419835	Marker15551512	0.5364	0.7867	0.0384	LSD	9	141	Marker15419835	Marker15551512	0.4659	0.6861	-0.141	LSR	9	141	Marker15419835	Marker15551512	0.0258	0.0356	-0.0034
LS	9	142	Marker15419835	Marker15551512	0.4712	0.6948	0.036	LSD	9	142	Marker15419835	Marker15551512	0.536	0.7896	-0.1511	LSR	9	142	Marker15419835	Marker15551512	0.0306	0.0425	-0.0037
LS	9	143	Marker15551512	Marker16057798	0.3715	0.538	0.0317	LSD	9	143	Marker15551512	Marker16057798	0.5536	0.8	-0.1519	LSR	9	143	Marker15551512	Marker16057798	0.0263	0.0356	-0.0034
LS	9	144	Marker16057798	Marker15404339	0.2338	0.3408	0.0252	LSD	9	144	Marker16057798	Marker15404339	0.526	0.7548	-0.1475	LSR	9	144	Marker16057798	Marker15404339	0.0154	0.0206	-0.0026
LS	9	145	Marker16057798	Marker15404339	0.1446	0.2087	0.0197	LSD	9	145	Marker16057798	Marker15404339	0.6478	0.9258	-0.163	LSR	9	145	Marker16057798	Marker15404339	0.029	0.0389	-0.0036
LS	9	146	Marker15625297	Marker14779080	0.1381	0.202	0.0193	LSD	9	146	Marker15625297	Marker14779080	0.5981	0.8805	-0.1589	LSR	9	146	Marker15625297	Marker14779080	0.0232	0.0317	-0.0032
LS	9	147	Marker15625297	Marker14779080	0.0711	0.1054	0.014	LSD	9	147	Marker15625297	Marker14779080	0.5765	0.8707	-0.1579	LSR	9	147	Marker15625297	Marker14779080	0.0103	0.0139	-0.0021
LS	9	148	Marker14779080	Marker14949057	0.0332	0.0477	0.0094	LSD	9	148	Marker14779080	Marker14949057	0.5225	0.7487	-0.1464	LSR	9	148	Marker14779080	Marker14949057	0.0056	0.0071	-0.0015
LS	9	149	Marker14949057	Marker15629047	0.027	0.0382	0.0084	LSD	9	149	Marker14949057	Marker15629047	0.5635	0.8285	-0.1541	LSR	9	149	Marker14949057	Marker15629047	0.0177	0.0241	-0.0028
LS	9	150	Marker14949057	Marker15629047	0.0066	0.0089	0.0041	LSD	9	150	Marker14949057	Marker15629047	0.6728	0.9829	-0.168	LSR	9	150	Marker14949057	Marker15629047	0.0346	0.0478	-0.0039
LS	9	151	Marker15465723	Marker15571426	0.0104	0.0143	0.0052	LSD	9	151	Marker15465723	Marker15571426	0.6227	0.8888	-0.1597	LSR	9	151	Marker15465723	Marker15571426	0.0101	0.0132	-0.0021
LS	9	152	Marker14886811	Marker14741671	0.004	0.005	0.0031	LSD	9	152	Marker14886811	Marker14741671	0.6677	0.9567	-0.1657	LSR	9	152	Marker14886811	Marker14741671	0.0344	0.0465	-0.0039
LS	9	153	Marker14741671	Marker14743499	0.0026	0.0034	0.0024	LSD	9	153	Marker14741671	Marker14743499	0.4088	0.5854	-0.1296	LSR	9	153	Marker14741671	Marker14743499	0.0008	0.0005	0.0004
LS	9	154	Marker14804737	Marker14743663	0.002	0.0023	0.0021	LSD	9	154	Marker14804737	Marker14743663	0.3841	0.5492	-0.1256	LSR	9	154	Marker14804737	Marker14743663	0.0021	0.0023	0.0009
LS	9	155	Marker15384586	Marker15586304	0.0007	0.0004	0.0009	LSD	9	155	Marker15384586	Marker15586304	0.4196	0.5999	-0.1313	LSR	9	155	Marker15384586	Marker15586304	0.002	0.0021	-0.0008
LS	9	156	Marker15759473	Marker15111033	0.0007	0.0006	0.0009	LSD	9	156	Marker15759473	Marker15111033	0.4196	0.5999	-0.1313	LSR	9	156	Marker15759473	Marker15111033	0.002	0.0022	-0.0008
LS	9	157	Marker14971464	Marker14951032	0.0013	0.0014	0.0015	LSD	9	157	Marker14971464	Marker14951032	0.4709	0.6729	-0.139	LSR	9	157	Marker14971464	Marker14951032	0.0076	0.0098	-0.0018
LS	9	158	Marker15231533	Marker15857620	0.0013	0.0014	0.0015	LSD	9	158	Marker15231533	Marker15857620	0.4709	0.6728	-0.139	LSR	9	158	Marker15231533	Marker15857620	0.0076	0.0098	-0.0018
LS	9	159	Marker15131549	Marker14821198	0.0011	0.001	0.0014	LSD	9	159	Marker15131549	Marker14821198	0.4739	0.6774	-0.1395	LSR	9	159	Marker15131549	Marker14821198	0.0086	0.0111	-0.0019
LS	9	160	Marker15806931	Marker15367745	0.0006	0	-0.0005	LSD	9	160	Marker15806931	Marker15367745	0.5207	0.7438	-0.1462	LSR	9	160	Marker15806931	Marker15367745	0.0328	0.0442	-0.0038
LS	9	161	Marker15036471	Marker15525019	0.0007	0.0005	-0.0008	LSD	9	161	Marker15036471	Marker15525019	0.491	0.7028	-0.1422	LSR	9	161	Marker15036471	Marker15525019	0.0245	0.0329	-0.0033
LS	9	162	Marker15600537	Marker14938949	0.0006	0.0003	-0.0005	LSD	9	162	Marker15600537	Marker14938949	0.5207	0.7439	-0.1462	LSR	9	162	Marker15600537	Marker14938949	0.0328	0.0442	-0.0038
LS	9	163	Marker14731572	Marker14774619	0.0027	0.0034	-0.0025	LSD	9	163	Marker14731572	Marker14774619	0.451	0.6446	-0.1362	LSR	9	163	Marker14731572	Marker14774619	0.0104	0.0136	-0.0021
LS	9	164	Marker15972675	Marker15872508	0.0027	0.0031	-0.0025	LSD	9	164	Marker15972675	Marker15872508	0.451	0.6446	-0.1362	LSR	9	164	Marker15972675	Marker15872508	0.0104	0.0137	-0.0021

## Sheet: Chr 10
Supplemental Table 11-10. Detailed QTL information on chromosome 10 for LS, LSR, and LSD trait in the RIL-F2:8 population.
TraitName	Chromosom	Position	LeftMarker	RightMarker	LOD	PVE(%)	Add	TraitName	Chromosom	Position	LeftMarker	RightMarker	LOD	PVE(%)	Add	TraitName	Chromosom	Position	LeftMarker	RightMarker	LOD	PVE(%)	Add
LS	10	0	Marker2136354	Marker2291031	0.5874	0.8404	0.0399	LSD	10	0	Marker2136354	Marker2291031	0.0238	0.0335	0.0313	LSR	10	0	Marker2136354	Marker2291031	0.0322	0.0433	0.0038
LS	10	1	Marker2291031	Marker2340935	0.5932	0.8492	0.0401	LSD	10	1	Marker2291031	Marker2340935	0.0221	0.0311	0.0301	LSR	10	1	Marker2291031	Marker2340935	0.0372	0.0502	0.0041
LS	10	2	Marker2340935	Marker2653529	0.6079	0.8697	0.0407	LSD	10	2	Marker2340935	Marker2653529	0.0181	0.0253	0.0272	LSR	10	2	Marker2340935	Marker2653529	0.0513	0.0694	0.0048
LS	10	3	Marker2653529	Marker2358499	0.581	0.8312	0.0398	LSD	10	3	Marker2653529	Marker2358499	0.0866	0.1245	0.0603	LSR	10	3	Marker2653529	Marker2358499	0.119	0.1621	0.0073
LS	10	4	Marker3287561	Marker2848935	0.4926	0.7108	0.0368	LSD	10	4	Marker3287561	Marker2848935	0.0874	0.1247	0.0604	LSR	10	4	Marker3287561	Marker2848935	0.1196	0.1622	0.0073
LS	10	5	Marker2848935	Marker2416307	0.3431	0.4932	0.0307	LSD	10	5	Marker2848935	Marker2416307	0.0815	0.1165	0.0584	LSR	10	5	Marker2848935	Marker2416307	0.1203	0.1634	0.0074
LS	10	6	Marker2416307	Marker2620301	0.4253	0.61	0.0342	LSD	10	6	Marker2416307	Marker2620301	0.0514	0.0732	0.0464	LSR	10	6	Marker2416307	Marker2620301	0.0996	0.1352	0.0067
LS	10	7	Marker2416307	Marker2620301	0.414	0.6006	0.034	LSD	10	7	Marker2416307	Marker2620301	0.0219	0.0311	0.0303	LSR	10	7	Marker2416307	Marker2620301	0.065	0.0892	0.0055
LS	10	8	Marker2620301	Marker2761512	0.4023	0.589	0.0336	LSD	10	8	Marker2620301	Marker2761512	0.0098	0.0136	0.02	LSR	10	8	Marker2620301	Marker2761512	0.0347	0.0477	0.004
LS	10	9	Marker2620301	Marker2761512	0.3831	0.5535	0.0324	LSD	10	9	Marker2620301	Marker2761512	0.0061	0.0082	0.0155	LSR	10	9	Marker2620301	Marker2761512	0.0122	0.0162	0.0023
LS	10	10	Marker2761512	Marker3151274	0.389	0.5629	0.0327	LSD	10	10	Marker2761512	Marker3151274	0.0039	0.0049	0.012	LSR	10	10	Marker2761512	Marker3151274	0.0123	0.0164	0.0023
LS	10	11	Marker3151274	Marker2704174	0.3703	0.5351	0.0319	LSD	10	11	Marker3151274	Marker2704174	0.0014	0.0013	0.0062	LSR	10	11	Marker3151274	Marker2704174	0.0141	0.0189	0.0025
LS	10	12	Marker3151274	Marker2704174	0.3043	0.4408	0.029	LSD	10	12	Marker3151274	Marker2704174	0.0009	0.0006	-0.0042	LSR	10	12	Marker3151274	Marker2704174	0.0129	0.0172	0.0024
LS	10	13	Marker2704174	Marker2232802	0.3672	0.5455	0.0322	LSD	10	13	Marker2704174	Marker2232802	0.0005	0	-0.001	LSR	10	13	Marker2704174	Marker2232802	0.0321	0.0438	0.0038
LS	10	14	Marker2704174	Marker2232802	0.5056	0.7411	0.0376	LSD	10	14	Marker2704174	Marker2232802	0.0029	0.0035	0.0102	LSR	10	14	Marker2704174	Marker2232802	0.0819	0.112	0.0061
LS	10	15	Marker2232802	Marker2779277	0.491	0.7315	0.0373	LSD	10	15	Marker2232802	Marker2779277	0.0046	0.0061	0.0134	LSR	10	15	Marker2232802	Marker2779277	0.0937	0.1345	0.0067
LS	10	16	Marker2232802	Marker2779277	0.3723	0.5731	0.0331	LSD	10	16	Marker2232802	Marker2779277	0.003	0.004	0.0108	LSR	10	16	Marker2232802	Marker2779277	0.0678	0.1019	0.0058
LS	10	17	Marker2232802	Marker2779277	0.255	0.3868	0.0272	LSD	10	17	Marker2232802	Marker2779277	0.0018	0.0019	0.0075	LSR	10	17	Marker2232802	Marker2779277	0.042	0.0616	0.0045
LS	10	18	Marker2779277	Marker2949021	0.1723	0.2491	0.0218	LSD	10	18	Marker2779277	Marker2949021	0.0008	0.0004	0.0034	LSR	10	18	Marker2779277	Marker2949021	0.0243	0.0331	0.0033
LS	10	19	Marker2779277	Marker2949021	0.2393	0.3523	0.026	LSD	10	19	Marker2779277	Marker2949021	0.0016	0.0017	-0.0071	LSR	10	19	Marker2779277	Marker2949021	0.0295	0.0424	0.0038
LS	10	20	Marker2949021	Marker2978925	0.2306	0.3373	0.0255	LSD	10	20	Marker2949021	Marker2978925	0.0126	0.018	-0.0231	LSR	10	20	Marker2949021	Marker2978925	0.015	0.021	0.0026
LS	10	21	Marker2949021	Marker2978925	0.1318	0.1945	0.0193	LSD	10	21	Marker2949021	Marker2978925	0.0503	0.0747	-0.047	LSR	10	21	Marker2949021	Marker2978925	0.0006	0.0003	-0.0003
LS	10	22	Marker2978925	Marker2565456	0.0845	0.1248	0.0155	LSD	10	22	Marker2978925	Marker2565456	0.0987	0.1435	-0.0652	LSR	10	22	Marker2978925	Marker2565456	0.0115	0.0153	-0.0023
LS	10	23	Marker2978925	Marker2565456	0.081	0.1229	0.0154	LSD	10	23	Marker2978925	Marker2565456	0.148	0.2183	-0.0805	LSR	10	23	Marker2978925	Marker2565456	0.0204	0.0281	-0.0031
LS	10	24	Marker2978925	Marker2565456	0.072	0.1038	0.0141	LSD	10	24	Marker2978925	Marker2565456	0.2008	0.2886	-0.0926	LSR	10	24	Marker2978925	Marker2565456	0.031	0.0418	-0.0037
LS	10	25	Marker2565456	Marker3239884	0.04	0.0619	0.0109	LSD	10	25	Marker2565456	Marker3239884	0.1468	0.2168	-0.0803	LSR	10	25	Marker2565456	Marker3239884	0.0166	0.0233	-0.0028
LS	10	26	Marker3239884	Marker2981174	0.0179	0.0254	0.007	LSD	10	26	Marker3239884	Marker2981174	0.121	0.1755	-0.0723	LSR	10	26	Marker3239884	Marker2981174	0.011	0.0146	-0.0022
LS	10	27	Marker3239884	Marker2981174	0.0279	0.0397	0.0087	LSD	10	27	Marker3239884	Marker2981174	0.2921	0.4203	-0.1115	LSR	10	27	Marker3239884	Marker2981174	0.0606	0.0823	-0.0053
LS	10	28	Marker2981174	Marker2259034	0.0573	0.0839	0.0127	LSD	10	28	Marker2981174	Marker2259034	0.3995	0.5799	-0.1311	LSR	10	28	Marker2981174	Marker2259034	0.131	0.1818	-0.0078
LS	10	29	Marker2259034	Marker2114844	0.1005	0.1472	0.0169	LSD	10	29	Marker2259034	Marker2114844	0.4914	0.7118	-0.1454	LSR	10	29	Marker2259034	Marker2114844	0.2019	0.2768	-0.0096
LS	10	30	Marker2259034	Marker2114844	0.1604	0.2342	0.0213	LSD	10	30	Marker2259034	Marker2114844	0.5493	0.7929	-0.1534	LSR	10	30	Marker2259034	Marker2114844	0.2306	0.3158	-0.0103
LS	10	31	Marker2114844	Marker3136471	0.1093	0.1591	0.0176	LSD	10	31	Marker2114844	Marker3136471	0.4393	0.6438	-0.1387	LSR	10	31	Marker2114844	Marker3136471	0.2028	0.2783	-0.0097
LS	10	32	Marker3136471	Marker2356034	0.0451	0.0656	0.0113	LSD	10	32	Marker3136471	Marker2356034	0.3383	0.4928	-0.1214	LSR	10	32	Marker3136471	Marker2356034	0.1334	0.1859	-0.0079
LS	10	33	Marker3136471	Marker2356034	0.0075	0.0102	0.0045	LSD	10	33	Marker3136471	Marker2356034	0.2906	0.4229	-0.1122	LSR	10	33	Marker3136471	Marker2356034	0.0564	0.0783	-0.0051
LS	10	34	Marker2356034	Marker2806360	0.0022	0.0027	0.0023	LSD	10	34	Marker2356034	Marker2806360	0.2363	0.3418	-0.1006	LSR	10	34	Marker2356034	Marker2806360	0.018	0.0243	-0.0029
LS	10	35	Marker2806360	Marker2279625	0.0018	0.0021	0.0019	LSD	10	35	Marker2806360	Marker2279625	0.2217	0.3238	-0.0977	LSR	10	35	Marker2806360	Marker2279625	0.0067	0.0085	-0.0017
LS	10	36	Marker3241240	Marker2903450	0.005	0.0067	0.0036	LSD	10	36	Marker3241240	Marker2903450	0.3175	0.4542	-0.1157	LSR	10	36	Marker3241240	Marker2903450	0.0217	0.029	-0.0031
LS	10	37	Marker2903450	Marker2413025	0.0006	0.0003	0.0008	LSD	10	37	Marker2903450	Marker2413025	0.231	0.339	-0.1	LSR	10	37	Marker2903450	Marker2413025	0.0408	0.0559	-0.0043
LS	10	38	Marker2413025	Marker2689505	0.0051	0.0068	-0.0036	LSD	10	38	Marker2413025	Marker2689505	0.1582	0.2287	-0.0823	LSR	10	38	Marker2413025	Marker2689505	0.0782	0.1071	-0.006
LS	10	39	Marker2413025	Marker2689505	0.0132	0.0186	-0.006	LSD	10	39	Marker2413025	Marker2689505	0.2176	0.3172	-0.0972	LSR	10	39	Marker2413025	Marker2689505	0.1623	0.2246	-0.0087
LS	10	40	Marker2220969	Marker2653184	0.0213	0.0302	-0.0076	LSD	10	40	Marker2220969	Marker2653184	0.1104	0.1583	-0.0688	LSR	10	40	Marker2220969	Marker2653184	0.1365	0.1859	-0.0079
LS	10	41	Marker2220969	Marker2653184	0.041	0.0608	-0.0108	LSD	10	41	Marker2220969	Marker2653184	0.0328	0.0471	-0.0375	LSR	10	41	Marker2220969	Marker2653184	0.1092	0.15	-0.0071
LS	10	42	Marker2653184	Marker2641288	0.0691	0.1023	-0.0141	LSD	10	42	Marker2653184	Marker2641288	0.0232	0.0338	-0.0318	LSR	10	42	Marker2653184	Marker2641288	0.1825	0.2593	-0.0094
LS	10	43	Marker2641288	Marker2852494	0.0984	0.1416	-0.0167	LSD	10	43	Marker2641288	Marker2852494	0.0325	0.0462	-0.0375	LSR	10	43	Marker2641288	Marker2852494	0.3071	0.4193	-0.012
LS	10	44	Marker2852494	Marker2369414	0.1453	0.2135	-0.0206	LSD	10	44	Marker2852494	Marker2369414	0.0726	0.1057	-0.0571	LSR	10	44	Marker2852494	Marker2369414	0.4189	0.5761	-0.0142
LS	10	45	Marker3030237	Marker3028778	0.1752	0.2578	-0.0229	LSD	10	45	Marker3030237	Marker3028778	0.0744	0.1068	-0.0579	LSR	10	45	Marker3030237	Marker3028778	0.3329	0.4562	-0.0127
LS	10	46	Marker3123570	Marker3221911	0.3102	0.4497	-0.0303	LSD	10	46	Marker3123570	Marker3221911	0.1247	0.1785	-0.075	LSR	10	46	Marker3123570	Marker3221911	0.3603	0.4891	-0.0132
LS	10	47	Marker3049301	Marker2557023	0.217	0.3197	-0.0256	LSD	10	47	Marker3049301	Marker2557023	0.2054	0.2949	-0.0964	LSR	10	47	Marker3049301	Marker2557023	0.482	0.6545	-0.0153
LS	10	48	Marker3185855	Marker3161080	0.2086	0.299	-0.0246	LSD	10	48	Marker3185855	Marker3161080	0.1084	0.1553	-0.0696	LSR	10	48	Marker3185855	Marker3161080	0.3162	0.4298	-0.0123
LS	10	49	Marker2430799	Marker2845281	0.2555	0.3678	-0.0271	LSD	10	49	Marker2430799	Marker2845281	0.2326	0.333	-0.1014	LSR	10	49	Marker2430799	Marker2845281	0.4417	0.5998	-0.0145
LS	10	50	Marker2246938	Marker2707316	0.1881	0.2723	-0.0233	LSD	10	50	Marker2246938	Marker2707316	0.2608	0.3763	-0.1073	LSR	10	50	Marker2246938	Marker2707316	0.353	0.4921	-0.0131
LS	10	51	Marker2374656	Marker3168513	0.1623	0.2332	-0.0215	LSD	10	51	Marker2374656	Marker3168513	0.1649	0.2379	-0.0853	LSR	10	51	Marker2374656	Marker3168513	0.2802	0.3808	-0.0115
LS	10	52	Marker2794434	Marker3064919	0.1145	0.1657	-0.0182	LSD	10	52	Marker2794434	Marker3064919	0.0736	0.1054	-0.057	LSR	10	52	Marker2794434	Marker3064919	0.3733	0.5094	-0.0133
LS	10	53	Marker2528468	Marker2930032	0.0521	0.076	-0.0124	LSD	10	53	Marker2528468	Marker2930032	0.0019	0.0023	-0.0084	LSR	10	53	Marker2528468	Marker2930032	0.1321	0.1921	-0.0082
LS	10	54	Marker2253630	Marker2347568	0.0177	0.0253	-0.0071	LSD	10	54	Marker2253630	Marker2347568	0.0617	0.088	0.0521	LSR	10	54	Marker2253630	Marker2347568	0.0081	0.0105	-0.0019
LS	10	55	Marker2186412	Marker2707468	0.0021	0.0022	-0.0021	LSD	10	55	Marker2186412	Marker2707468	0.0962	0.1373	0.0647	LSR	10	55	Marker2186412	Marker2707468	0.006	0.0076	-0.0016
LS	10	56	Marker2895881	Marker2758543	0.0005	0.0001	-0.0005	LSD	10	56	Marker2895881	Marker2758543	0.1233	0.1772	0.0733	LSR	10	56	Marker2895881	Marker2758543	0.0004	0	0
LS	10	57	Marker2627251	Marker2430528	0.0005	0	0.0002	LSD	10	57	Marker2627251	Marker2430528	0.2174	0.3178	0.0983	LSR	10	57	Marker2627251	Marker2430528	0.0024	0.0028	0.001
LS	10	58	Marker2142042	Marker2152642	0.0011	0.0012	0.0014	LSD	10	58	Marker2142042	Marker2152642	0.3851	0.5613	0.1305	LSR	10	58	Marker2142042	Marker2152642	0.0268	0.037	0.0036
LS	10	59	Marker2106596	Marker3318149	0.0278	0.0416	0.009	LSD	10	59	Marker2106596	Marker3318149	0.2235	0.3327	0.1004	LSR	10	59	Marker2106596	Marker3318149	0.0005	0.0002	-0.0002
LS	10	60	Marker3318149	Marker2101254	0.0367	0.0524	0.0101	LSD	10	60	Marker3318149	Marker2101254	0.1182	0.1699	0.0717	LSR	10	60	Marker3318149	Marker2101254	0.0499	0.0678	-0.0048
LS	10	61	Marker2101254	Marker2766746	0.0166	0.0237	0.0068	LSD	10	61	Marker2101254	Marker2766746	0.2854	0.4192	0.1122	LSR	10	61	Marker2101254	Marker2766746	0.0262	0.0359	-0.0035
LS	10	62	Marker2766746	Marker2263499	0.0157	0.0225	0.0066	LSD	10	62	Marker2766746	Marker2263499	0.4272	0.6154	0.1355	LSR	10	62	Marker2766746	Marker2263499	0.0126	0.0168	-0.0024
LS	10	63	Marker3214108	Marker3030551	0.1381	0.2022	0.0197	LSD	10	63	Marker3214108	Marker3030551	0.5079	0.7308	0.1473	LSR	10	63	Marker3214108	Marker3030551	0.0026	0.003	-0.001
LS	10	64	Marker2908843	Marker2585581	0.1253	0.1798	0.0185	LSD	10	64	Marker2908843	Marker2585581	0.6921	0.9875	0.1703	LSR	10	64	Marker2908843	Marker2585581	0.0005	0.0001	-0.0002
LS	10	65	Marker2159556	Marker2968159	0.0283	0.0403	0.0087	LSD	10	65	Marker2159556	Marker2968159	0.5806	0.8406	0.1569	LSR	10	65	Marker2159556	Marker2968159	0.0018	0.0019	-0.0008
LS	10	66	Marker2470312	Marker2225987	0.0402	0.0577	0.0105	LSD	10	66	Marker2470312	Marker2225987	0.4259	0.6135	0.1343	LSR	10	66	Marker2470312	Marker2225987	0.003	0.0035	0.0011
LS	10	67	Marker2225987	Marker3303309	0.0004	0	0.0003	LSD	10	67	Marker2225987	Marker3303309	0.3238	0.4748	0.1178	LSR	10	67	Marker2225987	Marker3303309	0.0028	0.0032	-0.001
LS	10	68	Marker2155584	Marker3091798	0.0005	0.0003	-0.0005	LSD	10	68	Marker2155584	Marker3091798	0.2973	0.4261	0.1115	LSR	10	68	Marker2155584	Marker3091798	0.0078	0.0101	0.0018
LS	10	69	Marker3091798	Marker2712778	0.0143	0.0201	0.0062	LSD	10	69	Marker3091798	Marker2712778	0.4549	0.6587	0.1388	LSR	10	69	Marker3091798	Marker2712778	0.0331	0.0452	0.0039
LS	10	70	Marker3314256	Marker2781708	0.0009	0.0006	0.0011	LSD	10	70	Marker3314256	Marker2781708	0.5859	0.8389	0.1567	LSR	10	70	Marker3314256	Marker2781708	0.0056	0.0071	0.0015
LS	10	71	Marker2224979	Marker2980654	0.0114	0.0161	-0.0055	LSD	10	71	Marker2224979	Marker2980654	0.5898	0.842	0.1569	LSR	10	71	Marker2224979	Marker2980654	0.0066	0.0084	0.0017
LS	10	72	Marker2721143	Marker2419042	0.0137	0.0194	-0.006	LSD	10	72	Marker2721143	Marker2419042	0.5031	0.7338	0.1461	LSR	10	72	Marker2721143	Marker2419042	0.0181	0.0246	0.0028
LS	10	73	Marker2721143	Marker2419042	0.0407	0.0579	-0.0104	LSD	10	73	Marker2721143	Marker2419042	0.3185	0.456	0.1148	LSR	10	73	Marker2721143	Marker2419042	0.0081	0.0105	0.0019
LS	10	74	Marker3066085	Marker2624772	0.0699	0.1	-0.0136	LSD	10	74	Marker3066085	Marker2624772	0.3181	0.4559	0.1145	LSR	10	74	Marker3066085	Marker2624772	0.0006	0.0002	-0.0002
LS	10	75	Marker2624772	Marker2510163	0.1249	0.1849	-0.0185	LSD	10	75	Marker2624772	Marker2510163	0.164	0.2372	0.0825	LSR	10	75	Marker2624772	Marker2510163	0.0082	0.0108	-0.0019
LS	10	76	Marker2198161	Marker2661335	0.0623	0.0897	-0.0129	LSD	10	76	Marker2198161	Marker2661335	0.1597	0.2299	0.0812	LSR	10	76	Marker2198161	Marker2661335	0.0074	0.0096	-0.0018
LS	10	77	Marker2198161	Marker2661335	0.1152	0.1683	-0.0177	LSD	10	77	Marker2198161	Marker2661335	0.0746	0.1077	0.0556	LSR	10	77	Marker2198161	Marker2661335	0.0008	0.0005	-0.0004
LS	10	78	Marker2949967	Marker3217662	0.1107	0.1614	-0.0173	LSD	10	78	Marker2949967	Marker3217662	0.0589	0.0845	0.0492	LSR	10	78	Marker2949967	Marker3217662	0.0009	0.0006	0.0004
LS	10	79	Marker3119629	Marker2229161	0.0595	0.0858	-0.0126	LSD	10	79	Marker3119629	Marker2229161	0.0386	0.0548	0.0396	LSR	10	79	Marker3119629	Marker2229161	0.0011	0.001	0.0006
LS	10	80	Marker2077522	Marker2247895	0.0216	0.0301	-0.0075	LSD	10	80	Marker2077522	Marker2247895	0.0479	0.0681	0.0442	LSR	10	80	Marker2077522	Marker2247895	0.0106	0.014	0.0021
LS	10	81	Marker2302218	Marker2256210	0.0005	0.0001	-0.0004	LSD	10	81	Marker2302218	Marker2256210	0.0612	0.0873	0.05	LSR	10	81	Marker2302218	Marker2256210	0.0102	0.0134	0.0021
LS	10	82	Marker2970748	Marker3377235	0.0008	0.0004	-0.001	LSD	10	82	Marker2970748	Marker3377235	0.0562	0.0803	0.048	LSR	10	82	Marker2970748	Marker3377235	0.0054	0.0069	0.0015
LS	10	83	Marker2537106	Marker2906458	0.0036	0.0046	-0.0029	LSD	10	83	Marker2537106	Marker2906458	0.0609	0.0869	0.0499	LSR	10	83	Marker2537106	Marker2906458	0.0005	0	-0.0001
LS	10	84	Marker2148382	Marker3234259	0.0065	0.0088	-0.004	LSD	10	84	Marker2148382	Marker3234259	0.0605	0.087	0.0499	LSR	10	84	Marker2148382	Marker3234259	0.0027	0.0032	-0.001
LS	10	85	Marker2148382	Marker3234259	0.0062	0.0084	-0.0039	LSD	10	85	Marker2148382	Marker3234259	0.0725	0.1051	0.0549	LSR	10	85	Marker2148382	Marker3234259	0.0793	0.1123	-0.006
LS	10	86	Marker3234259	Marker2461469	0.0015	0.0014	-0.0017	LSD	10	86	Marker3234259	Marker2461469	0.1067	0.1557	0.0668	LSR	10	86	Marker3234259	Marker2461469	0.1176	0.1626	-0.0073
LS	10	87	Marker3234259	Marker2461469	0.0032	0.0037	0.0027	LSD	10	87	Marker3234259	Marker2461469	0.1704	0.2439	0.0837	LSR	10	87	Marker3234259	Marker2461469	0.0634	0.0858	-0.0053
LS	10	88	Marker2461469	Marker2244556	0.0101	0.0141	0.0051	LSD	10	88	Marker2461469	Marker2244556	0.1033	0.1505	0.0657	LSR	10	88	Marker2461469	Marker2244556	0.1415	0.196	-0.008
LS	10	89	Marker2244556	Marker3134574	0.0097	0.0134	0.005	LSD	10	89	Marker2244556	Marker3134574	0.0673	0.096	0.0525	LSR	10	89	Marker2244556	Marker3134574	0.2205	0.2999	-0.0099
LS	10	90	Marker2102416	Marker2218726	0.0121	0.0169	-0.0056	LSD	10	90	Marker2102416	Marker2218726	0.0319	0.0455	0.0361	LSR	10	90	Marker2102416	Marker2218726	0.4115	0.5601	-0.0135
LS	10	91	Marker2218726	Marker2636717	0.0283	0.04	-0.0086	LSD	10	91	Marker2218726	Marker2636717	0.0625	0.0892	0.0506	LSR	10	91	Marker2218726	Marker2636717	0.2872	0.3899	-0.0112
LS	10	92	Marker2149777	Marker2701324	0.0283	0.04	-0.0086	LSD	10	92	Marker2149777	Marker2701324	0.0626	0.0893	0.0506	LSR	10	92	Marker2149777	Marker2701324	0.2977	0.4047	-0.0115
LS	10	93	Marker2701324	Marker2747073	0.0286	0.0404	-0.0087	LSD	10	93	Marker2701324	Marker2747073	0.063	0.09	0.0508	LSR	10	93	Marker2701324	Marker2747073	0.3553	0.4822	-0.0125
LS	10	94	Marker2747073	Marker2435613	0.021	0.0301	-0.0075	LSD	10	94	Marker2747073	Marker2435613	0.0329	0.0489	0.0374	LSR	10	94	Marker2747073	Marker2435613	0.372	0.5227	-0.013
LS	10	95	Marker3170123	Marker2875918	0.0125	0.0177	-0.0057	LSD	10	95	Marker3170123	Marker2875918	0.0234	0.0335	0.031	LSR	10	95	Marker3170123	Marker2875918	0.3662	0.5046	-0.0128
LS	10	96	Marker3170123	Marker2875918	0.0009	0.0005	-0.0012	LSD	10	96	Marker3170123	Marker2875918	0.0368	0.0543	0.0394	LSR	10	96	Marker3170123	Marker2875918	0.3761	0.5328	-0.0131
LS	10	97	Marker3170123	Marker2875918	0.0049	0.0066	0.0035	LSD	10	97	Marker3170123	Marker2875918	0.0513	0.0744	0.0461	LSR	10	97	Marker3170123	Marker2875918	0.3672	0.5075	-0.0128
LS	10	98	Marker2875918	Marker2488937	0.0062	0.0088	0.004	LSD	10	98	Marker2875918	Marker2488937	0.0401	0.0588	0.041	LSR	10	98	Marker2875918	Marker2488937	0.431	0.6062	-0.014
LS	10	99	Marker2488937	Marker2103988	0.0028	0.0035	0.0025	LSD	10	99	Marker2488937	Marker2103988	0.02	0.0281	0.0284	LSR	10	99	Marker2488937	Marker2103988	0.5019	0.6809	-0.0148
LS	10	100	Marker2488937	Marker2103988	0.009	0.013	0.0049	LSD	10	100	Marker2488937	Marker2103988	0.0625	0.0927	0.0515	LSR	10	100	Marker2488937	Marker2103988	0.4375	0.6249	-0.0142
LS	10	101	Marker2488937	Marker2103988	0.0184	0.0272	0.0071	LSD	10	101	Marker2488937	Marker2103988	0.1263	0.1863	0.073	LSR	10	101	Marker2488937	Marker2103988	0.3529	0.4997	-0.0127
LS	10	102	Marker2103988	Marker2768171	0.0093	0.0133	0.0049	LSD	10	102	Marker2103988	Marker2768171	0.1671	0.2423	0.0833	LSR	10	102	Marker2103988	Marker2768171	0.3302	0.454	-0.0121
LS	10	103	Marker2103988	Marker2768171	0.011	0.0151	-0.0053	LSD	10	103	Marker2103988	Marker2768171	0.1325	0.1902	0.0738	LSR	10	103	Marker2103988	Marker2768171	0.4418	0.6007	-0.014
LS	10	104	Marker2768171	Marker2263045	0.0965	0.1412	-0.0162	LSD	10	104	Marker2768171	Marker2263045	0.124	0.1817	0.0723	LSR	10	104	Marker2768171	Marker2263045	0.469	0.6446	-0.0145
LS	10	105	Marker2518662	Marker2469819	0.1756	0.2536	-0.0217	LSD	10	105	Marker2518662	Marker2469819	0.1285	0.1852	0.073	LSR	10	105	Marker2518662	Marker2469819	0.4768	0.6517	-0.0146
LS	10	106	Marker2518662	Marker2469819	0.1899	0.2759	-0.0226	LSD	10	106	Marker2518662	Marker2469819	0.2451	0.3553	0.1013	LSR	10	106	Marker2518662	Marker2469819	0.491	0.6756	-0.0149
LS	10	107	Marker2469819	Marker2510101	0.2692	0.3869	-0.0268	LSD	10	107	Marker2469819	Marker2510101	0.2423	0.3471	0.1001	LSR	10	107	Marker2469819	Marker2510101	0.4911	0.6658	-0.0147
LS	10	108	Marker2510101	Marker2178031	0.3539	0.517	-0.031	LSD	10	108	Marker2510101	Marker2178031	0.2512	0.3606	0.1022	LSR	10	108	Marker2510101	Marker2178031	0.4112	0.5596	-0.0135
LS	10	109	Marker2178031	Marker2354150	0.3058	0.4408	-0.0287	LSD	10	109	Marker2178031	Marker2354150	0.2617	0.3746	0.1044	LSR	10	109	Marker2178031	Marker2354150	0.4578	0.6237	-0.0143
LS	10	110	Marker2811572	Marker2939269	0.2702	0.3891	-0.027	LSD	10	110	Marker2811572	Marker2939269	0.3018	0.4318	0.1121	LSR	10	110	Marker2811572	Marker2939269	0.3369	0.458	-0.0123
LS	10	111	Marker2939269	Marker2967940	0.3018	0.4326	-0.0284	LSD	10	111	Marker2939269	Marker2967940	0.2719	0.3895	0.1064	LSR	10	111	Marker2939269	Marker2967940	0.3187	0.4327	-0.0119
LS	10	112	Marker2967940	Marker2478931	0.2456	0.3526	-0.0257	LSD	10	112	Marker2967940	Marker2478931	0.295	0.4222	0.1109	LSR	10	112	Marker2967940	Marker2478931	0.2799	0.3803	-0.0112
LS	10	113	Marker2809024	Marker2387306	0.2159	0.3104	-0.0241	LSD	10	113	Marker2809024	Marker2387306	0.2971	0.4251	0.1112	LSR	10	113	Marker2809024	Marker2387306	0.2472	0.3363	-0.0105
LS	10	114	Marker3292465	Marker2232807	0.2009	0.2883	-0.0232	LSD	10	114	Marker3292465	Marker2232807	0.3003	0.4298	0.1118	LSR	10	114	Marker3292465	Marker2232807	0.2262	0.3077	-0.0101
LS	10	115	Marker2232807	Marker3360628	0.1569	0.2251	-0.0205	LSD	10	115	Marker2232807	Marker3360628	0.3575	0.5113	0.1219	LSR	10	115	Marker2232807	Marker3360628	0.1209	0.1641	-0.0073
LS	10	116	Marker3360628	Marker2969507	0.1489	0.2156	-0.0201	LSD	10	116	Marker3360628	Marker2969507	0.3219	0.4662	0.1165	LSR	10	116	Marker3360628	Marker2969507	0.1671	0.2286	-0.0087
LS	10	117	Marker3360628	Marker2969507	0.0593	0.0858	-0.0127	LSD	10	117	Marker3360628	Marker2969507	0.2474	0.3593	0.1023	LSR	10	117	Marker3360628	Marker2969507	0.2328	0.3187	-0.0102
LS	10	118	Marker2969507	Marker2238472	0.0571	0.0823	-0.0124	LSD	10	118	Marker2969507	Marker2238472	0.2408	0.3562	0.1019	LSR	10	118	Marker2969507	Marker2238472	0.2307	0.317	-0.0102
LS	10	119	Marker2969507	Marker2238472	0.1071	0.1536	-0.0169	LSD	10	119	Marker2969507	Marker2238472	0.2641	0.3796	0.1052	LSR	10	119	Marker2969507	Marker2238472	0.179	0.2435	-0.009
LS	10	120	Marker2238472	Marker3118845	0.0775	0.1147	-0.0147	LSD	10	120	Marker2238472	Marker3118845	0.2953	0.4295	0.1119	LSR	10	120	Marker2238472	Marker3118845	0.1638	0.2239	-0.0086
LS	10	121	Marker2238472	Marker3118845	0.0461	0.0678	-0.0113	LSD	10	121	Marker2238472	Marker3118845	0.3245	0.4707	0.1173	LSR	10	121	Marker2238472	Marker3118845	0.1505	0.2054	-0.0082
LS	10	122	Marker3118845	Marker3264360	0.0183	0.0265	-0.007	LSD	10	122	Marker3118845	Marker3264360	0.3394	0.4917	0.12	LSR	10	122	Marker3118845	Marker3264360	0.1268	0.1745	-0.0076
LS	10	123	Marker3118845	Marker3264360	0.0007	0.0003	-0.0009	LSD	10	123	Marker3118845	Marker3264360	0.3234	0.4772	0.1182	LSR	10	123	Marker3118845	Marker3264360	0.0821	0.1154	-0.0062
LS	10	124	Marker3118845	Marker3264360	0.0109	0.0155	0.0054	LSD	10	124	Marker3118845	Marker3264360	0.2978	0.4325	0.1126	LSR	10	124	Marker3118845	Marker3264360	0.0447	0.0614	-0.0045
LS	10	125	Marker3264360	Marker2722680	0.0512	0.0734	0.0118	LSD	10	125	Marker3264360	Marker2722680	0.3477	0.4995	0.1211	LSR	10	125	Marker3264360	Marker2722680	0.0183	0.0244	-0.0028
LS	10	126	Marker2722680	Marker2979316	0.0527	0.0754	0.0119	LSD	10	126	Marker2722680	Marker2979316	0.2828	0.4052	0.1092	LSR	10	126	Marker2722680	Marker2979316	0.0273	0.0365	-0.0035
LS	10	127	Marker2573614	Marker3116886	0.0418	0.0599	0.0106	LSD	10	127	Marker2573614	Marker3116886	0.3194	0.4585	0.1162	LSR	10	127	Marker2573614	Marker3116886	0.0065	0.0084	-0.0017
LS	10	128	Marker3235837	Marker2872519	0.0442	0.0634	0.0109	LSD	10	128	Marker3235837	Marker2872519	0.3189	0.4582	0.1162	LSR	10	128	Marker3235837	Marker2872519	0.0025	0.0028	-0.001
LS	10	129	Marker2334464	Marker2096321	0.0639	0.0915	0.0131	LSD	10	129	Marker2334464	Marker2096321	0.2711	0.3882	0.1069	LSR	10	129	Marker2334464	Marker2096321	0.0069	0.0088	-0.0017
LS	10	130	Marker2096321	Marker3184728	0.0356	0.0507	0.0098	LSD	10	130	Marker2096321	Marker3184728	0.3692	0.5296	0.1253	LSR	10	130	Marker2096321	Marker3184728	0.0005	0	0
LS	10	131	Marker3184728	Marker2896166	0.1391	0.206	0.0197	LSD	10	131	Marker3184728	Marker2896166	0.4701	0.6876	0.1426	LSR	10	131	Marker3184728	Marker2896166	0.0018	0.0018	0.0008
LS	10	132	Marker2427812	Marker2505326	0.2706	0.3886	0.0271	LSD	10	132	Marker2427812	Marker2505326	0.7669	1.1041	0.1805	LSR	10	132	Marker2427812	Marker2505326	0.0022	0.0024	0.0009
LS	10	133	Marker2505326	Marker3302741	0.2234	0.3318	0.025	LSD	10	133	Marker2505326	Marker3302741	1.1041	1.5934	0.2166	LSR	10	133	Marker2505326	Marker3302741	0.0721	0.1007	0.0058
LS	10	134	Marker3302741	Marker2317877	0.1568	0.2262	0.0206	LSD	10	134	Marker3302741	Marker2317877	1.179	1.6941	0.223	LSR	10	134	Marker3302741	Marker2317877	0.1348	0.1849	0.0078
LS	10	135	Marker3302741	Marker2317877	0.1689	0.2469	0.0215	LSD	10	135	Marker3302741	Marker2317877	0.9819	1.4643	0.2074	LSR	10	135	Marker3302741	Marker2317877	0.0731	0.1027	0.0058
LS	10	136	Marker2317877	Marker2246639	0.1838	0.2647	0.0223	LSD	10	136	Marker2317877	Marker2246639	0.8084	1.1791	0.1862	LSR	10	136	Marker2317877	Marker2246639	0.0405	0.0556	0.0043
LS	10	137	Marker2317877	Marker2246639	0.2375	0.3477	0.0256	LSD	10	137	Marker2317877	Marker2246639	0.9811	1.5085	0.2106	LSR	10	137	Marker2317877	Marker2246639	0.0859	0.1257	0.0065
LS	10	138	Marker2317877	Marker2246639	0.2931	0.4251	0.0283	LSD	10	138	Marker2317877	Marker2246639	1.0803	1.6006	0.217	LSR	10	138	Marker2317877	Marker2246639	0.1398	0.1982	0.0081
LS	10	139	Marker2246639	Marker2779444	0.3487	0.517	0.0312	LSD	10	139	Marker2246639	Marker2779444	1.0783	1.6079	0.2177	LSR	10	139	Marker2246639	Marker2779444	0.1724	0.2451	0.009
LS	10	140	Marker2246639	Marker2779444	0.4047	0.6293	0.0345	LSD	10	140	Marker2246639	Marker2779444	1.0066	1.614	0.2184	LSR	10	140	Marker2246639	Marker2779444	0.1821	0.2772	0.0096
LS	10	141	Marker2246639	Marker2779444	0.4567	0.7241	0.0371	LSD	10	141	Marker2246639	Marker2779444	0.8978	1.498	0.2108	LSR	10	141	Marker2246639	Marker2779444	0.1861	0.2921	0.0099
LS	10	142	Marker2246639	Marker2779444	0.5005	0.7864	0.0387	LSD	10	142	Marker2246639	Marker2779444	0.7586	1.2668	0.1942	LSR	10	142	Marker2246639	Marker2779444	0.1832	0.2848	0.0098
LS	10	143	Marker2246639	Marker2779444	0.5331	0.8098	0.0393	LSD	10	143	Marker2246639	Marker2779444	0.604	0.958	0.1693	LSR	10	143	Marker2246639	Marker2779444	0.1738	0.2573	0.0093
LS	10	144	Marker2246639	Marker2779444	0.5533	0.7919	0.039	LSD	10	144	Marker2246639	Marker2779444	0.4539	0.6493	0.1398	LSR	10	144	Marker2246639	Marker2779444	0.1597	0.217	0.0086
LS	10	145	Marker2779444	Marker2486102	0.4751	0.7122	0.0371	LSD	10	145	Marker2779444	Marker2486102	0.3346	0.5056	0.1238	LSR	10	145	Marker2779444	Marker2486102	0.0606	0.0838	0.0054
LS	10	146	Marker2779444	Marker2486102	0.3682	0.5332	0.0322	LSD	10	146	Marker2779444	Marker2486102	0.2067	0.2999	0.0958	LSR	10	146	Marker2779444	Marker2486102	0.0076	0.0098	0.0018
LS	10	147	Marker2486102	Marker2171922	0.4184	0.6224	0.0348	LSD	10	147	Marker2486102	Marker2171922	0.322	0.4902	0.1223	LSR	10	147	Marker2486102	Marker2171922	0.0342	0.0482	0.0041
LS	10	148	Marker2171922	Marker2424295	0.4562	0.6623	0.0358	LSD	10	148	Marker2171922	Marker2424295	0.3417	0.4999	0.1232	LSR	10	148	Marker2171922	Marker2424295	0.0595	0.0815	0.0053
LS	10	149	Marker2171922	Marker2424295	0.4523	0.6491	0.0352	LSD	10	149	Marker2171922	Marker2424295	0.0667	0.0956	0.0535	LSR	10	149	Marker2171922	Marker2424295	0.0044	0.0053	0.0013
