# Supplementary material for: A SLAF-based high-density genetic map construction and genetic architecture of thermotolerant traits in maize (Zea mays L.)
Source: Front Plant Sci. 2024 Feb 7;15:1338086. doi: 10.3389/fpls.2024.1338086 (PMC10880447; doi:10.3389/fpls.2024.1338086)
Supplement: Supplementary Table 8 — The thermosensitive phenotypes from RIL-F2:8 population under high temperature stress at flowering in maize. [file DataSheet_1.zip › Data Sheet 1 (20)/Supplemental Table 12 Sequence variance.xlsx]

## Sheet: Sheet1
Supplemental Table 12. Coding region sequence variation of candidate genes for thermotolerant traits.
Gene_name	Chr	position (bp)	Ref	Alt	Abe2	Depth	AlleDp	B73	Depth	AlleDp	thermosensitive-pool	Depth	AlleDp	thermotolerance-pool	Depth	AlleDp	Effect	Codon_change	Gene_id
Gene 1	1	259129101	A	G	G	15	0,15	A	16	16,0	A	12	12,0	R	10	3,7	START_LOST	Atg/Gtg	gene:Zm00001d033327
Gene 1	1	259129164	G	A	A	9	0,9	G	4	4,0	G	6	6,0	R	4	1,3	NON_SYNONYMOUS_CODING	Ggc/Agc	gene:Zm00001d033327
Gene 1	1	259129280	T	G	G	7	0,7	T	9	9,0	T	12	12,0	K	11	4,7	SYNONYMOUS_CODING	ggT/ggG	gene:Zm00001d033327
Gene 1	1	259129346	C	T	T	9	0,9	C	17	17,0	C	26	25,1	Y	24	11,13	SYNONYMOUS_CODING	caC/caT	gene:Zm00001d033327
Gene 1	1	259129367	G	T	T	10	0,10	G	16	16,0	G	28	27,1	K	23	9,14	SYNONYMOUS_CODING	ggG/ggT	gene:Zm00001d033327
Gene 1	1	259129670	C	G	G	26	0,26	C	29	29,0	S	32	28,4	S	31	10,21	SYNONYMOUS_CODING	cgC/cgG	gene:Zm00001d033327
Gene 1	1	259129826	A	C	C	28	0,28	A	25	25,0	M	37	30,7	M	28	15,13	NON_SYNONYMOUS_CODING	gaA/gaC	gene:Zm00001d033327
Gene 2	1	259167950	A	G	G	25	0,25	A	27	27,0	R	34	30,4	R	40	14,26	NON_SYNONYMOUS_CODING	Att/Gtt	gene:Zm00001d033328
Gene 2	1	259168683	C	G	G	21	0,21	C	20	20,0	S	33	26,7	S	44	10,34	SYNONYMOUS_CODING	gtC/gtG	gene:Zm00001d033328
Gene 2	1	259166328	G	T	T	24	0,24	G	36	36,0	K	52	46,6	K	29	7,22	SPLICE_SITE_REGION		gene:Zm00001d033328
Gene 3	1	259214623	C	G	G	31	0,31	C	31	31,0	S	35	26,9	S	50	17,33	SYNONYMOUS_CODING	ccC/ccG	gene:Zm00001d033330
Gene 3	1	259214707	C	G	G	32	0,32	C	28	28,0	S	39	30,9	S	44	14,30	SYNONYMOUS_CODING	cgC/cgG	gene:Zm00001d033330
Gene 3	1	259214870	G	A	A	19	0,19	G	26	26,0	R	42	35,7	R	43	8,35	SYNONYMOUS_CODING	ctG/ctA	gene:Zm00001d033330
Gene 3	1	259215038	G	C	C	18	0,18	G	27	27,0	S	44	33,11	S	51	10,41	NON_SYNONYMOUS_CODING	tgG/tgC	gene:Zm00001d033330
Gene 3	1	259215046	C	T	T	18	0,18	C	26	26,0	Y	44	33,11	Y	49	9,40	NON_SYNONYMOUS_CODING	tCc/tTc	gene:Zm00001d033330
Gene 3	1	259215065	C	T	T	21	0,21	C	25	25,0	Y	42	30,12	Y	47	7,40	SYNONYMOUS_CODING	ggC/ggT	gene:Zm00001d033330
Gene 3	1	259215098	G	A	A	24	0,24	G	26	26,0	R	43	32,11	R	48	8,40	SYNONYMOUS_CODING	gcG/gcA	gene:Zm00001d033330
Gene 3	1	259215217	T	C	C	25	0,25	T	24	24,0	Y	29	24,5	Y	45	12,33	SYNONYMOUS_CODING	agT/agC	gene:Zm00001d033330
Gene 3	1	259215230	C	A	A	21	0,21	C	19	19,0	M	29	24,5	M	42	10,32	SYNONYMOUS_CODING	Cgg/Agg	gene:Zm00001d033330
Gene 4	1	259329972	G	A	R	51	35,16	G	35	35,0	R	56	41,15	G	44	42,2	NON_SYNONYMOUS_CODING	Gaa/Aaa	gene:Zm00001d033333
Gene 4	1	259329992	T	C	Y	48	22,26	T	37	37,0	Y	56	35,21	Y	43	39,4	SYNONYMOUS_CODING	cgT/cgC	gene:Zm00001d033333
Gene 4	1	259330006	A	G	R	50	38,12	A	38	38,0	A	57	51,6	A	46	44,2	NON_SYNONYMOUS_CODING	gAg/gGg	gene:Zm00001d033333
