# Supplementary material for: A SLAF-based high-density genetic map construction and genetic architecture of thermotolerant traits in maize (Zea mays L.)
Source: Front Plant Sci. 2024 Feb 7;15:1338086. doi: 10.3389/fpls.2024.1338086 (PMC10880447; doi:10.3389/fpls.2024.1338086)
Supplement: Supplementary Table 8 — The thermosensitive phenotypes from RIL-F2:8 population under high temperature stress at flowering in maize. [file DataSheet_1.zip › Data Sheet 1 (20)/Supplemental Table 8 The thermosensitive phenotypes.xlsx]

## Sheet: Sheet1
Name	Leaf Scorching damage (LS)	Leaf Scorching Ratio (LSR)	Leaf Scorching Degree (LSD)
BL1	3	0.233333	3
BL2	1	0	1
BL3	2	0.664821	9
BL4	3	0.385714	4
BL5		0	1
BL6	3	0.037037	1
BL7	1	0.301616	2.66667
BL8	3	0.24	3.2
BL9	3	0.190909	2
BL10	3	0.422727	3.75
BL11	2	0.201852	5.4
BL12	1	0.125	2
BL13	1	0.0909091	1.25
BL14	1	0	1
BL15	3	0.136364	2
BL16	3	0.209091	1.33333
BL17	3	0.672727	7.75
BL18	3	0.181818	2
BL19		0.345455	2.33333
BL20	2	0.237374	2.5
BL21	2	0.673485	8.25
BL22	1	0.132576	2.5
BL23	3
BL24	3	0.324444	3
BL25	2	0.234848	4
BL26	1	0.5	6.33333
BL27	2	0.545455	6.5
BL28	1	0	1
BL29	2	0.181818	1.25
BL30	3	0.222727	3
BL31	3	0.508889	6.66667
BL32	2
BL33	3	0.25	2.4
BL34	1	0.222222	1.5
BL35	2	0.421212	4.5
BL36	3	0.166667	2
BL37	3	0.166667	2
BL38	2	0.111111	2
BL39	3	0.279304	3.25
BL40	3	0.1	2
BL41	2	0.490909	6.25
BL42	3	0.253788	3.33333
BL43	2	0.272727	4.5
BL44	3	0	1
BL45	1	0	1.25
BL46	3	0.2	1.5
BL47	3	0.46	4.33333
BL48	2	0.376457	5
BL49	3	0.212121	2.66667
BL50	2	0.190909	2
BL51	3	0.175	2.5
BL52	3	0.330556	3.4
BL53	3	0.525758	4.25
BL54	3	0.3	2
BL55	1	0.44697	5.66667
BL56	2	0.840152	9
BL57	3	0.0916667	1.66667
BL58	3	0.325758	3.2
BL59	1	0.0954545	2
BL60	1	0.149621	2.25
BL61	2	0.575758	6
BL62	3	0.224242	3.66667
BL63	3	0.19697	2.4
BL64	1
BL65	1	0.215007	2.5
BL66	3	0.0416667	1.5
BL67	3	0.227273	1.5
BL68	1	0.405157	3.75
BL69	3
BL70	3	0.465909	3
BL71	3	0.05	1.66667
BL72	3	0.530303	4.33333
BL73	1	0.0833333	1.66667
BL74	3	0.35	3.25
BL75	3	0.181818	1.33333
BL76	3	0.190909	2.33333
BL77	3	0.390909	4.4
BL78	3	0.173611	2
BL79	1	0.56	4
BL80	3	0.190909	2.5
BL81	2	0.190909	2.66667
BL82	1	0.0909091	1.33333
BL83	1	0.211111	2
BL84	3	0.166667	1.25
BL85	2	0.497763	6
BL86	1	0.105556	2.33333
BL87	1	0.0871212	2
BL88	3	0.207576	3
BL89	3	0.424242	5.2
BL90	1	0.181818	1.5
BL91	3	0.345455	5.25
BL92	1	0.140909	2
BL93	3	0.166667	1.33333
BL94	3	0.381818	5
BL95	3	0.0909091	1.75
BL96	2	0.166667	3
BL97	3	0.145455	1.75
BL98	3	0.343434	3
BL99	3	0.2	3
BL100	3	0.191919	2.66667
BL101	3
BL102	3	0.358182	3.6
BL103	2
BL104	3	0.166667	2
BL105	3	0.1	2
BL106	3	0.318182	3.5
BL107	1	0.221212	3
BL108	2	0.195455	2.66667
BL109	2	0.0909091	1.33333
BL110	2	0.69697	8
BL111	3	0.222222	2
BL112	3	0.037037	1.33333
BL113	3	0.25	2.33333
BL114	3	0	1
BL115	3	0.208333	2.5
BL116	3	0.30303	3
BL117	1	0.133333	2
BL118	2	0.25	2.33333
BL119	3	0.333333	3
BL120	3	0.356061	4.75
BL121	2	0.166667	2.66667
BL122	3	0.305556	3.5
BL123	2	0.30303	3.33333
BL124	2	0.287879	5
BL125	3	0.215909	3
BL126	2	0.403992	5.75
BL127	2	0.2	2
BL128	3	0.356061	3.5
BL129	1	0.275	3.25
BL130	1	0.312121	3
BL131	3	0.0909091	1.5
BL132	3	0.666667	7
BL133	3	0.447552	4.75
BL134	2	0.366667	3
BL135	3	0.140909	2
BL136	2	0.209596	4
BL137	3	0.416667	4.5
BL138	3	0.125	2
BL139	1	0.30303	3.66667
BL140	2	0.466667	7
BL141	2	0.0416667	1.33333
BL142	3	0.186364	3
BL143	3	0.575758	6
BL144	3	0.431818	4.4
BL145	3	0.353535	4
BL146	3	0	1
BL147	3	0.20202	2
BL148	1	0.181818	2
BL149	2	0.384615	5.33333
BL150	3	0.272727	4
BL151	3	0.481061	5
BL152	1	0.181818	3
BL153	1	0.333333	4.5
BL154	3	0.121212	2.33333
BL155	1	0.2	3
BL156	2	0.518182	4.66667
BL157	3	0.5	4.25
BL158	2	0.0909091	1.33333
BL159	3	0.613636	7
BL160	3	0.125	2.66667
BL161	3	0.5	4.5
BL162	2	0.515152	6.33333
BL163	3	0.128788	2.5
BL164	2	0.363636	4.66667
BL165	1	0.132576	2.5
BL166	1	0.207071	3.5
BL167	1	0.363636	5
BL168	1	0.6	4.66667
BL169	2	0.236364	3.33333
BL170	3	0.333333	5
BL171	3	0.1	2
BL172	3	0.290909	2.66667
BL173	3	0.0454545	1.75
BL174	3	0.318182	2
BL175	3	0.222222	2
BL176	2	0.833333	8
BL177	1	0.260606	3
BL178	1	0.166667	3.5
BL179	3	0.3	3
BL180	3	0.166667	3
BL181	3	0.2	2.66667
BL182	3	0.272727	3
BL183	1	0.181818	3
BL184	3	0.166667	2
BL185	3	0.0833333	1.5
BL186	3	0.181818	2.5
BL187	2	0.25	3.5
BL188	2	0.666667	3.66667
BL189	3	0	1
BL190	3	0.424242	4.5
BL191	2	0.6	7
BL192	2	0.727273	7.5
BL193	2	0.472727	3.75
BL194	2	0.272727	3
BL195	3	0.414815	4.33333
BL196	2	0.222222	2.75
BL197	3	0.333333	3
BL198	3	0.291667	3
BL199	2	0.306818	3.66667
BL200	2	0.230769	2.5
BL201	2	0.394231	5.33333
BL202	1	0.25	3.5
BL203	1	0.166667	2.5
BL204	3	0.181818	2
BL205	1	0.166667	2
BL206	2	0.2	2
BL207	3	0.555556	4.66667
BL208	2	0.541667	6.66667
BL209	2	0.555556	4.25
BL210	2	0.6	6.33333
BL211	1	0.511111	5.75
BL212	3	0.191919	3
BL213	1	0.3	3.66667
BL214	1	0.472727	3.75
BL215	2	0.4	4
BL216	3	0.225	2.66667
BL217	3	0	1
BL218	1	0	1
BL219	2	0.515152	6.33333
BL220	3	0.305556	4
BL221	1	0.186364	3.6
BL222	3	0.361111	5.5
BL223	1	0.405303	4
BL224	3	0.252525	3
BL225	1	0.386364	4
BL226	1	0.625758	4.8
BL227	1	0.277778	4
BL228	3	0.393939	5
BL229	1	0.166667	1.33333
BL230	1	0.0909091	1.33333
BL231	3	0	1
BL232	1	0.272727	4.33333
BL233	3	0.0833333	1.33333
BL234	3	0.166667	2.5
BL235	1	0.272727	3
BL236	1	0.227273	3
BL237	3	0.333333	4
BL238	1	0.615385	4.5
BL239	3	0.483333	4.25
BL240	2	0.527273	4.66667
BL241	3	0.227273	3
BL242	3	0.42	4.66667
BL243	1	0.363636	3.66667
BL244	3	0.3	4
BL245	3	0.272727	4.5
BL246	3	0.512626	5.33333
BL247	3	0.659259	6.66667
BL248	1	0.436111	4.75
BL249	3	0.680556	5.66667
BL250	3	0.330952	3.33333
BL251	1	0.181818	2.5
BL252	3	0.136364	2
BL253	3
BL254	2	0.825	5.2
