# Supplementary material for: A SLAF-based high-density genetic map construction and genetic architecture of thermotolerant traits in maize (Zea mays L.)
Source: Front Plant Sci. 2024 Feb 7;15:1338086. doi: 10.3389/fpls.2024.1338086 (PMC10880447; doi:10.3389/fpls.2024.1338086)
Supplement: Supplementary Table 8 — The thermosensitive phenotypes from RIL-F2:8 population under high temperature stress at flowering in maize. [file DataSheet_1.zip › Data Sheet 1 (20)/Supplementary Table 13 All the variation information in the candidate interval.xlsx]

## Sheet: Sheet1
Supplementary Table S13. All the variation information in the candidate interval include genomic regions such as promoters, UTRs, and CDS.
#Chr	Pos	Ref	Alt	Abe2	Depth	AlleDp	B73	Depth	AlleDp	thermosensitive-pool	Depth	AlleDp	thermotolerance-pool	Depth	AlleDp	Effect	Codon_change	Gene_id
1	259124967	G	A	A	11	0,11	G	13	13,0	R	5	4,1	R	16	9,7	UPSTREAM
1	259125216	A	G	R	28	6,22	A	22	22,0	R	47	36,11	R	45	19,26	UPSTREAM
1	259125375	G	A	A	7	0,7	G	36	36,0	G	27	27,0	R	26	19,7	UPSTREAM
1	259125519	T	C	Y	15	1,14	T	35	35,0	T	30	29,1	Y	17	12,5	UPSTREAM
1	259125552	G	A	A	17	1,16	G	36	36,0	G	32	31,1	R	21	16,5	UPSTREAM
1	259125584	C	T	T	24	1,23	C	41	41,0	Y	35	32,3	Y	23	14,9	UPSTREAM
1	259125855	A	G	G	19	0,19	A	34	34,0	R	48	40,8	R	38	15,23	UPSTREAM
1	259126163	C	A	A	34	0,34	C	33	33,0	M	28	25,3	M	46	21,25	UPSTREAM
1	259126291	T	A	A	33	0,33	T	35	35,0	W	36	30,6	W	36	13,23	UPSTREAM
1	259126387	T	A	A	30	0,30	T	41	41,0	W	42	33,9	W	36	14,22	UPSTREAM
1	259126557	T	A	A	32	0,32	T	30	30,0	W	35	28,7	W	36	9,27	UPSTREAM
1	259126572	T	G	G	27	0,27	T	30	30,0	K	33	26,7	K	33	6,27	UPSTREAM
1	259126755	A	T	T	26	0,26	A	19	19,0	W	38	33,5	W	44	15,29	UPSTREAM
1	259126941	A	C	C	32	0,32	A	24	24,0	M	42	38,4	M	42	15,27	UPSTREAM
1	259127036	A	G	G	39	0,39	A	23	23,0	R	55	47,8	R	46	14,32	UPSTREAM
1	259127079	A	T	T	34	0,34	A	18	18,0	W	54	48,6	W	39	10,29	UPSTREAM
1	259127274	A	G	G	31	0,31	A	21	21,0	A	35	33,2	R	38	12,26	UPSTREAM
1	259127282	G	A	A	29	0,29	G	18	18,0	G	33	32,1	R	39	12,27	UPSTREAM
1	259127317	A	G	G	22	0,22	A	21	21,0	A	38	37,1	R	30	9,21	UPSTREAM
1	259127444	A	G	G	33	0,33	A	29	29,0	R	37	33,4	R	36	11,25	UPSTREAM
1	259127481	A	G	G	35	0,35	A	25	25,0	R	31	26,5	R	39	14,25	UPSTREAM
1	259127550	A	G	G	23	0,23	A	23	23,0	R	30	24,6	R	32	10,22	UPSTREAM
1	259127579	G	A	A	19	0,19	G	23	23,0	R	27	20,7	R	38	16,22	UPSTREAM
1	259127958	A	G	G	38	0,38	A	28	28,0	R	49	38,11	R	47	17,30	UPSTREAM
1	259128056	A	G	G	33	0,33	A	24	24,0	A	38	36,2	R	48	17,31	UPSTREAM
1	259128097	G	A	A	34	0,34	G	25	25,0	G	35	32,3	R	50	22,28	UPSTREAM
1	259128104	T	C	C	33	0,33	T	25	25,0	Y	34	31,3	Y	48	19,29	UPSTREAM
1	259128246	G	A	A	22	0,22	G	23	23,0	G	40	39,1	R	47	19,28	UPSTREAM
1	259128322	T	C	C	27	0,27	T	29	29,0	T	35	34,1	Y	44	23,21	UPSTREAM
1	259128350	A	G	G	27	0,27	A	31	31,0	A	35	33,2	R	46	17,29	UPSTREAM
1	259128442	G	A	A	23	0,23	G	48	48,0	G	35	33,2	R	42	12,30	UPSTREAM
1	259128452	G	A	A	23	0,23	G	49	49,0	G	37	35,2	R	42	14,28	UPSTREAM
1	259128467	T	C	C	20	0,20	T	48	48,0	Y	37	34,3	Y	36	8,28	UPSTREAM
1	259128527	T	C	C	22	0,22	T	45	45,0	Y	29	26,3	Y	34	6,28	UPSTREAM
1	259128540	T	G	G	22	0,22	T	42	42,0	K	26	21,5	K	37	9,28	UPSTREAM
1	259128551	G	C	C	21	0,21	G	42	42,0	S	26	21,5	S	42	11,31	UPSTREAM
1	259128622	A	G	G	25	0,25	A	36	36,0	R	24	19,5	R	48	13,35	UPSTREAM
1	259128637	C	G	G	24	0,24	C	34	34,0	S	26	21,5	S	49	14,35	UPSTREAM
1	259128759	G	T	T	32	0,32	G	41	41,0	K	35	28,7	K	37	12,25	UPSTREAM
1	259129056	G	A	A	18	0,18	G	20	20,0	G	23	22,1	R	13	5,8	UPSTREAM
1	259129070	C	G	G	17	0,17	C	17	17,0	C	20	19,1	S	12	4,8	UPSTREAM
1	259129081	T	C	C	17	0,17	T	17	17,0	T	17	16,1	Y	12	4,8	UPSTREAM
1	259129101	A	G	G	15	0,15	A	16	16,0	A	12	12,0	R	10	3,7	START_LOST	Atg/Gtg	gene:Zm00001d033327
1	259129164	G	A	A	9	0,9	G	4	4,0	G	6	6,0	R	4	1,3	NON_SYNONYMOUS_CODING	Ggc/Agc	gene:Zm00001d033327
1	259129280	T	G	G	7	0,7	T	9	9,0	T	12	12,0	K	11	4,7	SYNONYMOUS_CODING	ggT/ggG	gene:Zm00001d033327
1	259129346	C	T	T	9	0,9	C	17	17,0	C	26	25,1	Y	24	11,13	SYNONYMOUS_CODING	caC/caT	gene:Zm00001d033327
1	259129367	G	T	T	10	0,10	G	16	16,0	G	28	27,1	K	23	9,14	SYNONYMOUS_CODING	ggG/ggT	gene:Zm00001d033327
1	259129670	C	G	G	26	0,26	C	29	29,0	S	32	28,4	S	31	10,21	SYNONYMOUS_CODING	cgC/cgG	gene:Zm00001d033327
1	259129826	A	C	C	28	0,28	A	25	25,0	M	37	30,7	M	28	15,13	NON_SYNONYMOUS_CODING	gaA/gaC	gene:Zm00001d033327
1	259129937	C	T	T	28	0,28	C	28	28,0	Y	46	39,7	Y	43	22,21	INTRON
1	259130763	A	C	C	3	0,3	A	24	24,0	A	35	35,0	M	22	19,3	DOWNSTREAM
1	259130775	C	A	A	4	0,4	C	22	22,0	C	36	36,0	M	26	21,5	DOWNSTREAM
1	259130792	C	A	A	7	0,7	C	25	25,0	C	42	40,2	M	29	22,7	DOWNSTREAM
1	259130801	G	C	C	8	0,8	G	24	24,0	G	39	37,2	S	31	23,8	DOWNSTREAM
1	259130832	T	C	C	12	0,12	T	27	27,0	Y	39	36,3	Y	32	21,11	DOWNSTREAM
1	259130839	T	C	C	12	0,12	T	27	27,0	Y	41	38,3	Y	33	21,12	DOWNSTREAM
1	259130851	C	G	G	19	0,19	C	29	29,0	S	42	39,3	S	35	20,15	DOWNSTREAM
1	259130946	A	G	G	29	0,29	A	34	34,0	R	31	28,3	R	43	21,22	DOWNSTREAM
1	259131029	G	A	A	26	0,26	G	28	28,0	R	31	25,6	R	48	23,25	DOWNSTREAM
1	259131046	T	C	C	26	0,26	T	24	24,0	Y	26	21,5	Y	50	22,28	DOWNSTREAM
1	259131059	A	G	G	24	0,24	A	23	23,0	R	27	22,5	R	49	21,28	DOWNSTREAM
1	259131077	A	G	G	25	0,25	A	24	24,0	R	26	21,5	R	47	20,27	DOWNSTREAM
1	259131204	A	G	G	23	0,23	A	23	23,0	A	32	31,1	R	37	13,24	DOWNSTREAM
1	259131228	T	C	C	19	0,19	T	23	23,0	T	35	34,1	Y	36	14,22	DOWNSTREAM
1	259131337	G	A	A	9	0,9	G	24	24,0	R	26	22,4	R	31	11,20	DOWNSTREAM
1	259131415	A	G	G	11	0,11	A	28	28,0	R	29	21,8	R	30	12,18	DOWNSTREAM
1	259131437	G	C	C	11	0,11	G	27	27,0	S	28	20,8	S	30	12,18	DOWNSTREAM
1	259131449	G	A	A	13	0,13	G	26	26,0	R	29	21,8	R	28	10,18	DOWNSTREAM
1	259131469	A	G	G	15	0,15	A	26	26,0	R	28	23,5	R	30	13,17	DOWNSTREAM
1	259131586	T	C	C	22	0,22	T	19	19,0	Y	23	20,3	Y	28	11,17	DOWNSTREAM
1	259131597	A	C	C	22	0,22	A	18	18,0	M	25	22,3	M	30	12,18	DOWNSTREAM
1	259131641	T	C	C	20	0,20	T	23	23,0	Y	30	25,5	Y	28	8,20	DOWNSTREAM
1	259131649	C	T	T	22	0,22	C	25	25,0	Y	32	27,5	Y	29	8,21	DOWNSTREAM
1	259131675	G	A	A	22	0,22	G	23	23,0	R	35	30,5	R	29	8,21	DOWNSTREAM
1	259131701	A	G	G	22	0,22	A	23	23,0	R	31	27,4	R	28	8,20	DOWNSTREAM
1	259131709	C	G	G	20	0,20	C	23	23,0	S	30	26,4	S	25	7,18	DOWNSTREAM
1	259131789	A	G	G	19	0,19	A	23	23,0	R	22	19,3	R	21	7,14	DOWNSTREAM
1	259131816	A	G	G	19	0,19	A	21	21,0	R	24	21,3	R	20	9,11	DOWNSTREAM
1	259131824	G	C	C	19	0,19	G	20	20,0	S	24	21,3	S	19	8,11	DOWNSTREAM
1	259131847	A	G	G	22	0,22	A	21	21,0	A	29	28,1	R	19	10,9	DOWNSTREAM
1	259131867	A	G	G	22	0,22	A	24	24,0	A	29	29,0	R	22	11,11	DOWNSTREAM
1	259131877	A	C	C	21	0,21	A	26	26,0	A	30	30,0	M	22	10,12	DOWNSTREAM
1	259131908	C	G	G	18	0,18	C	22	22,0	C	28	28,0	S	21	10,11	DOWNSTREAM
1	259131968	A	T	T	10	0,10	A	26	26,0	A	32	32,0	W	15	9,6	DOWNSTREAM
1	259132228	G	A	R	72	60,12	G	29	29,0	G	95	90,5	R	38	30,8	DOWNSTREAM
1	259132251	C	T	Y	54	46,8	C	24	24,0	C	72	69,3	Y	30	25,5	DOWNSTREAM
1	259132292	T	G	G	20	0,20	T	21	21,0	K	45	32,13	K	15	10,5	DOWNSTREAM
1	259132337	A	G	G	17	0,17	A	24	24,0	R	34	29,5	R	11	9,2	DOWNSTREAM
1	259132424	T	C	C	7	0,7	T	29	29,0	Y	29	25,4	T	13	12,1	DOWNSTREAM
1	259132441	G	T	K	7	3,4	G	31	31,0	G	28	27,1	G	11	11,0	DOWNSTREAM
1	259132450	T	C	C	5	0,5	T	30	30,0	T	26	24,2	T	12	11,1	DOWNSTREAM
1	259133305	T	G	G	3	0,3	T	32	32,0	T	34	33,1	T	10	10,0	DOWNSTREAM
1	259133353	A	G	R	9	2,7	A	30	30,0	A	35	35,0	R	11	9,2	DOWNSTREAM
1	259133394	G	A	R	14	6,8	G	31	31,0	R	38	34,4	R	12	9,3	DOWNSTREAM
1	259133794	G	A	A	2	0,2	G	27	27,0	G	35	35,0	G	12	12,0	DOWNSTREAM
1	259133814	G	A	A	2	0,2	G	28	28,0	G	34	34,0	G	12	12,0	DOWNSTREAM
1	259133827	T	C	C	2	0,2	T	27	27,0	T	38	38,0	T	13	13,0	DOWNSTREAM
1	259134887	G	A	A	4	0,4	G	15	15,0	R	21	18,3	G	12	12,0	DOWNSTREAM
1	259134895	A	C	C	4	0,4	A	15	15,0	M	21	18,3	A	11	11,0	DOWNSTREAM
1	259134915	G	A	A	6	0,6	G	16	16,0	R	24	21,3	G	9	9,0	DOWNSTREAM
1	259134944	C	T	T	6	0,6	C	16	16,0	Y	29	26,3	Y	9	8,1	DOWNSTREAM
1	259134956	T	C	C	6	0,6	T	16	16,0	Y	30	27,3	Y	10	8,2	DOWNSTREAM
1	259135047	T	C	Y	12	3,9	T	20	20,0	Y	47	39,8	Y	10	6,4	DOWNSTREAM
1	259135182	G	A	R	37	21,16	G	24	24,0	R	61	51,10	R	23	18,5	DOWNSTREAM
1	259135195	A	C	C	32	0,32	A	22	22,0	M	57	34,23	M	20	12,8	DOWNSTREAM
1	259135230	G	T	K	31	11,20	G	23	23,0	K	53	40,13	K	21	17,4	DOWNSTREAM
1	259135279	C	G	S	29	19,10	C	26	26,0	S	53	41,12	S	26	23,3	DOWNSTREAM
1	259135301	G	A	R	30	12,18	G	26	26,0	R	48	37,11	R	27	19,8	INTERGENIC
1	259135336	G	A	R	19	6,13	G	26	26,0	R	44	34,10	R	23	17,6	INTERGENIC
1	259135400	T	C	Y	13	2,11	T	30	30,0	Y	33	28,5	Y	23	18,5	INTERGENIC
1	259135459	T	C	C	7	0,7	T	23	23,0	Y	25	22,3	Y	16	14,2	INTERGENIC
1	259135494	A	G	G	5	0,5	A	26	26,0	R	24	22,2	A	18	17,1	INTERGENIC
1	259135504	G	A	A	4	0,4	G	27	27,0	R	23	21,2	G	17	16,1	INTERGENIC
1	259135664	A	G	G	7	0,7	A	17	17,0	R	14	13,1	A	10	10,0	INTERGENIC
1	259135725	A	G	G	5	0,5	A	15	15,0	R	8	7,1	A	7	7,0	INTERGENIC
1	259135800	T	C	C	2	0,2	T	18	18,0	T	9	9,0	T	4	4,0	INTERGENIC
1	259136027	C	A	A	6	0,6	C	23	23,0	M	19	14,5	M	6	5,1	INTERGENIC
1	259136076	T	G	G	5	0,5	T	30	30,0	T	20	19,1	K	8	7,1	INTERGENIC
1	259136084	G	A	A	5	0,5	G	31	31,0	G	18	17,1	R	8	7,1	INTERGENIC
1	259136134	C	T	T	3	0,3	C	29	29,0	C	23	23,0	C	12	12,0	INTERGENIC
1	259136643	G	A	A	3	0,3	G	5	5,0	R	6	4,2	G	1	1,0	INTERGENIC
1	259136654	G	A	A	3	0,3	G	5	5,0	R	6	4,2	G	2	2,0	INTERGENIC
1	259136685	C	T	T	3	0,3	C	9	9,0	Y	9	7,2	C	2	2,0	INTERGENIC
1	259136692	T	C	C	4	0,4	T	9	9,0	Y	12	9,3	T	2	2,0	INTERGENIC
1	259136846	C	A	M	6	1,5	C	20	20,0	M	38	30,8	M	15	10,5	INTERGENIC
1	259136887	A	G	G	5	0,5	A	22	22,0	R	35	32,3	R	11	8,3	INTERGENIC
1	259136907	A	G	G	5	0,5	A	24	24,0	A	39	38,1	R	10	7,3	INTERGENIC
1	259136924	T	C	C	4	0,4	T	21	21,0	T	40	39,1	Y	11	8,3	INTERGENIC
1	259136948	G	A	A	2	0,2	G	19	19,0	G	41	41,0	R	11	8,3	INTERGENIC
1	259137128	T	G	K	2	1,1	T	16	16,0	T	31	29,2	T	14	13,1	INTERGENIC
1	259137146	C	T	Y	4	2,2	C	17	17,0	C	33	31,2	C	12	12,0	INTERGENIC
1	259137179	G	A	R	4	2,2	G	19	19,0	G	34	32,2	G	13	13,0	INTERGENIC
1	259138074	G	A	R	4	1,3	G	26	26,0	G	43	43,0	G	19	19,0	INTERGENIC
1	259138128	A	G	R	5	1,4	A	24	24,0	A	44	43,1	A	21	20,1	INTERGENIC
1	259138156	T	C	C	3	0,3	T	21	21,0	T	38	36,2	T	20	19,1	INTERGENIC
1	259138304	C	T	Y	8	2,6	C	23	23,0	C	26	23,3	C	21	20,1	INTERGENIC
1	259138353	C	G	S	6	2,4	C	21	21,0	C	29	27,2	C	17	16,1	INTERGENIC
1	259139923	A	G	G	4	0,4	A	33	33,0	A	31	30,1	R	19	16,3	INTERGENIC
1	259140114	C	T	Y	16	5,11	C	32	32,0	Y	38	32,6	Y	27	19,8	INTERGENIC
1	259140194	G	A	R	20	5,15	G	33	33,0	R	35	31,4	R	33	18,15	INTERGENIC
1	259140225	A	G	G	13	0,13	A	31	31,0	R	32	26,6	R	30	14,16	INTERGENIC
1	259140421	T	G	G	22	0,22	T	29	29,0	K	51	46,5	K	25	16,9	INTERGENIC
1	259140431	G	A	R	22	6,16	G	30	30,0	G	50	46,4	R	27	20,7	INTERGENIC
1	259140511	C	T	Y	27	21,6	C	24	24,0	C	43	42,1	Y	26	22,4	INTERGENIC
1	259140589	A	G	G	10	0,10	A	27	27,0	A	40	37,3	R	19	15,4	INTERGENIC
1	259140721	A	G	G	4	0,4	A	25	25,0	A	49	49,0	A	15	14,1	INTERGENIC
1	259142383	C	T	T	3	0,3	C	31	31,0	C	30	30,0	C	20	20,0	INTERGENIC
1	259142473	A	T	W	6	1,5	A	35	35,0	A	31	29,2	W	12	10,2	INTERGENIC
1	259142643	C	T	T	3	0,3	C	15	15,0	C	26	26,0	C	11	11,0	INTERGENIC
1	259145520	T	C	C	2	0,2	T	24	24,0	T	29	28,1	Y	13	11,2	INTERGENIC
1	259145865	G	A	A	5	0,5	G	28	28,0	G	31	30,1	R	18	14,4	INTERGENIC
1	259146044	T	C	C	19	0,19	T	30	30,0	Y	32	27,5	Y	30	16,14	INTERGENIC
1	259146167	C	T	T	15	0,15	C	27	27,0	Y	27	23,4	Y	28	18,10	INTERGENIC
1	259146309	A	G	G	4	0,4	A	26	26,0	A	32	31,1	R	16	11,5	INTERGENIC
1	259146623	G	A	R	19	14,5	G	16	16,0	R	52	47,5	G	29	29,0	INTERGENIC
1	259147352	T	A	A	2	0,2	T	28	28,0	T	38	38,0	T	13	13,0	INTERGENIC
1	259147420	A	G	G	2	0,2	A	27	27,0	A	41	41,0	A	16	16,0	INTERGENIC
1	259148050	C	G	G	8	0,8	C	26	26,0	C	31	30,1	C	8	8,0	INTERGENIC
1	259148085	T	G	K	10	4,6	T	20	20,0	T	32	31,1	T	8	8,0	INTERGENIC
1	259148196	C	T	Y	16	9,7	C	20	20,0	C	37	36,1	C	18	17,1	INTERGENIC
1	259148202	C	T	Y	15	10,5	C	20	20,0	Y	36	28,8	Y	19	13,6	INTERGENIC
1	259148306	G	A	R	20	8,12	G	24	24,0	R	52	47,5	R	24	18,6	INTERGENIC
1	259148347	G	A	R	16	13,3	G	21	21,0	R	47	31,16	R	17	15,2	INTERGENIC
1	259148364	G	A	R	20	14,6	G	25	25,0	G	49	49,0	G	17	16,1	INTERGENIC
1	259148383	A	G	R	17	3,14	A	26	26,0	A	44	41,3	R	19	13,6	INTERGENIC
1	259148521	C	T	Y	10	5,5	C	37	37,0	C	30	30,0	Y	19	17,2	INTERGENIC
1	259148543	T	C	C	3	0,3	T	37	37,0	T	32	32,0	Y	14	12,2	INTERGENIC
1	259148551	C	T	T	2	0,2	C	34	34,0	C	32	32,0	Y	11	10,1	INTERGENIC
1	259148640	C	T	T	5	1,4	C	26	26,0	C	32	32,0	C	9	9,0	INTERGENIC
1	259148791	G	A	A	2	0,2	G	22	22,0	G	38	37,1	R	8	7,1	INTERGENIC
1	259150242	G	A	R	7	6,1	G	10	10,0	G	33	33,0	R	9	7,2	INTERGENIC
1	259150271	G	T	K	10	6,4	G	11	11,0	G	37	34,3	G	9	9,0	INTERGENIC
1	259150349	G	A	R	16	10,6	G	18	18,0	R	42	36,6	G	14	14,0	INTERGENIC
1	259150424	C	T	Y	15	9,6	C	27	27,0	Y	37	33,4	Y	15	13,2	INTERGENIC
1	259150460	C	T	Y	12	5,7	C	28	28,0	Y	35	31,4	Y	14	13,1	INTERGENIC
1	259150496	C	T	Y	7	3,4	C	22	22,0	C	29	29,0	C	11	11,0	INTERGENIC
1	259150528	G	A	A	2	0,2	G	21	21,0	G	30	28,2	G	7	7,0	INTERGENIC
1	259151029	A	G	G	2	0,2	A	15	15,0	A	21	21,0	A	11	11,0	INTERGENIC
1	259151047	C	G	G	2	0,2	C	14	14,0	C	20	20,0	C	11	11,0	INTERGENIC
1	259151140	C	G	G	4	0,4	C	12	12,0	C	37	35,2	C	8	8,0	INTERGENIC
1	259151146	G	A	A	4	0,4	G	12	12,0	G	36	34,2	G	7	7,0	INTERGENIC
1	259151558	T	C	T	2	2,0	T	25	25,0	Y	38	33,5	T	14	14,0	INTERGENIC
1	259152688	A	G	G	2	0,2	A	26	26,0	A	24	24,0	R	18	16,2	INTERGENIC
1	259152737	G	A	R	8	5,3	G	23	23,0	G	34	33,1	G	15	15,0	INTERGENIC
1	259152852	G	A	A	5	0,5	G	29	29,0	R	33	30,3	R	16	11,5	INTERGENIC
1	259152905	A	G	G	7	0,7	A	28	28,0	R	40	31,9	R	18	9,9	INTERGENIC
1	259153028	C	G	S	18	7,11	C	29	29,0	S	58	37,21	S	29	20,9	INTERGENIC
1	259153172	G	T	K	8	2,6	G	27	27,0	K	50	44,6	K	18	14,4	INTERGENIC
1	259153232	G	A	A	1	0,1	G	24	24,0	G	43	40,3	R	19	15,4	INTERGENIC
1	259153698	A	T	W	13	1,12	A	23	23,0	W	29	25,4	W	19	7,12	INTERGENIC
1	259153812	A	T	T	6	0,6	A	33	33,0	A	32	31,1	W	15	11,4	INTERGENIC
1	259153833	T	G	G	5	0,5	T	30	30,0	T	27	27,0	K	16	13,3	INTERGENIC
1	259153985	T	A	A	3	0,3	T	27	27,0	T	32	32,0	W	9	7,2	INTERGENIC
1	259153994	C	T	T	4	0,4	C	26	26,0	C	31	31,0	Y	10	8,2	INTERGENIC
1	259154464	T	A	W	17	12,5	T	34	34,0	T	38	37,1	W	32	26,6	INTERGENIC
1	259154479	T	A	W	18	13,5	T	31	31,0	T	36	35,1	W	32	26,6	INTERGENIC
1	259154512	T	C	Y	20	13,7	T	28	28,0	Y	34	29,5	Y	32	28,4	INTERGENIC
1	259155467	G	T	T	6	0,6	G	35	35,0	G	32	31,1	G	11	11,0	INTERGENIC
1	259155513	G	A	A	8	0,8	G	32	32,0	G	40	38,2	R	14	12,2	INTERGENIC
1	259155587	G	A	R	8	1,7	G	33	33,0	G	41	39,2	R	12	9,3	INTERGENIC
1	259155644	A	G	R	7	3,4	A	30	30,0	A	39	36,3	R	12	10,2	INTERGENIC
1	259155668	G	C	S	8	3,5	G	25	25,0	G	32	30,2	S	14	12,2	INTERGENIC
1	259155715	A	G	R	10	4,6	A	23	23,0	A	22	21,1	A	16	15,1	INTERGENIC
1	259155749	C	T	Y	8	2,6	C	22	22,0	C	20	19,1	C	15	14,1	INTERGENIC
1	259155850	G	A	A	5	0,5	G	24	24,0	G	18	18,0	R	16	12,4	INTERGENIC
1	259155890	T	A	W	8	3,5	T	23	23,0	T	22	22,0	W	15	11,4	INTERGENIC
1	259155931	A	G	G	6	0,6	A	27	27,0	A	23	23,0	R	13	10,3	INTERGENIC
1	259157271	A	G	R	10	2,8	A	35	35,0	A	33	31,2	A	14	13,1	INTERGENIC
1	259157313	G	A	R	6	2,4	G	36	36,0	G	33	33,0	G	13	13,0	INTERGENIC
1	259157331	C	T	Y	6	2,4	C	35	35,0	C	35	35,0	C	13	13,0	INTERGENIC
1	259157371	C	T	Y	6	2,4	C	34	34,0	C	29	29,0	C	12	12,0	INTERGENIC
1	259158356	C	A	A	4	0,4	C	24	24,0	C	42	42,0	M	16	12,4	INTERGENIC
1	259158461	G	A	R	20	14,6	G	25	25,0	G	41	39,2	G	17	16,1	INTERGENIC
1	259158472	A	G	G	21	0,21	A	25	25,0	R	43	35,8	R	20	11,9	INTERGENIC
1	259158537	C	T	Y	27	18,9	C	19	19,0	Y	50	43,7	C	25	23,2	INTERGENIC
1	259158714	A	G	G	10	0,10	A	26	26,0	R	32	28,4	R	12	9,3	INTERGENIC
1	259158784	T	A	W	6	2,4	T	19	19,0	T	25	24,1	T	16	15,1	INTERGENIC
1	259158912	G	A	N	.	.	G	15	15,0	R	23	19,4	G	10	10,0	INTERGENIC
1	259158930	A	C	N	.	.	A	14	14,0	M	26	22,4	A	7	7,0	INTERGENIC
1	259159026	A	G	R	4	2,2	A	13	13,0	R	39	30,9	A	21	20,1	INTERGENIC
1	259159062	C	T	Y	10	6,4	C	10	10,0	Y	48	42,6	Y	18	16,2	INTERGENIC
1	259159076	C	T	Y	10	7,3	C	11	11,0	Y	48	41,7	Y	18	16,2	INTERGENIC
1	259159211	G	A	R	5	2,3	G	18	18,0	G	30	29,1	R	14	13,1	INTERGENIC
1	259159316	C	A	A	8	0,8	C	18	18,0	C	29	29,0	M	16	13,3	INTERGENIC
1	259159323	A	T	T	8	0,8	A	20	20,0	A	32	31,1	W	16	13,3	INTERGENIC
1	259159382	G	A	R	9	2,7	G	26	26,0	G	36	35,1	R	17	14,3	INTERGENIC
1	259159554	A	G	G	3	0,3	A	27	27,0	A	32	32,0	A	18	17,1	INTERGENIC
1	259159637	A	G	G	6	0,6	A	21	21,0	A	28	26,2	R	15	12,3	INTERGENIC
1	259159685	T	C	C	8	0,8	T	26	26,0	Y	26	22,4	Y	20	16,4	INTERGENIC
1	259159707	A	G,T	K	8	0,3,5	A	25	25,0,0	R	32	22,7,3	W	21	17,1,3	INTERGENIC
1	259159940	C	T	Y	8	3,5	C	31	31,0	C	36	33,3	C	9	9,0	INTERGENIC
1	259160043	C	A	M	3	1,2	C	34	34,0	C	35	35,0	M	12	10,2	INTERGENIC
1	259160179	A	G	R	4	1,3	A	32	32,0	A	47	47,0	R	20	16,4	INTERGENIC
1	259161410	T	C	C	3	0,3	T	25	25,0	Y	40	36,4	T	17	16,1	UPSTREAM
1	259161420	C	T	T	5	0,5	C	24	24,0	Y	38	34,4	C	17	16,1	UPSTREAM
1	259161457	G	A	R	6	1,5	G	28	28,0	R	39	35,4	R	19	17,2	UPSTREAM
1	259161469	G	A	R	6	1,5	G	30	30,0	R	39	35,4	R	19	17,2	UPSTREAM
1	259161483	G	A	R	6	1,5	G	29	29,0	R	37	33,4	R	18	16,2	UPSTREAM
1	259161491	G	A	R	7	2,5	G	26	26,0	R	38	34,4	R	18	16,2	UPSTREAM
1	259161532	G	A	R	5	1,4	G	24	24,0	G	31	29,2	R	16	14,2	UPSTREAM
1	259161563	C	T	Y	4	1,3	C	26	26,0	C	25	25,0	C	16	15,1	UPSTREAM
1	259161720	G	A	R	15	11,4	G	24	24,0	G	40	38,2	G	19	18,1	UPSTREAM
1	259161732	G	A	R	17	13,4	G	26	26,0	G	44	42,2	R	26	23,3	UPSTREAM
1	259161744	G	A	R	21	16,5	G	26	26,0	G	45	43,2	R	28	24,4	UPSTREAM
1	259162031	C	G	S	16	12,4	C	20	20,0	C	32	30,2	C	29	29,0	UPSTREAM
1	259162102	C	T	Y	2	1,1	C	20	20,0	C	19	19,0	Y	13	9,4	UPSTREAM
1	259162123	A	G	G	1	0,1	A	19	19,0	A	18	17,1	R	8	6,2	UPSTREAM
1	259162163	G	A	R	3	1,2	G	13	13,0	G	17	16,1	G	4	4,0	UPSTREAM
1	259162172	T	C	Y	3	1,2	T	13	13,0	T	15	14,1	T	2	2,0	UPSTREAM
1	259162412	C	T	C	1	1,0	C	17	17,0	Y	18	15,3	C	9	9,0	UPSTREAM
1	259162502	C	G	C	1	1,0	C	19	19,0	S	36	26,10	C	6	6,0	UPSTREAM
1	259163160	C	T	T	2	0,2	C	34	34,0	Y	42	37,5	Y	13	11,2	UPSTREAM
1	259163166	G	A	A	2	0,2	G	32	32,0	R	44	38,6	R	13	11,2	UPSTREAM
1	259163181	C	T	T	3	0,3	C	32	32,0	Y	46	40,6	Y	13	11,2	UPSTREAM
1	259163279	G	T	T	3	0,3	G	26	26,0	K	35	28,7	K	8	6,2	UPSTREAM
1	259163335	T	C	C	1	0,1	T	22	22,0	Y	22	18,4	Y	7	6,1	UPSTREAM
1	259163352	G	A	A	1	0,1	G	19	19,0	R	17	14,3	R	8	7,1	UPSTREAM
1	259163364	C	T	T	1	0,1	C	20	20,0	Y	13	11,2	C	6	6,0	UPSTREAM
1	259163658	C	T	Y	5	2,3	C	9	9,0	C	14	14,0	Y	3	2,1	UPSTREAM
1	259163688	C	G	S	6	2,4	C	14	14,0	C	22	22,0	S	5	4,1	UPSTREAM
1	259163705	A	G	R	5	2,3	A	13	13,0	A	22	21,1	R	5	4,1	UPSTREAM
1	259163741	G	A	R	4	2,2	G	18	18,0	G	26	26,0	R	6	5,1	UPSTREAM
1	259163944	A	G	G	3	0,3	A	28	28,0	A	37	35,2	A	10	10,0	UPSTREAM
1	259164212	T	C	N	.	.	T	20	20,0	T	22	22,0	Y	9	7,2	UPSTREAM
1	259164246	C	T	N	.	.	C	19	19,0	C	23	23,0	Y	11	8,3	UPSTREAM
1	259164267	G	A	N	.	.	G	18	18,0	G	24	24,0	R	11	8,3	UPSTREAM
1	259164288	A	G	N	.	.	A	20	20,0	A	24	24,0	R	14	11,3	UPSTREAM
1	259164678	C	T	T	16	0,16	C	23	23,0	C	23	22,1	Y	28	11,17	UPSTREAM
1	259164692	C	G	G	16	0,16	C	22	22,0	C	25	24,1	S	31	11,20	UPSTREAM
1	259164708	T	C	C	16	0,16	T	20	20,0	T	27	25,2	Y	29	11,18	UPSTREAM
1	259164858	T	G	G	3	0,3	T	21	21,0	K	10	7,3	K	17	13,4	UPSTREAM
1	259164884	G	C	C	5	0,5	G	18	18,0	S	10	7,3	S	20	12,8	UPSTREAM
1	259164909	G	A	A	7	0,7	G	19	19,0	R	10	6,4	R	22	12,10	UPSTREAM
1	259164992	C	T	T	13	0,13	C	29	29,0	Y	13	11,2	Y	21	10,11	UPSTREAM
1	259165008	A	C	C	14	0,14	A	27	27,0	M	11	10,1	M	20	6,14	UPSTREAM
1	259165015	C	T	T	14	0,14	C	25	25,0	Y	11	10,1	Y	19	5,14	UPSTREAM
1	259165021	T	G	G	13	0,13	T	26	26,0	K	11	10,1	K	19	5,14	UPSTREAM
1	259165063	T	C	C	14	0,14	T	26	26,0	Y	15	13,2	Y	28	7,21	UPSTREAM
1	259165079	G	A	A	14	0,14	G	26	26,0	R	16	14,2	R	33	8,25	UPSTREAM
1	259165134	T	A	A	22	0,22	T	23	23,0	W	12	11,1	W	34	8,26	UPSTREAM
1	259165241	G	C	C	27	0,27	G	25	25,0	G	16	15,1	S	34	13,21	UTR_5_PRIME
1	259165270	C	T	T	23	0,23	C	27	27,0	Y	23	21,2	Y	34	12,22	UTR_5_PRIME
1	259165365	A	G	G	25	0,25	A	30	30,0	R	38	32,6	R	26	8,18	UTR_5_PRIME
1	259165576	G	C	C	36	0,36	G	31	31,0	S	32	26,6	S	40	10,30	INTRON
1	259165614	T	C	C	31	0,31	T	27	27,0	Y	30	24,6	Y	39	7,32	INTRON
1	259165654	A	G	G	32	0,32	A	27	27,0	R	38	30,8	R	39	12,27	INTRON
1	259165674	G	C	C	37	0,37	G	21	21,0	S	43	34,9	S	39	11,28	INTRON
1	259165805	C	T	T	31	0,31	C	27	27,0	Y	46	42,4	Y	39	13,26	INTRON
1	259165952	T	A	A	33	0,33	T	32	32,0	W	50	42,8	W	36	10,26	INTRON
1	259166328	G	T	T	24	0,24	G	36	36,0	K	52	46,6	K	29	7,22	SPLICE_SITE_REGION
1	259166413	T	C	C	24	0,24	T	30	30,0	Y	37	32,5	Y	35	10,25	INTRON
1	259166451	A	G	G	29	0,29	A	34	34,0	R	32	26,6	R	32	9,23	INTRON
1	259166592	C	T	T	31	0,31	C	36	36,0	Y	34	28,6	Y	48	19,29	INTRON
1	259166619	C	T	T	31	0,31	C	35	35,0	Y	37	32,5	Y	49	18,31	INTRON
1	259166636	T	A	A	31	0,31	T	40	40,0	W	38	32,6	W	50	19,31	INTRON
1	259166661	T	C	C	31	0,31	T	38	38,0	Y	36	32,4	Y	44	15,29	INTRON
1	259166693	A	T	T	29	0,29	A	30	30,0	W	39	34,5	W	52	20,32	INTRON
1	259166835	C	T	T	33	0,33	C	27	27,0	Y	43	34,9	Y	42	22,20	INTRON
1	259167293	A	G	G	26	0,26	A	30	30,0	R	39	32,7	R	33	15,18	INTRON
1	259167388	T	C	C	24	0,24	T	25	25,0	Y	27	22,5	Y	27	12,15	INTRON
1	259167414	T	C	C	22	0,22	T	24	24,0	Y	25	22,3	Y	31	14,17	INTRON
1	259167818	A	C	C	20	0,20	A	24	24,0	M	41	36,5	M	38	9,29	INTRON
1	259167950	A	G	G	25	0,25	A	27	27,0	R	34	30,4	R	40	14,26	NON_SYNONYMOUS_CODING	Att/Gtt	gene:Zm00001d033328
1	259168005	G	T	T	24	1,23	G	24	24,0	G	33	30,3	K	31	13,18	INTRON
1	259168208	A	G	A	33	33,0	A	20	20,0	A	39	39,0	R	37	32,5	INTRON
1	259168589	A	G	G	24	0,24	A	18	18,0	R	38	32,6	R	38	10,28	INTRON
1	259168683	C	G	G	21	0,21	C	20	20,0	S	33	26,7	S	44	10,34	SYNONYMOUS_CODING	gtC/gtG	gene:Zm00001d033328
1	259168857	A	C	C	9	0,9	A	27	27,0	A	28	26,2	M	28	16,12	INTRON
1	259169030	T	G	G	11	0,11	T	22	22,0	T	26	26,0	K	25	20,5	UTR_3_PRIME
1	259169051	A	G	G	10	0,10	A	22	22,0	A	25	25,0	R	28	20,8	UTR_3_PRIME
1	259169099	C	T	T	13	0,13	C	22	22,0	C	24	24,0	Y	29	23,6	UTR_3_PRIME
1	259169115	C	T	T	15	0,15	C	28	28,0	C	25	25,0	Y	26	20,6	UTR_3_PRIME
1	259169244	C	A	A	36	0,36	C	29	29,0	M	41	38,3	M	28	12,16	UTR_3_PRIME
1	259169355	A	T	T	27	0,27	A	30	30,0	A	40	38,2	W	37	14,23	UTR_3_PRIME
1	259169375	C	T	T	23	0,23	C	35	35,0	C	39	37,2	Y	37	13,24	UTR_3_PRIME
1	259169405	C	T	T	27	0,27	C	29	29,0	Y	41	37,4	Y	40	15,25	UTR_3_PRIME
1	259169504	C	T	T	27	0,27	C	25	25,0	C	38	35,3	Y	49	20,29	UTR_3_PRIME
1	259169561	A	T	T	21	0,21	A	22	22,0	W	39	36,3	W	41	20,21	UTR_3_PRIME
1	259169627	T	G	G	21	0,21	T	24	24,0	K	39	36,3	K	38	15,23	DOWNSTREAM
1	259169687	T	G	G	21	0,21	T	33	33,0	K	34	31,3	K	38	16,22	DOWNSTREAM
1	259169698	T	G	G	22	0,22	T	32	32,0	K	38	35,3	K	35	13,22	DOWNSTREAM
1	259169735	T	G	G	25	0,25	T	31	31,0	T	37	35,2	K	39	14,25	DOWNSTREAM
1	259169786	T	A	A	30	0,30	T	28	28,0	W	36	30,6	W	37	14,23	DOWNSTREAM
1	259169796	T	A	A	29	0,29	T	30	30,0	W	40	34,6	W	37	15,22	DOWNSTREAM
1	259169819	C	T	T	28	0,28	C	28	28,0	Y	37	32,5	Y	40	14,26	DOWNSTREAM
1	259169829	A	G	G	26	0,26	A	27	27,0	R	40	34,6	R	40	14,26	DOWNSTREAM
1	259169896	T	A	A	22	0,22	T	24	24,0	W	35	27,8	W	41	16,25	DOWNSTREAM
1	259169908	A	G	G	19	0,19	A	23	23,0	R	39	32,7	R	41	17,24	DOWNSTREAM
1	259170132	C	T	T	4	0,4	C	36	36,0	Y	46	37,9	Y	16	10,6	DOWNSTREAM
1	259170142	C	G	S	6	1,5	C	38	38,0	S	54	46,8	C	15	14,1	DOWNSTREAM
1	259170192	C	T	C	14	13,1	C	42	42,0	Y	69	58,11	Y	19	14,5	DOWNSTREAM
1	259170198	C	T	Y	15	1,14	C	39	39,0	Y	67	53,14	Y	19	16,3	DOWNSTREAM
1	259170207	C	T	C	15	14,1	C	36	36,0	Y	63	52,11	Y	17	13,4	DOWNSTREAM
1	259170304	T	C	C	21	0,21	T	33	33,0	Y	63	45,18	Y	24	12,12	DOWNSTREAM
1	259170312	G	A	A	21	0,21	G	33	33,0	R	65	44,21	R	25	13,12	DOWNSTREAM
1	259170379	T	C	C	26	0,26	T	32	32,0	Y	62	40,22	Y	23	11,12	DOWNSTREAM
1	259170420	G	A	A	26	0,26	G	27	27,0	R	57	30,27	R	21	14,7	DOWNSTREAM
1	259170467	G	A	A	20	0,20	G	28	28,0	R	59	32,27	R	27	13,14	DOWNSTREAM
1	259170473	A	C	C	20	0,20	A	27	27,0	M	60	32,28	M	28	14,14	DOWNSTREAM
1	259170528	G	A	R	19	3,16	G	30	30,0	R	62	37,25	R	30	16,14	DOWNSTREAM
1	259170580	A	C	M	26	10,16	A	25	25,0	M	65	43,22	M	31	16,15	DOWNSTREAM
1	259170589	C	T	Y	29	19,10	C	25	25,0	C	62	58,4	Y	29	25,4	DOWNSTREAM
1	259170599	G	A	R	30	10,20	G	28	28,0	R	62	42,20	R	32	19,13	DOWNSTREAM
1	259170605	C	T	Y	31	21,10	C	27	27,0	C	60	56,4	Y	31	27,4	DOWNSTREAM
1	259170616	A	T	W	32	22,10	A	26	26,0	W	56	52,4	W	30	26,4	DOWNSTREAM
1	259170660	C	A	M	33	26,7	C	28	28,0	C	54	52,2	C	28	28,0	DOWNSTREAM
1	259170667	C	T	Y	34	11,23	C	29	29,0	Y	51	39,12	Y	28	18,10	DOWNSTREAM
1	259170729	C	T	Y	30	10,20	C	34	34,0	Y	53	41,12	Y	33	21,12	DOWNSTREAM
1	259170778	A	G	G	31	0,31	A	35	35,0	R	51	36,15	R	34	11,23	DOWNSTREAM
1	259170855	G	A	R	30	4,26	G	36	36,0	R	46	29,17	R	40	19,21	DOWNSTREAM
1	259170899	T	G	G	31	0,31	T	32	32,0	K	51	24,27	K	27	17,10	DOWNSTREAM
1	259170921	C	G	G	30	0,30	C	27	27,0	S	54	26,28	S	30	16,14	DOWNSTREAM
1	259170983	T	C	C	28	0,28	T	19	19,0	Y	48	23,25	Y	20	10,10	DOWNSTREAM
1	259170992	A	G	G	31	0,31	A	22	22,0	R	48	24,24	R	18	9,9	DOWNSTREAM
1	259171005	T	C	C	37	0,37	T	21	21,0	Y	50	25,25	Y	20	9,11	DOWNSTREAM
1	259171014	G	A	A	35	0,35	G	20	20,0	R	43	24,19	R	19	7,12	DOWNSTREAM
1	259171035	C	T	T	30	0,30	C	18	18,0	Y	37	21,16	Y	20	8,12	DOWNSTREAM
1	259173674	A	C	C	2	0,2	A	26	26,0	M	37	34,3	M	18	14,4	DOWNSTREAM
1	259173725	C	T	T	2	0,2	C	25	25,0	Y	37	32,5	Y	21	15,6	DOWNSTREAM
1	259173773	T	C	C	1	0,1	T	29	29,0	Y	32	27,5	Y	21	14,7	DOWNSTREAM
1	259173810	T	C	N	.	.	T	30	30,0	Y	29	27,2	Y	15	10,5	DOWNSTREAM
1	259173819	C	T	N	.	.	C	27	27,0	C	30	28,2	Y	15	10,5	DOWNSTREAM
1	259173865	A	G	N	.	.	A	28	28,0	A	26	25,1	R	17	12,5	DOWNSTREAM
1	259173964	A	C	N	.	.	A	33	33,0	A	31	29,2	M	16	13,3	DOWNSTREAM
1	259174155	A	G	G	2	0,2	A	29	29,0	A	36	35,1	A	12	11,1	DOWNSTREAM
1	259174220	A	G	G	8	0,8	A	29	29,0	A	36	34,2	R	11	6,5	DOWNSTREAM
1	259174297	G	A	A	17	0,17	G	25	25,0	R	40	27,13	R	18	7,11	DOWNSTREAM
1	259174326	A	C	C	21	0,21	A	23	23,0	M	47	31,16	M	23	11,12	DOWNSTREAM
1	259174474	G	C	C	17	0,17	G	30	30,0	S	31	26,5	S	20	11,9	DOWNSTREAM
1	259174624	T	C	C	17	0,17	T	27	27,0	Y	40	36,4	Y	20	14,6	DOWNSTREAM
1	259174668	T	C	C	15	0,15	T	26	26,0	Y	40	35,5	Y	28	21,7	INTERGENIC
1	259174710	A	G	G	17	0,17	A	29	29,0	R	44	34,10	R	27	22,5	INTERGENIC
1	259174733	C	T	T	18	0,18	C	28	28,0	Y	45	34,11	Y	28	22,6	INTERGENIC
1	259174825	C	T	T	18	0,18	C	28	28,0	Y	33	24,9	Y	24	18,6	INTERGENIC
1	259174846	A	G	G	17	0,17	A	27	27,0	R	30	23,7	R	21	16,5	INTERGENIC
1	259174863	A	G	G	16	0,16	A	27	27,0	R	28	21,7	R	19	14,5	INTERGENIC
1	259174877	A	T	T	12	0,12	A	28	28,0	W	26	20,6	W	21	17,4	INTERGENIC
1	259174895	G	A	A	7	0,7	G	28	28,0	R	27	21,6	R	20	18,2	INTERGENIC
1	259174963	T	C	C	5	0,5	T	32	32,0	Y	32	29,3	T	21	20,1	INTERGENIC
1	259175167	T	C	C	34	0,34	T	36	36,0	Y	45	39,6	Y	41	11,30	INTERGENIC
1	259175416	G	A	A	25	0,25	G	31	31,0	R	31	27,4	R	42	12,30	INTERGENIC
1	259175559	G	A	A	27	0,27	G	38	38,0	R	41	34,7	R	44	17,27	INTERGENIC
1	259175577	G	A	A	29	0,29	G	43	43,0	R	40	33,7	R	42	17,25	INTERGENIC
1	259175593	T	C	C	27	0,27	T	39	39,0	Y	42	34,8	Y	42	16,26	INTERGENIC
1	259175657	C	A	A	30	0,30	C	37	37,0	M	38	32,6	M	43	11,32	INTERGENIC
1	259175779	T	C	C	30	0,30	T	30	30,0	Y	38	34,4	Y	43	18,25	INTERGENIC
1	259175793	A	G	G	33	0,33	A	29	29,0	R	36	33,3	R	42	17,25	INTERGENIC
1	259175887	T	G	G	27	1,26	T	36	36,0	K	36	32,4	K	38	19,19	INTERGENIC
1	259175930	G	C	C	10	0,10	G	33	33,0	S	29	27,2	S	25	18,7	INTERGENIC
1	259175982	C	T	N	.	.	C	36	36,0	C	27	27,0	Y	16	13,3	INTERGENIC
1	259176012	A	G	N	.	.	A	35	35,0	A	25	25,0	R	15	12,3	INTERGENIC
1	259176423	T	A	A	18	0,18	T	16	16,0	W	10	8,2	W	28	7,21	INTERGENIC
1	259176440	A	T	T	15	0,15	A	23	23,0	W	16	14,2	W	24	5,19	INTERGENIC
1	259176452	C	T	T	14	0,14	C	25	25,0	Y	19	17,2	Y	25	5,20	INTERGENIC
1	259176469	T	G	G	14	0,14	T	24	24,0	K	21	19,2	K	26	4,22	INTERGENIC
1	259176562	G	A	A	19	0,19	G	29	29,0	G	30	28,2	R	25	8,17	INTERGENIC
1	259176580	C	G	G	23	0,23	C	27	27,0	S	28	25,3	S	24	8,16	INTERGENIC
1	259176591	G	A	A	23	0,23	G	22	22,0	R	26	23,3	R	25	9,16	INTERGENIC
1	259177170	C	T	T	2	0,2	C	16	16,0	C	26	25,1	C	9	9,0	INTERGENIC
1	259177177	C	T	T	2	0,2	C	17	17,0	C	26	25,1	C	9	9,0	INTERGENIC
1	259177224	T	C	Y	7	4,3	T	18	18,0	Y	26	24,2	Y	12	11,1	INTERGENIC
1	259177266	C	T	C	14	14,0	Y	27	23,4	C	27	27,0	C	16	16,0	INTERGENIC
1	259177304	G	A	G	21	21,0	R	26	17,9	G	30	29,1	G	25	24,1	INTERGENIC
1	259177320	G	A	R	20	16,4	G	26	26,0	G	33	32,1	G	24	24,0	INTERGENIC
1	259177399	A	T	A	25	23,2	W	33	25,8	A	42	41,1	A	27	24,3	INTERGENIC
1	259177454	G	A	R	27	21,6	G	34	34,0	G	40	37,3	G	21	20,1	INTERGENIC
1	259177471	G	A	R	25	19,6	G	37	34,3	G	34	33,1	G	20	20,0	INTERGENIC
1	259177483	G	A	R	23	18,5	G	35	35,0	G	37	36,1	G	19	19,0	INTERGENIC
1	259177544	T	G	K	9	6,3	T	32	32,0	T	34	34,0	T	14	14,0	INTERGENIC
1	259177793	A	G	G	3	0,3	A	19	19,0	A	26	26,0	A	15	15,0	INTERGENIC
1	259177830	G	A	A	2	0,2	G	14	14,0	G	28	28,0	G	15	15,0	INTERGENIC
1	259177836	G	A	A	2	0,2	G	14	14,0	G	29	29,0	G	13	13,0	INTERGENIC
1	259181726	T	A	A	2	0,2	T	6	6,0	W	10	9,1	W	6	5,1	INTERGENIC
1	259181866	G	A	A	1	0,1	G	7	7,0	R	5	3,2	G	5	5,0	INTERGENIC
1	259181875	T	C	T	1	1,0	T	8	8,0	Y	5	3,2	T	5	5,0	INTERGENIC
1	259182358	G	A	A	13	0,13	G	39	39,0	G	30	29,1	R	19	12,7	INTERGENIC
1	259182388	C	G	G	18	0,18	C	33	33,0	C	31	29,2	S	22	12,10	INTERGENIC
1	259182439	C	T	T	29	0,29	C	37	37,0	Y	33	28,5	Y	30	15,15	INTERGENIC
1	259182462	G	A	A	31	0,31	G	33	33,0	R	36	28,8	R	35	16,19	INTERGENIC
1	259182535	T	C	C	26	0,26	T	26	26,0	Y	31	21,10	Y	43	15,28	INTERGENIC
1	259182600	G	A	A	26	0,26	G	23	23,0	R	32	26,6	R	41	15,26	INTERGENIC
1	259182634	T	C	C	29	0,29	T	22	22,0	Y	37	33,4	Y	38	15,23	INTERGENIC
1	259182658	C	A	A	31	0,31	C	22	22,0	M	39	34,5	M	33	13,20	INTERGENIC
1	259182682	G	C	C	32	0,32	G	25	25,0	S	39	36,3	S	35	14,21	INTERGENIC
1	259182709	T	C	C	29	0,29	T	23	23,0	Y	41	38,3	Y	28	14,14	INTERGENIC
1	259182764	T	C	C	14	0,14	T	23	23,0	T	35	33,2	Y	23	16,7	INTERGENIC
1	259182924	T	G	G	3	0,3	T	36	36,0	T	32	30,2	K	13	10,3	INTERGENIC
1	259183018	A	C	C	4	0,4	A	34	34,0	A	41	39,2	M	15	10,5	INTERGENIC
1	259183061	C	A	A	2	0,2	C	37	37,0	C	39	39,0	M	14	12,2	INTERGENIC
1	259183259	A	G	N	.	.	A	24	24,0	A	19	19,0	R	7	5,2	INTERGENIC
1	259184385	G	A	R	9	5,4	G	25	25,0	G	31	31,0	R	21	16,5	INTERGENIC
1	259184438	T	C	Y	8	2,6	T	27	27,0	T	24	23,1	Y	22	16,6	INTERGENIC
1	259184532	A	G	G	23	0,23	A	21	21,0	R	47	31,16	R	27	16,11	INTERGENIC
1	259184590	G	A	R	45	33,12	G	25	25,0	G	62	59,3	R	36	29,7	INTERGENIC
1	259184800	G	T	K	34	23,11	G	21	21,0	G	52	49,3	K	20	15,5	INTERGENIC
1	259184823	C	T	Y	29	20,9	C	20	20,0	C	47	46,1	Y	18	16,2	INTERGENIC
1	259184845	C	G	S	21	17,4	C	22	22,0	C	47	46,1	S	18	16,2	INTERGENIC
1	259184858	A	G	R	15	12,3	A	23	23,0	A	45	45,0	A	13	13,0	INTERGENIC
1	259184898	T	C	C	8	0,8	T	21	21,0	T	32	31,1	T	12	11,1	INTERGENIC
1	259184966	C	T	T	4	0,4	C	22	22,0	C	35	34,1	Y	13	12,1	INTERGENIC
1	259184987	C	T	T	3	0,3	C	25	25,0	C	35	34,1	Y	11	10,1	INTERGENIC
1	259185045	C	T	T	3	0,3	C	26	26,0	C	40	39,1	Y	13	12,1	INTERGENIC
1	259185313	T	C	N	.	.	T	22	22,0	T	24	24,0	Y	23	18,5	INTERGENIC
1	259185651	T	C	N	.	.	T	31	31,0	T	38	38,0	Y	17	12,5	INTERGENIC
1	259186332	C	T	T	6	0,6	C	28	28,0	Y	39	34,5	Y	23	20,3	INTERGENIC
1	259186391	G	A	A	3	0,3	G	29	29,0	R	32	28,4	G	21	20,1	INTERGENIC
1	259186415	T	C	C	3	0,3	T	27	26,1	Y	34	30,4	T	24	23,1	INTERGENIC
1	259186432	C	T	Y	4	1,3	C	28	28,0	Y	37	32,5	C	25	25,0	INTERGENIC
1	259187351	A	G	N	.	.	A	17	17,0	A	25	25,0	R	9	7,2	INTERGENIC
1	259188035	G	A	A	2	0,2	G	17	17,0	G	8	8,0	R	12	10,2	INTERGENIC
1	259188042	C	T	T	2	0,2	C	19	19,0	C	8	8,0	Y	12	10,2	INTERGENIC
1	259188067	T	C	C	2	0,2	T	23	23,0	T	13	13,0	Y	16	14,2	INTERGENIC
1	259188074	T	C	C	3	0,3	T	25	25,0	T	13	13,0	Y	16	14,2	INTERGENIC
1	259188887	T	C	C	1	0,1	T	16	16,0	T	37	37,0	Y	15	12,3	INTERGENIC
1	259188905	A	G	G	1	0,1	A	12	12,0	A	34	34,0	R	16	13,3	INTERGENIC
1	259189248	G	T	T	5	0,5	G	30	29,1	G	25	25,0	K	13	11,2	INTERGENIC
1	259189290	A	T	T	6	0,6	A	31	31,0	A	25	25,0	W	13	11,2	INTERGENIC
1	259189312	C	T	T	8	0,8	C	26	26,0	C	28	27,1	Y	11	9,2	INTERGENIC
1	259189327	G	A	A	9	0,9	G	27	27,0	G	30	28,2	R	10	8,2	INTERGENIC
1	259189563	C	T	Y	16	10,6	C	25	25,0	C	35	33,2	Y	24	18,6	INTERGENIC
1	259189580	G	A	R	15	11,4	G	23	23,0	G	39	38,1	G	20	20,0	INTERGENIC
1	259189621	G	A	R	10	4,6	G	29	29,0	G	45	42,3	R	21	14,7	INTERGENIC
1	259189654	T	C	C	3	0,3	T	31	31,0	Y	51	47,4	Y	15	10,5	INTERGENIC
1	259189672	A	C	C	3	0,3	A	31	31,0	M	56	52,4	M	18	13,5	INTERGENIC
1	259189862	T	C	Y	6	0,6	T	24	24,0	Y	39	33,6	Y	23	15,8	INTERGENIC
1	259189984	G	A	R	6	2,4	G	23	23,0	G	26	26,0	R	14	8,6	INTERGENIC
1	259190012	C	T	Y	5	1,4	C	28	28,0	C	28	27,1	Y	15	7,8	INTERGENIC
1	259190082	C	T	T	5	0,5	C	36	36,0	C	32	31,1	Y	15	11,4	INTERGENIC
1	259190106	A	G	G	6	0,6	A	33	33,0	R	32	29,3	R	20	14,6	INTERGENIC
1	259190156	A	T	T	15	0,15	A	35	35,0	A	39	36,3	W	27	17,10	INTERGENIC
1	259190264	G	T	K	11	1,10	G	36	36,0	K	39	32,7	K	34	19,15	INTERGENIC
1	259190315	A	G	G	3	0,3	A	37	37,0	R	41	32,9	R	29	15,14	INTERGENIC
1	259190539	A	C	C	4	0,4	A	29	29,0	M	41	35,6	M	26	18,8	INTERGENIC
1	259190548	A	G	G	4	0,4	A	30	30,0	R	38	34,4	R	28	20,8	INTERGENIC
1	259190623	G	A	A	4	0,4	G	25	25,0	R	29	25,4	R	25	22,3	INTERGENIC
1	259190644	A	C	C	5	0,5	A	24	24,0	M	29	25,4	M	23	20,3	INTERGENIC
1	259190723	C	A	A	6	0,6	C	26	25,1	C	33	32,1	C	26	25,1	INTERGENIC
1	259190978	A	G	G	2	0,2	A	22	22,0	A	38	38,0	A	17	17,0	INTERGENIC
1	259191007	T	C	C	2	0,2	T	22	22,0	T	34	33,1	T	16	15,1	INTERGENIC
1	259191015	C	T	T	2	0,2	C	26	26,0	C	36	35,1	C	19	18,1	INTERGENIC
1	259191047	A	G	G	2	0,2	A	27	27,0	A	35	34,1	A	20	18,2	INTERGENIC
1	259191118	A	G	G	7	0,7	A	41	41,0	R	30	27,3	R	23	21,2	INTERGENIC
1	259191127	T	C	C	7	0,7	T	41	41,0	Y	31	28,3	Y	23	21,2	INTERGENIC
1	259191177	A	C	C	8	0,8	A	34	34,0	A	22	20,2	A	22	20,2	INTERGENIC
1	259191247	A	C	C	3	0,3	A	23	23,0	M	14	13,1	M	12	10,2	INTERGENIC
1	259191265	C	A	A	2	0,2	C	12	12,0	C	11	11,0	M	12	10,2	INTERGENIC
1	259191591	C	T	T	2	0,2	C	21	21,0	C	27	27,0	C	13	13,0	INTERGENIC
1	259192001	T	C	C	4	0,4	T	23	23,0	T	38	38,0	T	16	15,1	INTERGENIC
1	259192040	A	T	T	1	0,1	A	22	22,0	A	39	39,0	W	16	14,2	INTERGENIC
1	259192093	G	A	A	4	0,4	G	24	24,0	G	37	36,1	G	17	16,1	INTERGENIC
1	259192104	G	C	C	4	0,4	G	24	24,0	G	39	36,3	S	20	18,2	INTERGENIC
1	259192294	C	T	Y	7	5,2	C	24	24,0	C	33	33,0	C	18	18,0	INTERGENIC
1	259192741	T	A	A	4	0,4	T	26	26,0	T	29	27,2	W	25	17,8	INTERGENIC
1	259192856	C	T	Y	8	2,6	C	25	25,0	Y	38	32,6	Y	25	14,11	INTERGENIC
1	259192869	G	A	R	9	3,6	G	24	24,0	R	34	28,6	R	27	16,11	INTERGENIC
1	259192877	C	A	M	10	4,6	C	24	24,0	M	33	26,7	M	29	17,12	INTERGENIC
1	259192900	A	G	R	10	7,3	A	22	22,0	A	29	28,1	A	28	27,1	INTERGENIC
1	259192954	T	A	W	11	6,5	T	22	22,0	W	25	21,4	W	26	18,8	INTERGENIC
1	259192985	G	A	R	9	6,3	G	27	27,0	R	25	22,3	R	30	23,7	INTERGENIC
1	259193008	C	T	C	3	3,0	C	26	26,0	Y	24	22,2	Y	23	19,4	INTERGENIC
1	259193085	A	C	C	2	0,2	A	29	29,0	A	33	32,1	A	16	16,0	INTERGENIC
1	259193445	A	C	C	2	0,2	A	25	25,0	A	34	34,0	M	22	15,7	INTERGENIC
1	259193533	G	A	A	5	0,5	G	24	23,1	G	26	26,0	R	24	16,8	INTERGENIC
1	259193573	C	A	A	5	0,5	C	28	28,0	C	26	26,0	M	23	19,4	INTERGENIC
1	259193605	C	A	A	6	0,6	C	24	24,0	C	26	26,0	M	18	13,5	INTERGENIC
1	259193623	C	T	T	7	0,7	C	27	27,0	C	25	25,0	Y	17	12,5	INTERGENIC
1	259193770	A	G	G	4	0,4	A	34	34,0	A	31	31,0	R	19	13,6	INTERGENIC
1	259193990	G	A	N	.	.	G	27	27,0	G	22	22,0	R	12	9,3	INTERGENIC
1	259194500	C	T	T	10	0,10	C	20	20,0	Y	20	17,3	Y	18	11,7	INTERGENIC
1	259194655	C	T	T	24	1,23	C	32	32,0	Y	44	32,12	Y	47	15,32	INTERGENIC
1	259194700	G	A	R	28	2,26	G	36	36,0	R	42	30,12	R	43	14,29	INTERGENIC
1	259194764	G	A	R	28	24,4	G	23	23,0	G	40	40,0	G	49	49,0	INTERGENIC
1	259194780	T	A	W	27	23,4	T	24	24,0	T	41	40,1	T	48	48,0	INTERGENIC
1	259194849	C	A	M	26	5,21	C	22	22,0	M	37	33,4	M	48	16,32	INTERGENIC
1	259194880	T	C	Y	18	4,14	T	28	28,0	T	37	35,2	Y	40	17,23	INTERGENIC
1	259194971	C	T	T	4	0,4	C	26	26,0	C	36	35,1	Y	25	15,10	INTERGENIC
1	259195001	C	G	G	3	0,3	C	27	27,0	C	36	35,1	S	22	17,5	INTERGENIC
1	259195037	T	A	A	4	0,4	T	24	24,0	T	32	31,1	W	25	15,10	INTERGENIC
1	259195228	C	T	T	23	0,23	C	41	41,0	Y	40	35,5	Y	31	14,17	INTERGENIC
1	259195260	C	T	T	19	0,19	C	37	37,0	Y	34	30,4	Y	34	19,15	INTERGENIC
1	259195428	T	C	Y	6	1,5	T	22	22,0	T	32	32,0	Y	16	13,3	INTERGENIC
1	259195443	G	T	K	5	1,4	G	23	23,0	G	34	34,0	K	15	13,2	INTERGENIC
1	259195469	A	G	G	2	0,2	A	24	24,0	A	34	34,0	R	11	9,2	INTERGENIC
1	259195694	C	T	T	2	0,2	C	26	26,0	C	21	21,0	C	9	9,0	INTERGENIC
1	259195703	G	A	A	2	0,2	G	26	26,0	G	21	21,0	G	6	6,0	INTERGENIC
1	259195776	G	A	R	3	1,2	G	28	28,0	G	26	24,2	R	11	10,1	INTERGENIC
1	259195803	G	A	R	3	1,2	G	23	23,0	R	25	23,2	R	10	9,1	INTERGENIC
1	259195816	G	C	S	3	1,2	G	21	21,0	S	25	23,2	S	11	10,1	INTERGENIC
1	259195833	A	G	G	2	0,2	A	21	21,0	A	25	24,1	R	10	9,1	INTERGENIC
1	259195857	G	A	R	5	2,3	G	22	22,0	G	26	25,1	R	10	8,2	INTERGENIC
1	259195872	A	G	R	6	4,2	A	20	20,0	A	24	24,0	R	9	7,2	INTERGENIC
1	259195884	G	T	K	7	3,4	G	22	22,0	G	19	19,0	K	10	8,2	INTERGENIC
1	259196231	T	C	N	.	.	T	25	25,0	T	26	26,0	Y	16	12,4	INTERGENIC
1	259196284	A	G	N	.	.	A	29	29,0	A	24	24,0	R	14	9,5	INTERGENIC
1	259197298	C	A	M	2	1,1	C	25	25,0	C	30	30,0	M	8	6,2	INTERGENIC
1	259197323	C	T	T	1	0,1	C	28	28,0	C	31	30,1	Y	12	7,5	INTERGENIC
1	259197376	C	A	N	.	.	C	27	27,0	C	30	30,0	M	10	7,3	INTERGENIC
1	259197523	C	T	C	1	1,0	C	23	23,0	C	22	22,0	Y	12	9,3	INTERGENIC
1	259197532	C	T	C	1	1,0	C	23	23,0	C	24	24,0	Y	11	8,3	INTERGENIC
1	259198180	C	T	T	3	0,3	C	29	29,0	C	34	32,2	Y	15	13,2	INTERGENIC
1	259198219	G	A	A	4	0,4	G	31	31,0	G	37	34,3	R	19	17,2	INTERGENIC
1	259198225	C	A	C	4	4,0	C	30	30,0	C	36	36,0	M	20	18,2	INTERGENIC
1	259198233	G	A	G	4	4,0	G	30	30,0	G	35	35,0	R	20	17,3	INTERGENIC
1	259198318	T	C	C	5	0,5	T	28	28,0	Y	36	31,5	Y	22	19,3	INTERGENIC
1	259198410	G	A	A	4	0,4	G	26	26,0	R	44	39,5	R	18	14,4	INTERGENIC
1	259198467	A	C	C	2	0,2	A	24	24,0	A	37	34,3	M	18	15,3	INTERGENIC
1	259199914	G	A	N	.	.	G	31	31,0	G	35	35,0	R	12	9,3	INTERGENIC
1	259200367	T	A	N	.	.	T	33	33,0	T	33	33,0	W	11	8,3	INTERGENIC
1	259200505	A	G	G	1	0,1	A	33	33,0	A	43	42,1	R	14	11,3	INTERGENIC
1	259200576	C	T	Y	4	1,3	C	31	31,0	C	36	35,1	Y	16	14,2	INTERGENIC
1	259200587	G	A	R	5	1,4	G	32	32,0	G	35	34,1	R	18	15,3	INTERGENIC
1	259200600	T	A	W	5	1,4	T	32	32,0	T	38	37,1	W	20	17,3	INTERGENIC
1	259200625	G	A	R	4	1,3	G	29	29,0	G	39	38,1	R	19	17,2	INTERGENIC
1	259200842	C	T	Y	7	3,4	C	24	24,0	C	42	40,2	Y	24	20,4	INTERGENIC
1	259201158	C	T	T	2	0,2	C	20	20,0	C	43	39,4	Y	18	15,3	INTERGENIC
1	259201482	A	G	G	4	0,4	A	39	39,0	A	25	24,1	R	18	16,2	INTERGENIC
1	259201493	A	G	G	6	0,6	A	42	42,0	A	28	27,1	R	17	15,2	INTERGENIC
1	259201651	G	A	R	47	23,24	G	39	39,0	G	63	59,4	R	49	39,10	INTERGENIC
1	259201677	G	T	K	62	47,15	G	43	43,0	K	67	61,6	K	55	42,13	INTERGENIC
1	259201706	T	C	Y	63	49,14	T	35	35,0	Y	77	68,9	Y	56	45,11	INTERGENIC
1	259201996	G	A	R	24	17,7	G	34	34,0	G	51	51,0	R	31	28,3	INTERGENIC
1	259202039	A	G	R	10	2,8	A	36	36,0	A	49	49,0	A	25	23,2	INTERGENIC
1	259202047	C	T	Y	9	6,3	C	37	37,0	C	49	49,0	C	23	22,1	INTERGENIC
1	259202592	T	C	C	2	0,2	T	13	13,0	T	13	13,0	Y	5	4,1	INTERGENIC
1	259202608	T	C	C	2	0,2	T	14	14,0	T	17	17,0	Y	7	6,1	INTERGENIC
1	259202705	A	C	C	4	0,4	A	25	25,0	M	32	27,5	M	12	11,1	INTERGENIC
1	259202941	T	C	C	3	0,3	T	23	23,0	T	47	44,3	Y	15	12,3	INTERGENIC
1	259203016	T	C	C	3	0,3	T	16	16,0	T	45	45,0	T	12	12,0	INTERGENIC
1	259203114	C	T	T	3	0,3	C	26	26,0	C	38	36,2	C	10	10,0	INTERGENIC
1	259203126	C	T	T	3	0,3	C	25	25,0	C	41	39,2	C	11	11,0	INTERGENIC
1	259203142	C	T	T	3	0,3	C	30	30,0	C	40	38,2	C	10	10,0	INTERGENIC
1	259203281	A	G	G	2	0,2	A	15	15,0	A	38	37,1	R	10	6,4	INTERGENIC
1	259203315	G	A	A	6	0,6	G	17	17,0	G	40	38,2	R	13	6,7	INTERGENIC
1	259203331	G	A	A	9	0,9	G	21	21,0	G	37	35,2	R	22	7,15	INTERGENIC
1	259203362	C	A	A	13	0,13	C	21	21,0	M	39	35,4	M	31	11,20	INTERGENIC
1	259203370	C	T	T	13	0,13	C	22	22,0	Y	41	37,4	Y	32	11,21	INTERGENIC
1	259203435	C	T	T	22	0,22	C	27	27,0	Y	39	34,5	Y	39	12,27	INTERGENIC
1	259203536	A	T	T	30	0,30	A	36	36,0	W	35	31,4	W	26	6,20	INTERGENIC
1	259203629	A	G	G	31	0,31	A	37	37,0	R	28	25,3	R	40	13,27	INTERGENIC
1	259203690	C	T	T	27	0,27	C	37	37,0	Y	30	26,4	Y	46	16,30	INTERGENIC
1	259203744	A	G	G	30	0,30	A	43	43,0	R	29	24,5	R	35	16,19	INTERGENIC
1	259203801	G	A	A	18	0,18	G	39	39,0	R	28	24,4	R	35	15,20	INTERGENIC
1	259203813	T	C	C	20	0,20	T	40	40,0	Y	30	26,4	Y	37	17,20	INTERGENIC
1	259203827	G	A	A	19	0,19	G	42	42,0	R	30	26,4	R	39	16,23	INTERGENIC
1	259203851	C	T	T	22	0,22	C	39	39,0	Y	27	23,4	Y	40	15,25	INTERGENIC
1	259203910	T	C	C	24	0,24	T	32	32,0	Y	25	23,2	Y	54	15,39	INTERGENIC
1	259203982	G	A	A	23	0,23	G	31	31,0	R	36	28,8	R	46	12,34	INTERGENIC
1	259204046	G	A	A	22	0,22	G	31	31,0	R	36	26,10	R	39	12,27	INTERGENIC
1	259204153	T	C	C	25	0,25	T	37	37,0	Y	37	32,5	Y	44	15,29	INTERGENIC
1	259204260	G	T	T	22	0,22	G	33	33,0	K	43	36,7	K	35	11,24	INTERGENIC
1	259204273	G	T	T	19	0,19	G	29	29,0	K	39	33,6	K	33	12,21	INTERGENIC
1	259204298	G	A	A	18	0,18	G	30	30,0	R	38	32,6	R	32	10,22	INTERGENIC
1	259204325	A	G	G	18	0,18	A	30	30,0	R	33	28,5	R	37	11,26	INTERGENIC
1	259204393	T	A	A	18	0,18	T	33	33,0	W	22	17,5	W	32	7,25	INTERGENIC
1	259204413	T	G	G	23	0,23	T	33	33,0	K	21	17,4	K	37	14,23	INTERGENIC
1	259204432	G	A	A	27	0,27	G	29	29,0	R	24	18,6	R	38	15,23	INTERGENIC
1	259204450	G	A	A	28	0,28	G	33	33,0	R	25	18,7	R	38	17,21	INTERGENIC
1	259204474	A	G	G	31	0,31	A	30	30,0	R	33	28,5	R	33	15,18	INTERGENIC
1	259204533	T	C	C	34	0,34	T	27	27,0	Y	42	35,7	Y	36	20,16	INTERGENIC
1	259204695	T	G	G	36	0,36	T	18	18,0	K	52	36,16	K	34	17,17	INTERGENIC
1	259204740	T	C	C	35	0,35	T	22	22,0	Y	54	42,12	Y	37	17,20	INTERGENIC
1	259204775	C	T	T	35	0,35	C	30	30,0	Y	52	43,9	Y	34	15,19	INTERGENIC
1	259204781	C	T	T	31	0,31	C	31	31,0	Y	51	42,9	Y	31	13,18	INTERGENIC
1	259204802	A	C	C	36	0,36	A	35	35,0	M	55	47,8	M	30	14,16	INTERGENIC
1	259204816	C	G	G	33	0,33	C	32	32,0	S	57	50,7	S	30	13,17	INTERGENIC
1	259204900	T	C	C	34	0,34	T	40	40,0	Y	43	40,3	Y	34	12,22	INTERGENIC
1	259204942	A	G	G	34	0,34	A	37	37,0	R	33	29,4	R	40	16,24	INTERGENIC
1	259205115	G	T	T	33	0,33	G	37	37,0	K	26	23,3	K	37	17,20	INTERGENIC
1	259205270	C	T	T	23	0,23	C	28	28,0	Y	35	29,6	Y	39	13,26	INTERGENIC
1	259205279	G	A	A	21	0,21	G	28	28,0	R	36	30,6	R	42	15,27	INTERGENIC
1	259205307	A	C	C	22	0,22	A	29	29,0	M	35	29,6	M	43	13,30	INTERGENIC
1	259205358	G	A	A	28	0,28	G	29	29,0	R	29	25,4	R	38	10,28	INTERGENIC
1	259205465	G	A	A	22	0,22	G	27	27,0	R	21	16,5	R	36	11,25	INTERGENIC
1	259205491	G	A	A	22	0,22	G	25	25,0	R	21	17,4	R	31	11,20	INTERGENIC
1	259205549	C	A	A	19	0,19	C	25	25,0	M	13	9,4	M	27	12,15	INTERGENIC
1	259205575	A	G	G	18	0,18	A	18	18,0	R	9	7,2	R	27	11,16	INTERGENIC
1	259205590	C	T	T	19	0,19	C	22	22,0	Y	8	7,1	Y	27	9,18	INTERGENIC
1	259205602	A	G	G	17	0,17	A	21	21,0	R	10	9,1	R	27	10,17	INTERGENIC
1	259205644	G	A	A	11	0,11	G	18	18,0	G	8	8,0	R	27	9,18	INTERGENIC
1	259205723	C	A	A	9	0,9	C	19	19,0	C	8	8,0	M	19	4,15	INTERGENIC
1	259205844	A	T	T	12	0,12	A	20	20,0	W	13	10,3	W	21	9,12	INTERGENIC
1	259205913	A	T	T	16	0,16	A	15	15,0	W	24	19,5	W	15	6,9	INTERGENIC
1	259205958	A	C	C	24	0,24	A	15	15,0	M	26	21,5	M	11	4,7	INTERGENIC
1	259205986	T	C	C	20	0,20	T	14	14,0	Y	28	24,4	Y	14	3,11	INTERGENIC
1	259208695	T	C	Y	4	2,2	T	16	16,0	T	21	21,0	Y	10	9,1	INTERGENIC
1	259208932	G	A	R	3	1,2	G	19	19,0	G	34	34,0	R	13	12,1	INTERGENIC
1	259208940	G	A	R	2	1,1	G	19	19,0	G	35	35,0	G	16	15,1	INTERGENIC
1	259208967	A	G	G	7	0,7	A	22	22,0	A	27	27,0	R	16	12,4	INTERGENIC
1	259208994	C	G	S	15	2,13	C	20	20,0	C	24	24,0	C	16	16,0	INTERGENIC
1	259209050	G	A	R	26	2,24	G	21	21,0	R	26	20,6	R	15	13,2	INTERGENIC
1	259209157	C	T	T	18	0,18	C	25	25,0	Y	35	27,8	Y	15	8,7	UPSTREAM
1	259209163	T	C	C	17	0,17	T	27	27,0	Y	31	25,6	Y	15	8,7	UPSTREAM
1	259209192	G	A	A	22	0,22	G	25	25,0	R	26	21,5	R	12	4,8	UPSTREAM
1	259209379	G	A	A	29	0,29	G	28	28,0	R	54	46,8	R	25	13,12	UPSTREAM
1	259209932	A	G	G	4	0,4	A	22	22,0	R	38	34,4	R	13	10,3	UPSTREAM
1	259210037	C	T	Y	17	12,5	C	21	20,1	C	48	47,1	C	22	21,1	UPSTREAM
1	259210059	A	C	M	16	6,10	A	23	23,0	M	51	32,19	M	24	13,11	UPSTREAM
1	259210432	A	T	T	14	0,14	A	35	35,0	A	30	28,2	W	27	17,10	UPSTREAM
1	259210447	T	C	C	15	0,15	T	36	36,0	Y	24	22,2	Y	27	17,10	UPSTREAM
1	259210616	A	G	G	13	0,13	A	35	35,0	A	45	42,3	R	25	14,11	UPSTREAM
1	259210961	C	A	M	41	17,24	C	31	31,0	M	78	34,44	M	53	25,28	UPSTREAM
1	259211385	A	G	G	13	0,13	A	17	17,0	R	28	25,3	R	21	15,6	UPSTREAM
1	259211412	G	A	A	7	0,7	G	19	19,0	R	22	20,2	G	11	10,1	UPSTREAM
1	259211503	C	T	T	6	0,6	C	22	22,0	C	20	19,1	C	12	12,0	UPSTREAM
1	259212593	T	G	G	7	0,7	T	29	29,0	T	30	29,1	T	12	12,0	UPSTREAM
1	259212850	T	C	C	10	0,10	T	19	19,0	Y	30	26,4	Y	9	7,2	UPSTREAM
1	259212899	G	A	A	14	0,14	G	21	21,0	R	28	23,5	R	8	6,2	UPSTREAM
1	259212979	A	G	G	8	0,8	A	24	24,0	R	20	18,2	R	12	11,1	UPSTREAM
1	259213015	G	A	A	2	0,2	G	24	24,0	G	18	17,1	G	15	14,1	UPSTREAM
1	259213143	A	C	C	4	0,4	A	19	19,0	M	27	25,2	M	24	16,8	UPSTREAM
1	259213160	C	T	T	7	0,7	C	24	24,0	C	29	27,2	Y	22	14,8	UPSTREAM
1	259213173	T	A	A	7	0,7	T	25	25,0	T	31	29,2	W	22	14,8	UPSTREAM
1	259213192	G	A	A	10	0,10	G	27	27,0	R	37	33,4	R	26	16,10	UPSTREAM
1	259213573	A	C	C	32	0,32	A	36	36,0	M	39	30,9	M	39	14,25	UPSTREAM
1	259213701	G	A	A	30	0,30	G	24	24,0	R	32	24,8	R	43	18,25	UPSTREAM
1	259213720	C	T	T	27	0,27	C	25	25,0	Y	26	20,6	Y	37	15,22	UPSTREAM
1	259213770	G	A	A	23	0,23	G	27	27,0	R	29	23,6	R	39	12,27	UPSTREAM
1	259213780	C	T	T	25	0,25	C	27	27,0	Y	27	21,6	Y	39	13,26	UPSTREAM
1	259213790	A	G	G	25	0,25	A	27	27,0	R	25	19,6	R	44	15,29	UPSTREAM
1	259213877	A	C	C	39	0,39	A	32	32,0	M	26	23,3	M	46	20,26	UPSTREAM
1	259214526	G	A	A	35	0,35	G	25	25,0	R	48	38,10	R	40	13,27	NON_SYNONYMOUS_CODING	Gtc/Atc	gene:Zm00001d033330
1	259214623	C	G	G	31	0,31	C	31	31,0	S	35	26,9	S	50	17,33	SYNONYMOUS_CODING	ccC/ccG	gene:Zm00001d033330
1	259214707	C	G	G	32	0,32	C	28	28,0	S	39	30,9	S	44	14,30	SYNONYMOUS_CODING	cgC/cgG	gene:Zm00001d033330
1	259214870	G	A	A	19	0,19	G	26	26,0	R	42	35,7	R	43	8,35	SYNONYMOUS_CODING	ctG/ctA	gene:Zm00001d033330
1	259215038	G	C	C	18	0,18	G	27	27,0	S	44	33,11	S	51	10,41	NON_SYNONYMOUS_CODING	tgG/tgC	gene:Zm00001d033330
1	259215046	C	T	T	18	0,18	C	26	26,0	Y	44	33,11	Y	49	9,40	NON_SYNONYMOUS_CODING	tCc/tTc	gene:Zm00001d033330
1	259215065	C	T	T	21	0,21	C	25	25,0	Y	42	30,12	Y	47	7,40	SYNONYMOUS_CODING	ggC/ggT	gene:Zm00001d033330
1	259215098	G	A	A	24	0,24	G	26	26,0	R	43	32,11	R	48	8,40	SYNONYMOUS_CODING	gcG/gcA	gene:Zm00001d033330
1	259215132	A	G	G	29	0,29	A	27	27,0	R	28	22,6	R	43	8,35	INTRON
1	259215155	T	G	G	32	0,32	T	29	29,0	K	26	20,6	K	45	11,34	INTRON
1	259215217	T	C	C	25	0,25	T	24	24,0	Y	29	24,5	Y	45	12,33	SYNONYMOUS_CODING	agT/agC	gene:Zm00001d033330
1	259215230	C	A	A	21	0,21	C	19	19,0	M	29	24,5	M	42	10,32	SYNONYMOUS_CODING	Cgg/Agg	gene:Zm00001d033330
1	259215881	C	T	T	22	0,22	C	30	30,0	Y	30	27,3	Y	57	18,39	UTR_3_PRIME
1	259215937	T	C	C	27	0,27	T	25	25,0	Y	26	23,3	Y	57	19,38	DOWNSTREAM
1	259215972	A	G	G	25	0,25	A	20	20,0	R	28	26,2	R	49	16,33	DOWNSTREAM
1	259216018	T	C	C	34	0,34	T	19	19,0	Y	35	30,5	Y	47	13,34	DOWNSTREAM
1	259216080	A	G	G	27	0,27	A	16	16,0	R	35	30,5	R	40	12,28	DOWNSTREAM
1	259216093	G	C	C	24	0,24	G	15	15,0	S	33	29,4	S	38	11,27	DOWNSTREAM
1	259216242	A	T	T	34	0,34	A	25	25,0	W	23	15,8	W	36	10,26	DOWNSTREAM
1	259216380	G	A	A	27	0,27	G	32	32,0	R	32	25,7	R	39	12,27	DOWNSTREAM
1	259216397	C	T	T	25	0,25	C	31	31,0	Y	38	32,6	Y	44	15,29	DOWNSTREAM
1	259216420	G	A	A	24	0,24	G	33	33,0	R	39	33,6	R	48	18,30	DOWNSTREAM
1	259216440	T	C	C	24	0,24	T	33	33,0	Y	34	30,4	Y	42	17,25	DOWNSTREAM
1	259216453	T	C	C	20	0,20	T	29	29,0	Y	38	34,4	Y	44	19,25	DOWNSTREAM
1	259216464	T	C	C	20	0,20	T	33	33,0	Y	38	35,3	Y	41	18,23	DOWNSTREAM
1	259216481	C	T	T	18	0,18	C	28	28,0	Y	40	37,3	Y	41	16,25	DOWNSTREAM
1	259216531	A	G	G	7	0,7	A	27	27,0	A	42	41,1	R	38	19,19	DOWNSTREAM
1	259216584	A	G	G	6	0,6	A	24	24,0	A	34	33,1	R	28	13,15	DOWNSTREAM
1	259216635	A	C	C	5	0,5	A	33	33,0	A	25	24,1	M	18	10,8	DOWNSTREAM
1	259216667	G	A	A	2	0,2	G	26	26,0	G	25	24,1	R	15	10,5	DOWNSTREAM
1	259217053	T	C	C	2	0,2	T	23	23,0	T	24	24,0	T	8	8,0	DOWNSTREAM
1	259217351	A	G	G	2	0,2	A	26	26,0	R	26	23,3	A	7	7,0	DOWNSTREAM
1	259217449	C	T	Y	17	15,2	C	33	33,0	C	28	28,0	Y	19	16,3	DOWNSTREAM
1	259217461	G	A	R	16	14,2	G	38	38,0	G	26	26,0	R	18	15,3	DOWNSTREAM
1	259217476	G	A	R	13	11,2	G	39	39,0	G	24	24,0	R	18	15,3	DOWNSTREAM
1	259217484	C	T	Y	13	2,11	C	37	37,0	Y	23	20,3	Y	16	10,6	DOWNSTREAM
1	259217492	A	G	G	14	0,14	A	35	35,0	R	23	21,2	R	20	9,11	DOWNSTREAM
1	259217515	A	G	G	17	0,17	A	34	34,0	R	22	19,3	R	24	9,15	DOWNSTREAM
1	259217634	C	T	Y	43	33,10	C	33	33,0	C	40	39,1	Y	45	40,5	DOWNSTREAM
1	259217640	G	A	R	43	16,27	G	35	35,0	R	39	33,6	R	45	23,22	DOWNSTREAM
1	259217659	G	A	R	43	15,28	G	32	32,0	R	41	36,5	R	40	20,20	DOWNSTREAM
1	259217878	G	T	K	43	24,19	G	10	10,0	G	41	38,3	K	34	20,14	DOWNSTREAM
1	259217905	A	G	G	26	0,26	A	15	15,0	R	34	25,9	R	24	8,16	DOWNSTREAM
1	259217933	A	G	G	19	0,19	A	22	21,1	R	28	24,4	R	22	10,12	DOWNSTREAM
1	259217979	G	A	R	23	3,20	G	21	21,0	R	28	23,5	R	26	8,18	DOWNSTREAM
1	259218002	G	T	K	25	4,21	G	24	24,0	K	31	25,6	K	28	7,21	DOWNSTREAM
1	259218211	A	G	G	19	0,19	A	25	25,0	R	32	27,5	R	29	11,18	DOWNSTREAM
1	259218233	A	G	G	15	0,15	A	28	28,0	R	33	29,4	R	25	10,15	DOWNSTREAM
1	259218250	G	A	A	15	0,15	G	28	28,0	R	32	29,3	R	21	7,14	DOWNSTREAM
1	259218286	A	G	G	9	0,9	A	25	25,0	R	26	24,2	R	21	9,12	DOWNSTREAM
1	259218295	G	A	A	10	0,10	G	22	22,0	G	26	26,0	R	21	9,12	DOWNSTREAM
1	259218401	C	A	A	5	0,5	C	26	26,0	C	27	27,0	M	23	15,8	DOWNSTREAM
1	259218439	C	T	T	3	0,3	C	32	32,0	C	30	30,0	Y	21	18,3	DOWNSTREAM
1	259218453	T	C	C	1	0,1	T	31	31,0	T	34	34,0	Y	23	19,4	DOWNSTREAM
1	259218488	G	A	A	1	0,1	G	30	30,0	R	39	34,5	G	19	18,1	DOWNSTREAM
1	259218646	T	C	Y	33	28,5	T	23	23,0	T	60	55,5	Y	48	42,6	DOWNSTREAM
1	259218852	A	T	W	35	14,21	A	28	28,0	A	29	29,0	W	34	25,9	DOWNSTREAM
1	259218865	T	C	Y	33	8,25	T	30	30,0	T	25	24,1	Y	36	22,14	DOWNSTREAM
1	259218917	T	G	G	34	0,34	T	35	35,0	K	21	18,3	K	35	17,18	DOWNSTREAM
1	259219027	C	T	Y	42	32,10	C	24	24,0	Y	40	34,6	Y	35	29,6	DOWNSTREAM
1	259219044	C	T	Y	43	14,29	C	25	25,0	Y	37	34,3	Y	38	17,21	DOWNSTREAM
1	259219081	G	T	K	38	28,10	G	25	25,0	K	33	26,7	K	46	39,7	DOWNSTREAM
1	259219097	T	C	Y	38	26,12	T	27	27,0	Y	35	26,9	Y	45	37,8	DOWNSTREAM
1	259219106	T	C	Y	37	26,11	T	28	28,0	Y	36	28,8	Y	43	37,6	DOWNSTREAM
1	259219120	G	A	R	40	14,26	G	29	29,0	R	36	31,5	R	38	15,23	DOWNSTREAM
1	259219126	T	C	Y	44	16,28	T	31	31,0	Y	36	31,5	Y	37	15,22	DOWNSTREAM
1	259219141	T	C	C	39	0,39	T	35	35,0	Y	33	22,11	Y	42	10,32	DOWNSTREAM
1	259219251	A	G	G	30	0,30	A	34	34,0	R	47	36,11	R	41	9,32	DOWNSTREAM
1	259219326	G	A	A	23	0,23	G	23	23,0	R	38	31,7	R	48	12,36	DOWNSTREAM
1	259219355	A	G	G	27	0,27	A	30	30,0	R	45	37,8	R	46	12,34	DOWNSTREAM
1	259219394	T	C	C	31	0,31	T	27	27,0	Y	43	36,7	Y	45	10,35	DOWNSTREAM
1	259219416	A	G	G	33	0,33	A	27	27,0	R	40	32,8	R	43	13,30	DOWNSTREAM
1	259219445	C	T	T	32	0,32	C	31	31,0	Y	44	33,11	Y	48	16,32	DOWNSTREAM
1	259219481	C	T	T	33	0,33	C	30	30,0	Y	49	39,10	Y	45	16,29	DOWNSTREAM
1	259219563	T	C	C	28	0,28	T	29	29,0	Y	47	38,9	Y	41	13,28	DOWNSTREAM
1	259219635	G	A	R	39	29,10	G	32	32,0	R	69	53,16	R	43	36,7	DOWNSTREAM
1	259219642	A	G	G	41	0,41	A	30	30,0	R	67	39,28	R	45	13,32	DOWNSTREAM
1	259219680	G	A	R	44	12,32	G	31	31,0	G	64	61,3	R	52	26,26	DOWNSTREAM
1	259219746	A	G	R	44	28,16	A	25	25,0	R	59	37,22	R	52	40,12	DOWNSTREAM
1	259219755	A	G	R	44	13,31	A	24	24,0	R	62	51,11	R	56	22,34	DOWNSTREAM
1	259219811	G	A	R	33	27,6	G	25	25,0	R	62	52,10	R	50	45,5	DOWNSTREAM
1	259220028	T	C	C	18	0,18	T	26	26,0	T	44	43,1	Y	33	16,17	DOWNSTREAM
1	259220055	C	T	T	15	0,15	C	33	33,0	C	47	46,1	Y	29	14,15	DOWNSTREAM
1	259220078	C	A	A	14	0,14	C	29	29,0	C	46	44,2	M	28	13,15	DOWNSTREAM
1	259220098	A	G	G	9	0,9	A	29	29,0	A	43	42,1	R	25	12,13	DOWNSTREAM
1	259220110	C	G	G	10	0,10	C	26	26,0	C	42	41,1	S	26	13,13	DOWNSTREAM
1	259220116	C	T	T	10	0,10	C	28	28,0	C	40	39,1	Y	27	13,14	DOWNSTREAM
1	259220201	G	C	C	16	0,16	G	21	21,0	S	36	31,5	S	24	7,17	DOWNSTREAM
1	259220215	A	G	G	16	0,16	A	24	24,0	R	31	25,6	R	27	8,19	DOWNSTREAM
1	259220280	C	T	T	24	0,24	C	21	21,0	Y	28	23,5	Y	31	8,23	DOWNSTREAM
1	259220325	C	T	T	22	0,22	C	17	17,0	Y	18	13,5	Y	31	7,24	DOWNSTREAM
1	259220433	A	G	G	19	0,19	A	19	19,0	R	24	19,5	R	28	8,20	DOWNSTREAM
1	259220443	A	G	G	18	0,18	A	20	20,0	R	25	20,5	R	29	8,21	DOWNSTREAM
1	259220496	A	G	G	19	0,19	A	22	22,0	R	30	27,3	R	33	12,21	DOWNSTREAM
1	259220506	T	C	C	22	0,22	T	21	21,0	Y	30	27,3	Y	34	14,20	DOWNSTREAM
1	259220534	C	T	T	25	0,25	C	21	21,0	Y	30	26,4	Y	29	14,15	DOWNSTREAM
1	259220540	A	C	C	23	0,23	A	22	22,0	M	31	28,3	M	30	14,16	DOWNSTREAM
1	259220567	T	C	C	24	0,24	T	27	27,0	Y	33	30,3	Y	29	13,16	DOWNSTREAM
1	259220615	A	G	G	23	0,23	A	29	29,0	R	41	37,4	R	28	15,13	DOWNSTREAM
1	259220634	A	G	G	23	0,23	A	30	30,0	R	38	33,5	R	30	14,16	DOWNSTREAM
1	259220652	T	G	G	25	0,25	T	28	28,0	K	43	36,7	K	24	8,16	DOWNSTREAM
1	259220670	T	C	C	22	0,22	T	28	28,0	Y	41	35,6	Y	25	9,16	DOWNSTREAM
1	259220720	G	A	R	30	4,26	G	26	26,0	R	37	31,6	R	29	12,17	DOWNSTREAM
1	259220789	G	A	R	39	10,29	G	23	23,0	R	46	40,6	R	44	21,23	DOWNSTREAM
1	259220913	A	G	G	52	0,52	A	29	29,0	R	50	32,18	R	35	8,27	INTERGENIC
1	259220958	C	T	Y	43	9,34	C	29	29,0	Y	42	37,5	Y	36	11,25	INTERGENIC
1	259220980	C	T	Y	35	28,7	C	26	26,0	C	35	35,0	C	34	33,1	INTERGENIC
1	259220998	C	T	Y	33	4,29	C	28	28,0	Y	34	26,8	Y	33	7,26	INTERGENIC
1	259221026	A	G	G	28	0,28	A	24	24,0	R	37	28,9	R	33	10,23	INTERGENIC
1	259221067	A	G	G	26	0,26	A	27	27,0	R	38	30,8	R	32	7,25	INTERGENIC
1	259221158	C	A	A	24	0,24	C	24	24,0	M	35	31,4	M	37	14,23	INTERGENIC
1	259221195	C	T	T	26	0,26	C	23	23,0	C	35	33,2	Y	37	15,22	INTERGENIC
1	259225794	T	C	Y	5	1,4	T	23	23,0	T	40	39,1	T	19	19,0	INTERGENIC
1	259232957	C	T	T	11	0,11	C	25	25,0	Y	25	17,8	Y	18	13,5	INTERGENIC
1	259233059	C	T	Y	31	22,9	C	26	26,0	Y	73	55,18	Y	39	35,4	INTERGENIC
1	259233453	C	A	A	6	0,6	C	28	28,0	C	20	20,0	M	16	9,7	INTERGENIC
1	259234554	G	A	A	4	0,4	G	33	33,0	G	35	35,0	R	16	14,2	INTERGENIC
1	259239337	T	C	Y	20	5,15	T	27	27,0	Y	43	35,8	Y	12	11,1	INTERGENIC
1	259239348	A	T	W	20	16,4	A	30	30,0	A	44	43,1	A	12	12,0	INTERGENIC
1	259241324	G	A	R	30	4,26	G	22	22,0	R	38	30,8	R	18	11,7	INTERGENIC
1	259241342	G	A	A	33	2,31	G	24	24,0	R	43	36,7	R	22	11,11	INTERGENIC
1	259241407	G	A	A	33	1,32	G	30	30,0	R	43	36,7	R	34	16,18	INTERGENIC
1	259241464	T	G	G	31	0,31	T	29	29,0	K	51	42,9	K	45	17,28	INTERGENIC
1	259241561	C	T	T	27	0,27	C	25	25,0	Y	36	32,4	Y	32	12,20	INTERGENIC
1	259241605	T	C	C	19	0,19	T	23	23,0	T	30	28,2	Y	21	10,11	INTERGENIC
1	259241631	G	A	A	16	0,16	G	30	30,0	R	27	25,2	R	16	10,6	INTERGENIC
1	259241671	T	C	C	5	0,5	T	30	30,0	T	28	28,0	Y	14	10,4	INTERGENIC
1	259241766	C	T	T	6	0,6	C	31	31,0	C	39	38,1	Y	11	10,1	INTERGENIC
1	259241865	G	A	A	26	2,24	G	30	30,0	R	39	33,6	R	29	17,12	INTERGENIC
1	259241901	C	T	T	30	2,28	C	29	29,0	Y	35	30,5	Y	32	17,15	INTERGENIC
1	259241942	A	T	T	31	2,29	A	29	29,0	W	37	32,5	W	31	18,13	INTERGENIC
1	259242105	G	A	A	39	0,39	G	25	25,0	G	45	44,1	R	36	14,22	INTERGENIC
1	259242320	T	C	C	16	0,16	T	21	21,0	T	33	32,1	Y	16	10,6	INTERGENIC
1	259242335	T	C	C	12	0,12	T	20	20,0	T	35	34,1	Y	14	9,5	INTERGENIC
1	259242368	T	C	C	10	0,10	T	18	18,0	T	31	31,0	Y	15	12,3	INTERGENIC
1	259242428	T	C	Y	4	3,1	T	23	23,0	T	38	38,0	Y	16	12,4	INTERGENIC
1	259242466	A	C	C	3	0,3	A	19	19,0	A	28	28,0	M	17	11,6	INTERGENIC
1	259242472	C	T	T	4	0,4	C	19	19,0	C	30	30,0	Y	17	11,6	INTERGENIC
1	259242489	G	A	A	5	0,5	G	22	22,0	G	30	30,0	R	16	9,7	INTERGENIC
1	259242513	T	C	Y	6	2,4	T	24	24,0	T	35	35,0	Y	17	10,7	INTERGENIC
1	259242580	T	C	Y	8	5,3	T	20	20,0	T	30	30,0	Y	23	21,2	INTERGENIC
1	259242606	C	T	Y	8	2,6	C	25	25,0	C	34	34,0	Y	22	17,5	INTERGENIC
1	259242912	A	G	G	16	0,16	A	27	27,0	R	29	26,3	R	22	11,11	INTERGENIC
1	259243027	C	T	Y	30	2,28	C	23	23,0	C	35	33,2	Y	40	13,27	INTERGENIC
1	259243089	C	A	A	23	0,23	C	21	21,0	C	32	30,2	M	39	13,26	INTERGENIC
1	259243108	G	A	A	20	1,19	G	23	23,0	R	29	27,2	R	33	13,20	INTERGENIC
1	259243117	G	A	A	15	1,14	G	22	22,0	R	28	26,2	R	32	14,18	INTERGENIC
1	259243146	G	A	A	13	1,12	G	21	21,0	G	30	28,2	R	31	13,18	INTERGENIC
1	259243183	C	T	Y	10	1,9	C	23	23,0	Y	29	27,2	Y	33	12,21	INTERGENIC
1	259243198	C	A	M	13	1,12	C	24	24,0	C	30	28,2	M	37	13,24	INTERGENIC
1	259243230	G	A	A	12	1,11	G	22	22,0	G	30	29,1	R	34	15,19	INTERGENIC
1	259243258	T	G	G	17	0,17	T	27	27,0	T	26	24,2	K	38	15,23	INTERGENIC
1	259243457	C	T	Y	17	8,9	C	18	18,0	Y	20	18,2	Y	37	17,20	INTERGENIC
1	259243472	T	A	W	20	15,5	T	17	17,0	T	19	19,0	T	37	36,1	INTERGENIC
1	259243895	C	T	T	6	0,6	C	25	25,0	C	45	43,2	Y	14	8,6	INTERGENIC
1	259243970	A	G	G	5	0,5	A	24	24,0	A	41	40,1	R	13	11,2	INTERGENIC
1	259243978	G	A	A	2	0,2	G	23	23,0	G	43	42,1	R	12	11,1	INTERGENIC
1	259244062	C	T	T	2	0,2	C	24	24,0	C	31	31,0	C	10	10,0	INTERGENIC
1	259244071	A	G	G	2	0,2	A	22	22,0	A	32	32,0	A	13	13,0	INTERGENIC
1	259244085	G	A	A	2	0,2	G	21	21,0	G	33	33,0	G	12	12,0	INTERGENIC
1	259244242	C	T	T	10	0,10	C	27	27,0	C	24	24,0	Y	29	18,11	INTERGENIC
1	259244300	T	C	C	10	0,10	T	34	34,0	T	24	24,0	Y	25	15,10	INTERGENIC
1	259244309	T	C	C	8	0,8	T	33	33,0	T	25	25,0	Y	25	17,8	INTERGENIC
1	259244348	T	C	C	8	0,8	T	35	35,0	T	18	18,0	Y	32	19,13	INTERGENIC
1	259244393	C	T	Y	14	7,7	C	34	34,0	C	19	19,0	C	29	28,1	INTERGENIC
1	259244406	G	A	R	16	7,9	G	32	32,0	G	18	18,0	R	32	18,14	INTERGENIC
1	259244412	T	G	K	16	9,7	T	32	32,0	T	19	19,0	T	32	31,1	INTERGENIC
1	259244436	G	A	R	19	12,7	G	36	36,0	G	21	21,0	G	34	33,1	INTERGENIC
1	259244481	G	A	R	25	15,10	G	36	36,0	G	26	26,0	G	32	31,1	INTERGENIC
1	259244517	A	G	R	37	17,20	A	40	40,0	A	29	27,2	R	27	16,11	INTERGENIC
1	259244584	C	T	Y	62	51,11	C	32	32,0	C	48	46,2	C	34	32,2	INTERGENIC
1	259244930	C	T	Y	40	30,10	C	35	35,0	C	35	33,2	Y	37	32,5	INTERGENIC
1	259245045	G	T	T	29	0,29	G	31	31,0	K	41	37,4	K	41	17,24	INTERGENIC
1	259245278	C	T	Y	40	14,26	C	29	29,0	C	29	28,1	Y	50	21,29	INTERGENIC
1	259245309	C	T	Y	41	34,7	C	31	31,0	Y	28	25,3	C	53	50,3	INTERGENIC
1	259245477	A	C	M	32	26,6	A	33	33,0	M	29	26,3	A	47	46,1	INTERGENIC
1	259245616	T	G	G	29	0,29	T	25	25,0	T	33	31,2	K	45	19,26	INTERGENIC
1	259245696	G	A	A	33	1,32	G	20	20,0	G	36	34,2	R	40	18,22	INTERGENIC
1	259245809	G	A	R	17	1,16	G	21	21,0	R	26	24,2	R	27	12,15	INTERGENIC
1	259245904	G	C	C	10	0,10	G	24	24,0	S	35	32,3	S	31	15,16	INTERGENIC
1	259245932	G	A	A	10	0,10	G	27	27,0	G	35	34,1	R	24	12,12	INTERGENIC
1	259245960	A	T	T	8	0,8	A	27	27,0	W	43	38,5	W	21	12,9	INTERGENIC
1	259245978	C	T	T	7	0,7	C	23	23,0	Y	48	42,6	Y	25	15,10	INTERGENIC
1	259245991	A	T	T	5	0,5	A	26	26,0	W	49	40,9	W	23	14,9	INTERGENIC
1	259246003	A	G	R	8	6,2	A	24	24,0	A	48	47,1	R	22	14,8	INTERGENIC
1	259246026	C	T	Y	16	11,5	C	24	24,0	C	49	49,0	Y	21	15,6	INTERGENIC
1	259246037	T	C	Y	17	10,7	T	23	23,0	T	47	47,0	Y	21	16,5	INTERGENIC
1	259246058	G	A	R	22	14,8	G	19	19,0	G	48	48,0	R	25	20,5	INTERGENIC
1	259246146	C	T	Y	47	21,26	C	16	16,0	Y	53	47,6	Y	38	24,14	INTERGENIC
1	259246292	T	C	C	34	0,34	T	20	20,0	Y	41	35,6	Y	32	9,23	INTERGENIC
1	259246317	G	A	R	44	10,34	G	18	18,0	R	37	30,7	R	36	14,22	INTERGENIC
1	259246563	T	C	C	17	0,17	T	30	30,0	T	31	30,1	Y	20	13,7	INTERGENIC
1	259246604	A	G	G	11	0,11	A	29	29,0	A	30	28,2	R	16	10,6	INTERGENIC
1	259246674	C	T	T	12	1,11	C	32	32,0	C	24	23,1	Y	17	9,8	INTERGENIC
1	259247079	A	G	G	19	0,19	A	40	40,0	A	38	36,2	R	30	12,18	INTERGENIC
1	259247186	T	C	C	26	0,26	T	36	36,0	T	39	36,3	Y	31	9,22	INTERGENIC
1	259247224	G	A	A	26	0,26	G	37	37,0	R	43	38,5	R	28	8,20	INTERGENIC
1	259247326	G	T	T	25	0,25	G	39	39,0	K	42	35,7	K	48	19,29	INTERGENIC
1	259247332	A	G	G	26	0,26	A	36	36,0	R	39	33,6	R	49	19,30	INTERGENIC
1	259247422	G	A	A	29	0,29	G	32	32,0	R	35	31,4	R	41	13,28	INTERGENIC
1	259247800	A	G	R	22	4,18	A	26	26,0	A	31	31,0	R	21	10,11	INTERGENIC
1	259247820	G	A	R	29	16,13	G	27	27,0	G	33	33,0	R	24	17,7	INTERGENIC
1	259247827	A	G	G	33	0,33	A	27	27,0	R	36	31,5	R	27	12,15	INTERGENIC
1	259248371	A	C	M	2	1,1	A	34	34,0	A	25	25,0	M	19	16,3	INTERGENIC
1	259250516	A	G	G	2	0,2	A	18	18,0	R	21	14,7	R	15	12,3	INTERGENIC
1	259250566	G	C	S	3	2,1	G	22	22,0	S	24	22,2	S	18	13,5	INTERGENIC
1	259250592	C	T	Y	3	2,1	C	22	22,0	Y	23	21,2	Y	16	12,4	INTERGENIC
1	259250624	C	A	M	6	4,2	C	17	16,1	M	23	19,4	M	13	11,2	INTERGENIC
1	259250673	T	C	C	3	1,2	T	18	18,0	Y	18	16,2	Y	9	6,3	INTERGENIC
1	259250991	G	A	A	3	0,3	G	26	26,0	G	27	27,0	G	19	18,1	INTERGENIC
1	259251015	A	C	C	2	0,2	A	26	26,0	A	32	32,0	A	18	17,1	INTERGENIC
1	259251438	C	T	Y	26	16,10	C	28	28,0	Y	35	26,9	Y	35	18,17	INTERGENIC
1	259251597	T	C	C	20	0,20	T	19	19,0	Y	36	31,5	Y	36	7,29	INTERGENIC
1	259251633	G	T	K	32	19,13	G	19	19,0	G	37	37,0	K	45	28,17	INTERGENIC
1	259252213	C	T	Y	16	2,14	C	26	26,0	C	46	46,0	Y	40	19,21	INTERGENIC
1	259252246	G	A	A	10	0,10	G	25	25,0	G	51	49,2	R	41	21,20	INTERGENIC
1	259252260	A	G	G	9	0,9	A	27	27,0	A	53	53,0	R	38	18,20	INTERGENIC
1	259252329	C	G	G	10	0,10	C	20	20,0	C	48	48,0	S	36	18,18	INTERGENIC
1	259252357	T	G	G	14	0,14	T	20	20,0	T	45	43,2	K	35	16,19	INTERGENIC
1	259252372	A	G	G	15	0,15	A	21	21,0	A	42	39,3	R	35	15,20	INTERGENIC
1	259252423	A	C	C	18	0,18	A	29	29,0	M	44	39,5	M	44	19,25	INTERGENIC
1	259252503	C	T	Y	14	1,13	C	25	25,0	Y	41	36,5	Y	32	14,18	INTERGENIC
1	259252569	T	C	Y	10	1,9	T	18	18,0	Y	35	30,5	Y	25	13,12	INTERGENIC
1	259252691	C	T	T	3	0,3	C	20	20,0	Y	22	19,3	Y	21	16,5	INTERGENIC
1	259253076	A	G	G	7	0,7	A	26	26,0	A	37	34,3	R	20	15,5	INTERGENIC
1	259253237	A	T	T	1	0,1	A	30	30,0	A	31	30,1	W	15	13,2	INTERGENIC
1	259253313	G	A	A	3	0,3	G	36	36,0	G	36	36,0	R	14	12,2	INTERGENIC
1	259253631	A	G	G	3	0,3	A	21	21,0	R	31	28,3	R	20	17,3	INTERGENIC
1	259253678	G	A	A	5	0,5	G	26	26,0	R	31	27,4	R	21	15,6	INTERGENIC
1	259253732	G	A	A	4	0,4	G	25	25,0	G	34	31,3	R	22	17,5	INTERGENIC
1	259253853	C	T	Y	5	1,4	C	28	28,0	C	30	29,1	Y	17	14,3	INTERGENIC
1	259253866	A	G	R	5	4,1	A	26	26,0	R	31	29,2	A	19	18,1	INTERGENIC
1	259253878	T	C	Y	6	2,4	T	27	27,0	T	30	29,1	Y	21	17,4	INTERGENIC
1	259253886	T	C	C	6	0,6	T	28	28,0	Y	31	24,7	Y	21	16,5	INTERGENIC
1	259253929	G	A	R	8	4,4	G	33	33,0	R	37	33,4	R	26	23,3	INTERGENIC
1	259262978	T	A	A	3	0,3	T	15	15,0	T	7	7,0	W	10	6,4	INTERGENIC
1	259263006	C	T	Y	11	7,4	C	15	15,0	Y	7	6,1	Y	12	11,1	INTERGENIC
1	259263012	A	G	R	11	7,4	A	14	14,0	R	6	5,1	R	13	12,1	INTERGENIC
1	259263704	G	A	R	7	4,3	G	20	20,0	G	31	30,1	G	15	15,0	INTERGENIC
1	259264446	C	T	T	2	0,2	C	21	21,0	C	16	16,0	C	9	9,0	INTERGENIC
1	259264459	G	A	A	2	0,2	G	22	22,0	G	13	13,0	G	9	9,0	INTERGENIC
1	259264491	G	A	A	2	0,2	G	15	15,0	G	9	9,0	G	6	6,0	INTERGENIC
1	259266996	G	A	R	8	5,3	G	4	4,0	R	19	16,3	R	6	5,1	INTERGENIC
1	259268381	A	G	G	6	0,6	A	35	35,0	R	33	30,3	R	13	12,1	INTERGENIC
1	259268626	C	T	T	3	0,3	C	26	26,0	C	24	23,1	C	12	11,1	INTERGENIC
1	259269212	G	T	K	44	30,14	G	20	20,0	K	54	44,10	K	46	41,5	INTERGENIC
1	259269236	G	A	R	41	15,26	G	21	21,0	R	54	46,8	R	46	20,26	INTERGENIC
1	259269258	G	A	R	41	28,13	G	28	28,0	R	54	44,10	R	48	43,5	INTERGENIC
1	259269332	G	A	R	28	20,8	G	38	38,0	R	49	41,8	R	46	41,5	INTERGENIC
1	259269389	T	G	G	14	0,14	T	42	42,0	K	47	38,9	K	32	13,19	INTERGENIC
1	259269434	T	C	Y	11	2,9	T	37	37,0	T	37	35,2	Y	26	13,13	INTERGENIC
1	259269473	G	T	K	14	2,12	G	42	42,0	G	44	41,3	K	22	9,13	INTERGENIC
1	259269514	C	T	Y	16	2,14	C	44	44,0	Y	39	35,4	Y	22	12,10	INTERGENIC
1	259269527	C	T	Y	15	1,14	C	43	43,0	Y	39	35,4	Y	23	13,10	INTERGENIC
1	259269619	T	C	C	17	0,17	T	41	41,0	Y	30	25,5	Y	25	11,14	INTERGENIC
1	259269635	T	A	W	17	6,11	T	44	44,0	T	31	29,2	W	25	16,9	INTERGENIC
1	259269764	G	T	K	10	6,4	G	35	35,0	G	33	31,2	G	15	14,1	INTERGENIC
1	259269791	C	G	G	5	0,5	C	35	34,1	C	31	30,1	S	14	12,2	INTERGENIC
1	259269853	A	C	C	4	0,4	M	34	30,4	A	36	34,2	M	21	13,8	INTERGENIC
1	259269904	A	G	R	18	11,7	A	35	35,0	A	34	34,0	R	43	39,4	INTERGENIC
1	259270196	C	T	Y	28	24,4	C	29	28,1	C	26	26,0	C	40	38,2	INTERGENIC
1	259270326	G	T	T	24	1,23	G	24	24,0	G	39	37,2	K	36	12,24	INTERGENIC
1	259270370	A	C	C	17	0,17	A	21	21,0	A	43	42,1	M	30	12,18	INTERGENIC
1	259270442	C	A	M	15	3,12	C	18	18,0	M	31	28,3	M	27	11,16	INTERGENIC
1	259270791	C	T	T	17	0,17	C	36	36,0	C	26	25,1	Y	22	6,16	INTERGENIC
1	259270972	A	G	G	21	1,20	A	32	32,0	R	30	26,4	R	42	18,24	INTERGENIC
1	259271011	T	C	C	24	0,24	T	31	31,0	Y	35	30,5	Y	43	12,31	INTERGENIC
1	259271105	A	G	G	23	0,23	A	34	34,0	R	43	37,6	R	41	16,25	INTERGENIC
1	259271243	G	A	R	39	29,10	G	30	30,0	G	46	46,0	R	50	46,4	INTERGENIC
1	259271259	T	C	Y	37	28,9	T	27	27,0	T	44	44,0	Y	49	45,4	INTERGENIC
1	259271303	C	T	Y	30	20,10	C	29	29,0	C	46	46,0	Y	28	19,9	INTERGENIC
1	259271341	C	T	Y	24	19,5	C	30	30,0	C	45	43,2	C	30	30,0	INTERGENIC
1	259271382	C	T	Y	26	18,8	C	30	30,0	C	39	39,0	Y	30	26,4	INTERGENIC
1	259271393	C	T	Y	29	25,4	C	32	32,0	C	39	37,2	C	29	27,2	INTERGENIC
1	259271401	A	G	R	29	24,5	A	32	32,0	A	41	39,2	A	30	28,2	INTERGENIC
1	259271503	A	G	R	15	8,7	A	34	34,0	A	31	29,2	R	26	20,6	INTERGENIC
1	259271538	G	A	R	7	2,5	G	30	30,0	G	30	28,2	R	27	17,10	INTERGENIC
1	259271787	A	G	R	9	6,3	A	32	32,0	A	47	46,1	A	25	25,0	INTERGENIC
1	259272047	G	A	R	12	9,3	G	23	23,0	G	31	30,1	G	19	18,1	INTERGENIC
1	259272138	G	A	R	7	5,2	G	29	29,0	G	29	29,0	R	20	18,2	INTERGENIC
1	259272171	G	A	A	8	0,8	G	37	36,1	G	36	36,0	R	23	12,11	INTERGENIC
1	259272416	G	A	A	24	0,24	G	26	26,0	R	47	40,7	R	46	13,33	INTERGENIC
1	259272652	C	T	Y	15	2,13	C	23	23,0	Y	32	29,3	Y	35	12,23	INTERGENIC
1	259272778	G	A	R	19	4,15	G	16	16,0	G	25	24,1	R	39	23,16	INTERGENIC
1	259272787	T	C	Y	20	2,18	T	17	17,0	T	23	22,1	Y	39	22,17	INTERGENIC
1	259272839	T	C	Y	20	2,18	T	25	25,0	T	33	31,2	Y	38	19,19	INTERGENIC
1	259272871	T	C	C	18	0,18	T	29	29,0	T	36	33,3	Y	31	13,18	INTERGENIC
1	259272902	T	C	C	15	1,14	T	30	30,0	Y	35	31,4	Y	23	9,14	INTERGENIC
1	259273010	C	T	Y	9	2,7	C	24	24,0	C	30	29,1	Y	14	9,5	INTERGENIC
1	259273034	A	G	R	6	1,5	A	22	22,0	R	26	22,4	R	16	12,4	INTERGENIC
1	259273083	G	A	R	7	1,6	G	24	24,0	G	21	21,0	R	16	13,3	INTERGENIC
1	259273337	A	G	G	13	0,13	A	24	24,0	A	33	32,1	R	28	18,10	INTERGENIC
1	259273496	C	T	Y	39	14,25	C	25	25,0	C	46	43,3	Y	49	28,21	INTERGENIC
1	259273626	C	T	Y	28	21,7	C	20	20,0	C	33	31,2	Y	41	37,4	INTERGENIC
1	259273663	A	T	W	25	8,17	A	21	21,0	A	28	27,1	W	45	18,27	INTERGENIC
1	259273711	C	T	T	20	2,18	C	22	22,0	Y	34	31,3	Y	47	18,29	INTERGENIC
1	259273784	T	C	C	24	0,24	T	29	29,0	Y	35	31,4	Y	37	13,24	INTERGENIC
1	259273913	G	A	A	27	0,27	G	37	37,0	R	25	21,4	R	42	14,28	INTERGENIC
1	259274119	A	G	G	34	0,34	A	24	24,0	R	36	30,6	R	31	14,17	INTERGENIC
1	259274224	A	G	G	40	0,40	A	30	30,0	R	36	31,5	R	29	9,20	INTERGENIC
1	259274256	C	T	T	32	0,32	C	33	33,0	Y	38	34,4	Y	23	6,17	INTERGENIC
1	259274323	T	C	C	31	0,31	T	31	31,0	Y	33	29,4	Y	33	11,22	INTERGENIC
1	259274440	G	A	A	37	1,36	G	32	32,0	G	23	22,1	R	35	13,22	INTERGENIC
1	259274475	C	T	T	40	1,39	C	29	29,0	C	23	22,1	Y	32	10,22	INTERGENIC
1	259274486	G	A	A	39	0,39	G	30	30,0	G	22	21,1	R	29	9,20	INTERGENIC
1	259274519	T	C	C	37	0,37	T	28	28,0	T	23	23,0	Y	30	11,19	INTERGENIC
1	259274539	A	G	G	34	0,34	A	31	31,0	A	25	25,0	R	28	11,17	INTERGENIC
1	259274554	C	T	T	32	0,32	C	29	29,0	C	25	25,0	Y	34	13,21	INTERGENIC
1	259274582	C	T	T	26	1,25	C	30	30,0	C	31	31,0	Y	29	10,19	INTERGENIC
1	259274599	T	C	C	25	0,25	T	28	28,0	T	31	31,0	Y	26	9,17	INTERGENIC
1	259274659	G	T	K	19	3,16	G	22	22,0	G	35	34,1	K	23	10,13	INTERGENIC
1	259274689	G	A	R	21	5,16	G	22	22,0	G	42	42,0	R	26	13,13	INTERGENIC
1	259274718	C	T	Y	26	19,7	C	20	20,0	Y	48	43,5	C	25	25,0	INTERGENIC
1	259274733	C	T	Y	28	21,7	C	22	22,0	Y	45	39,6	C	25	25,0	INTERGENIC
1	259274765	G	A	R	33	23,10	G	24	24,0	R	41	31,10	G	20	20,0	INTERGENIC
1	259274790	G	C	S	32	20,12	G	19	19,0	S	41	31,10	G	26	26,0	INTERGENIC
1	259274804	T	C	Y	28	17,11	T	22	22,0	Y	41	31,10	T	25	25,0	INTERGENIC
1	259274813	T	C	Y	27	10,17	T	22	22,0	T	44	44,0	Y	23	15,8	INTERGENIC
1	259274828	G	C	C	21	0,21	G	22	22,0	S	33	23,10	S	23	15,8	INTERGENIC
1	259274838	C	T	Y	22	13,9	C	20	20,0	Y	36	25,11	C	23	23,0	INTERGENIC
1	259274847	C	T	Y	21	13,8	C	21	21,0	Y	36	24,12	C	22	22,0	INTERGENIC
1	259274856	C	T	Y	18	12,6	C	22	22,0	Y	35	24,11	C	25	25,0	INTERGENIC
1	259274877	C	A	M	15	7,8	C	26	26,0	C	38	38,0	M	22	15,7	INTERGENIC
1	259274894	C	T	Y	14	5,9	C	25	25,0	C	38	38,0	Y	22	14,8	INTERGENIC
1	259274917	T	C	Y	7	1,6	T	24	24,0	Y	36	29,7	Y	21	15,6	INTERGENIC
1	259274937	G	A	R	7	4,3	G	26	26,0	R	39	32,7	G	17	17,0	INTERGENIC
1	259274992	C	T	Y	9	4,5	C	21	21,0	C	31	31,0	Y	16	11,5	INTERGENIC
1	259275007	G	A	R	9	5,4	G	21	21,0	R	32	29,3	G	15	15,0	INTERGENIC
1	259275040	T	C	C	8	0,8	T	16	16,0	T	29	28,1	Y	12	11,1	INTERGENIC
1	259275264	T	C	C	2	0,2	T	12	12,0	T	6	6,0	Y	5	4,1	INTERGENIC
1	259275288	T	A	A	4	0,4	T	16	16,0	T	7	7,0	W	6	4,2	INTERGENIC
1	259275299	T	G	G	4	0,4	T	18	18,0	T	8	8,0	K	7	5,2	INTERGENIC
1	259275347	A	G	G	5	0,5	A	23	23,0	A	13	13,0	R	9	7,2	INTERGENIC
1	259275410	G	A	R	8	0,8	G	27	27,0	G	22	21,1	R	10	7,3	INTERGENIC
1	259275446	C	T	Y	15	2,13	C	20	20,0	Y	33	28,5	Y	14	10,4	INTERGENIC
1	259275458	G	T	K	16	2,14	G	21	21,0	G	30	30,0	K	16	11,5	INTERGENIC
1	259275620	G	T	T	24	0,24	G	34	34,0	K	34	30,4	K	40	19,21	INTERGENIC
1	259275648	A	G	G	21	0,21	A	31	31,0	R	35	31,4	R	44	18,26	INTERGENIC
1	259275728	A	G	R	20	3,17	A	26	26,0	R	42	39,3	R	35	12,23	INTERGENIC
1	259275770	C	T	T	26	1,25	C	27	27,0	Y	45	40,5	Y	33	12,21	INTERGENIC
1	259275934	A	G	G	34	0,34	A	21	21,0	A	31	31,0	R	31	13,18	INTERGENIC
1	259276215	C	T	T	19	0,19	C	21	21,0	C	21	20,1	Y	25	8,17	INTERGENIC
1	259276268	A	G	G	18	0,18	A	20	20,0	R	14	12,2	R	27	7,20	INTERGENIC
1	259276289	A	G	G	19	0,19	A	21	21,0	R	12	11,1	R	25	8,17	INTERGENIC
1	259276321	A	G	G	14	0,14	A	16	16,0	R	10	9,1	R	26	8,18	INTERGENIC
1	259276457	C	T	Y	14	2,12	C	13	13,0	C	16	15,1	Y	16	4,12	INTERGENIC
1	259276473	G	A	R	13	2,11	G	14	14,0	G	19	18,1	R	19	7,12	INTERGENIC
1	259276503	T	C	Y	11	2,9	T	13	13,0	T	23	22,1	Y	23	9,14	INTERGENIC
1	259276541	G	A	R	14	13,1	G	15	15,0	R	28	23,5	G	23	23,0	INTERGENIC
1	259276567	G	A	R	15	1,14	G	21	21,0	R	31	28,3	R	25	9,16	INTERGENIC
1	259276613	A	T	A	13	13,0	A	23	23,0	W	33	25,8	A	27	26,1	INTERGENIC
1	259276690	T	G	G	14	0,14	T	25	25,0	K	31	23,8	K	21	7,14	INTERGENIC
1	259276713	T	G	G	13	0,13	T	22	22,0	K	30	24,6	K	25	10,15	INTERGENIC
1	259276730	G	T	T	15	0,15	G	24	24,0	K	28	24,4	K	29	13,16	INTERGENIC
1	259276744	C	T	T	20	0,20	C	26	26,0	Y	28	23,5	Y	29	13,16	INTERGENIC
1	259276816	G	A	A	32	0,32	G	29	29,0	R	26	20,6	R	30	14,16	INTERGENIC
1	259277014	T	C	C	32	2,30	T	22	22,0	Y	39	35,4	Y	38	20,18	INTERGENIC
1	259277133	T	C	Y	61	20,41	T	16	16,0	Y	52	47,5	Y	59	31,28	INTERGENIC
1	259277139	T	C	Y	61	41,20	T	19	19,0	Y	52	39,13	Y	59	53,6	INTERGENIC
1	259277195	T	A	W	76	44,32	T	24	24,0	W	65	60,5	W	64	35,29	INTERGENIC
1	259277202	C	T	Y	72	43,29	C	21	21,0	Y	66	61,5	Y	68	37,31	INTERGENIC
1	259277208	C	T	Y	71	51,20	C	21	21,0	Y	64	50,14	C	68	67,1	INTERGENIC
1	259277280	G	A	R	34	29,5	G	26	26,0	G	40	38,2	R	52	45,7	INTERGENIC
1	259277289	T	C	Y	33	28,5	T	22	22,0	T	37	36,1	Y	52	46,6	INTERGENIC
1	259277301	C	T	Y	30	25,5	C	17	17,0	C	33	32,1	Y	50	44,6	INTERGENIC
1	259277385	C	T	Y	23	4,19	C	17	17,0	Y	16	14,2	Y	27	12,15	INTERGENIC
1	259277415	G	A	R	26	5,21	G	15	15,0	R	13	12,1	R	22	9,13	INTERGENIC
1	259277479	G	A	R	12	10,2	G	10	10,0	R	7	4,3	R	5	4,1	INTERGENIC
1	259277496	G	A	R	11	9,2	G	8	8,0	R	4	3,1	G	3	3,0	INTERGENIC
1	259277505	T	A	A	5	0,5	T	7	7,0	W	5	2,3	W	3	2,1	INTERGENIC
1	259277667	C	G	C	22	21,1	C	12	12,0	C	10	10,0	S	17	13,4	INTERGENIC
1	259277678	G	A	R	20	17,3	G	12	12,0	G	11	11,0	R	17	13,4	INTERGENIC
1	259277686	T	C	Y	22	14,8	T	12	12,0	T	11	11,0	Y	16	11,5	INTERGENIC
1	259277728	G	A	G	20	19,1	G	14	14,0	G	15	15,0	R	21	17,4	INTERGENIC
1	259277805	G	A	R	8	7,1	G	18	18,0	R	14	12,2	R	18	16,2	INTERGENIC
1	259277811	G	A	R	6	3,3	G	19	19,0	G	17	17,0	G	18	17,1	INTERGENIC
1	259277831	T	C	Y	7	1,6	T	20	20,0	Y	22	16,6	Y	18	14,4	INTERGENIC
1	259278034	C	T	Y	19	4,15	C	17	17,0	Y	46	39,7	Y	36	17,19	INTERGENIC
1	259278044	A	G	G	15	1,14	A	17	17,0	R	45	38,7	R	34	13,21	INTERGENIC
1	259278229	C	T	T	24	0,24	C	22	22,0	Y	47	40,7	Y	29	11,18	INTERGENIC
1	259278327	G	A	A	25	0,25	G	14	14,0	R	40	35,5	R	30	8,22	INTERGENIC
1	259278475	T	A	A	26	0,26	T	24	24,0	W	42	36,6	W	41	15,26	INTERGENIC
1	259278512	A	T	T	26	0,26	A	24	24,0	W	35	29,6	W	44	20,24	INTERGENIC
1	259278594	G	T	T	29	0,29	G	29	29,0	K	30	23,7	K	40	16,24	INTERGENIC
1	259278602	A	G	G	29	0,29	A	30	30,0	R	30	23,7	R	40	14,26	INTERGENIC
1	259278626	T	C	C	28	0,28	T	29	29,0	Y	38	31,7	Y	44	17,27	INTERGENIC
1	259278730	T	G	G	27	0,27	T	24	24,0	K	48	40,8	K	57	17,40	INTERGENIC
1	259278816	T	A	A	28	0,28	T	26	26,0	W	39	35,4	W	56	16,40	INTERGENIC
1	259278833	A	G	G	25	0,25	A	23	23,0	R	40	35,5	R	55	14,41	INTERGENIC
1	259278975	T	C	C	12	0,12	T	26	26,0	Y	39	33,6	Y	49	12,37	INTERGENIC
1	259279036	T	C	C	19	0,19	T	28	28,0	Y	39	34,5	Y	44	12,32	INTERGENIC
1	259279187	C	T	T	21	0,21	C	38	38,0	Y	39	35,4	Y	36	11,25	INTERGENIC
1	259279306	A	G	G	30	0,30	A	29	29,0	R	42	37,5	R	30	13,17	INTERGENIC
1	259279361	A	C	C	37	0,37	A	29	29,0	M	43	38,5	M	36	16,20	INTERGENIC
1	259279486	A	G	G	44	0,44	A	31	31,0	R	32	29,3	R	36	17,19	INTERGENIC
1	259279787	A	C	C	11	0,11	A	16	16,0	M	17	15,2	M	23	11,12	INTERGENIC
1	259280040	C	G	G	22	0,22	C	11	11,0	S	19	17,2	S	39	8,31	INTERGENIC
1	259280275	A	G	G	28	0,28	A	24	24,0	A	41	40,1	R	42	6,36	INTERGENIC
1	259280585	G	A	A	22	0,22	G	33	33,0	R	40	33,7	R	50	17,33	INTERGENIC
1	259280900	G	A	A	31	0,31	G	25	25,0	R	46	41,5	R	39	13,26	INTERGENIC
1	259280954	A	G	G	28	0,28	A	22	22,0	R	38	31,7	R	36	14,22	INTERGENIC
1	259280963	T	C	C	28	0,28	T	21	21,0	Y	37	31,6	Y	38	14,24	INTERGENIC
1	259281310	C	A	A	27	0,27	C	27	27,0	C	43	41,2	M	40	12,28	INTERGENIC
1	259283999	G	A	A	18	0,18	G	29	29,0	R	35	30,5	R	41	13,28	INTERGENIC
1	259288570	T	C	Y	34	29,5	T	24	24,0	T	42	41,1	T	45	44,1	INTERGENIC
1	259289119	A	T	W	24	20,4	A	26	26,0	A	27	25,2	A	45	42,3	INTERGENIC
1	259289128	T	C	Y	27	21,6	T	24	24,0	T	27	26,1	Y	43	40,3	INTERGENIC
1	259289136	C	T	Y	26	20,6	C	25	25,0	C	28	27,1	Y	44	39,5	INTERGENIC
1	259289187	A	G	R	32	22,10	A	20	20,0	R	42	38,4	R	39	33,6	INTERGENIC
1	259289197	A	G	R	35	23,12	A	19	19,0	R	47	41,6	R	45	39,6	INTERGENIC
1	259289320	C	T	Y	45	21,24	C	24	24,0	Y	52	38,14	Y	51	45,6	INTERGENIC
1	259289359	A	C	M	43	24,19	A	33	33,0	M	51	35,16	M	44	39,5	INTERGENIC
1	259289504	G	C	S	49	27,22	G	32	32,0	S	49	32,17	S	52	40,12	INTERGENIC
1	259289547	G	A	R	54	28,26	G	27	27,0	R	38	25,13	R	47	38,9	INTERGENIC
1	259289769	C	A	M	59	31,28	C	27	27,0	M	51	38,13	M	39	30,9	INTERGENIC
1	259289828	A	G	R	56	31,25	A	27	27,0	R	44	34,10	R	43	39,4	INTERGENIC
1	259289841	T	C	Y	50	26,24	T	28	28,0	Y	44	35,9	T	47	44,3	INTERGENIC
1	259289865	A	G	R	51	28,23	A	30	30,0	R	45	38,7	R	45	41,4	INTERGENIC
1	259290018	C	G	S	35	24,11	C	30	30,0	S	45	42,3	C	41	39,2	INTERGENIC
1	259290074	A	G	R	28	21,7	A	24	24,0	A	42	42,0	A	46	44,2	INTERGENIC
1	259290155	T	G	K	34	23,11	T	27	27,0	K	46	42,4	K	47	42,5	INTERGENIC
1	259290165	C	T	Y	34	23,11	C	24	24,0	Y	50	46,4	Y	50	45,5	INTERGENIC
1	259290178	C	T	Y	34	23,11	C	25	25,0	Y	46	42,4	Y	47	42,5	INTERGENIC
1	259290355	A	C	M	33	24,9	A	28	28,0	M	52	45,7	A	39	39,0	INTERGENIC
1	259290364	G	A	R	34	24,10	G	25	25,0	R	53	46,7	G	37	36,1	INTERGENIC
1	259290378	C	G	S	36	27,9	C	26	26,0	S	52	44,8	C	39	38,1	INTERGENIC
1	259290422	G	T	K	54	29,25	G	31	31,0	K	67	49,18	G	39	38,1	INTERGENIC
1	259290455	T	C	Y	55	31,24	T	33	33,0	Y	64	44,20	Y	41	38,3	INTERGENIC
1	259290478	T	C	Y	57	33,24	T	32	32,0	Y	65	44,21	Y	41	37,4	INTERGENIC
1	259290500	C	A	M	57	29,28	C	34	34,0	M	58	39,19	M	42	38,4	INTERGENIC
1	259290524	C	T	Y	42	28,14	C	32	32,0	Y	52	42,10	Y	36	33,3	INTERGENIC
1	259290683	C	T	Y	34	20,14	C	26	26,0	Y	50	40,10	Y	56	50,6	INTERGENIC
1	259290699	A	G	R	36	20,16	A	27	27,0	R	52	38,14	R	53	46,7	INTERGENIC
1	259290729	C	T	Y	35	21,14	C	27	27,0	Y	59	49,10	Y	53	44,9	INTERGENIC
1	259290742	C	A	C	36	34,2	C	24	24,0	M	58	50,8	C	48	47,1	INTERGENIC
1	259290752	G	A	R	36	22,14	G	26	26,0	R	59	51,8	R	48	40,8	INTERGENIC
1	259290762	G	T	K	40	36,4	G	27	27,0	K	59	49,10	G	44	43,1	INTERGENIC
1	259290781	G	A	R	43	25,18	G	27	27,0	R	61	41,20	R	45	36,9	INTERGENIC
1	259290843	C	T	Y	37	27,10	C	25	25,0	Y	50	41,9	Y	45	40,5	INTERGENIC
1	259290859	A	T	W	33	28,5	A	25	25,0	W	49	41,8	W	46	41,5	INTERGENIC
1	259292094	G	A	A	20	0,20	G	19	19,0	R	14	12,2	R	26	12,14	INTERGENIC
1	259292239	C	T	T	7	0,7	C	7	7,0	C	3	3,0	Y	4	1,3	INTERGENIC
1	259292839	C	T	T	32	0,32	C	31	31,0	Y	37	34,3	Y	35	19,16	INTERGENIC
1	259294148	T	C	C	28	0,28	T	20	20,0	Y	37	33,4	Y	36	15,21	INTERGENIC
1	259294699	T	A	W	34	31,3	T	24	24,0	W	34	26,8	T	21	21,0	INTERGENIC
1	259294707	G	A	R	34	29,5	G	24	24,0	R	37	27,10	G	23	21,2	INTERGENIC
1	259294765	G	A	R	45	29,16	G	25	25,0	R	54	36,18	R	33	30,3	INTERGENIC
1	259294781	G	T	K	47	38,9	G	24	24,0	K	65	47,18	K	33	29,4	INTERGENIC
1	259294792	G	A	R	49	26,23	G	24	24,0	R	66	35,31	R	34	25,9	INTERGENIC
1	259294843	G	T	K	60	43,17	G	27	27,0	K	84	66,18	K	49	39,10	INTERGENIC
1	259294902	C	A	M	52	38,14	C	32	32,0	M	78	67,11	M	44	36,8	INTERGENIC
1	259295007	C	T	Y	33	4,29	C	34	34,0	Y	45	41,4	Y	29	14,15	INTERGENIC
1	259295868	A	G	R	29	24,5	A	35	35,0	A	36	34,2	R	41	34,7	INTERGENIC
1	259295894	A	G	R	30	23,7	A	33	33,0	R	40	36,4	R	38	30,8	INTERGENIC
1	259295940	C	G	S	30	21,9	C	36	36,0	S	52	44,8	S	47	37,10	INTERGENIC
1	259295946	C	T	Y	28	20,8	C	33	33,0	Y	50	41,9	Y	44	34,10	INTERGENIC
1	259295975	C	A	M	31	24,7	C	32	32,0	M	43	34,9	M	42	35,7	INTERGENIC
1	259296004	T	G	K	39	27,12	T	34	34,0	K	49	35,14	K	51	42,9	INTERGENIC
1	259296032	G	T	K	48	16,32	G	34	34,0	G	61	60,1	K	59	31,28	INTERGENIC
1	259296072	T	G	K	56	33,23	T	36	36,0	K	59	36,23	K	70	48,22	INTERGENIC
1	259296172	T	A	W	57	27,30	T	31	31,0	W	68	43,25	W	48	30,18	INTERGENIC
1	259296236	G	A	R	56	31,25	G	39	39,0	R	80	55,25	R	43	31,12	INTERGENIC
1	259298216	C	T	T	23	0,23	C	27	27,0	Y	33	26,7	Y	32	13,19	INTERGENIC
1	259298884	A	G	G	22	0,22	A	26	26,0	A	28	27,1	R	47	17,30	INTERGENIC
1	259300061	C	T	T	21	0,21	C	12	12,0	Y	8	7,1	Y	25	6,19	INTERGENIC
1	259300087	G	A	A	23	0,23	G	18	18,0	R	10	9,1	R	25	5,20	INTERGENIC
1	259301092	T	C	Y	9	1,8	T	17	17,0	T	7	7,0	Y	13	5,8	INTERGENIC
1	259301191	G	A	G	20	19,1	G	21	21,0	G	24	24,0	R	23	19,4	INTERGENIC
1	259301201	G	A	G	22	21,1	G	20	20,0	G	24	24,0	R	21	17,4	INTERGENIC
1	259301218	T	C	T	19	18,1	T	19	19,0	Y	25	23,2	Y	19	15,4	INTERGENIC
1	259301514	T	A	W	41	31,10	T	19	19,0	W	33	20,13	W	49	39,10	INTERGENIC
1	259301550	A	G	R	45	33,12	A	17	17,0	R	52	34,18	R	64	47,17	INTERGENIC
1	259301569	G	C	S	45	32,13	G	18	18,0	S	51	31,20	S	64	46,18	INTERGENIC
1	259301630	A	T	W	53	30,23	A	19	19,0	W	63	35,28	W	75	53,22	INTERGENIC
1	259301713	C	T	Y	46	22,24	C	28	28,0	Y	52	27,25	Y	62	46,16	INTERGENIC
1	259301802	A	C	M	45	39,6	A	27	27,0	A	35	33,2	A	47	44,3	INTERGENIC
1	259301955	T	A	W	38	27,11	T	32	32,0	W	54	42,12	W	51	39,12	INTERGENIC
1	259301977	T	C	Y	47	39,8	T	30	30,0	Y	56	49,7	Y	52	43,9	INTERGENIC
1	259301984	A	G	R	46	38,8	A	28	28,0	R	55	48,7	R	51	42,9	INTERGENIC
1	259302032	C	T	Y	48	38,10	C	32	32,0	Y	63	52,11	Y	50	40,10	INTERGENIC
1	259304964	T	C	C	21	0,21	T	33	33,0	Y	57	46,11	Y	28	16,12	DOWNSTREAM
1	259305372	A	G	G	45	1,44	A	23	23,0	R	33	28,5	R	40	17,23	DOWNSTREAM
1	259307023	A	G	G	23	0,23	A	26	26,0	R	40	36,4	R	28	14,14	DOWNSTREAM
1	259307471	T	C	C	27	0,27	T	24	24,0	T	41	39,2	Y	43	16,27	DOWNSTREAM
1	259308758	C	T	Y	9	7,2	C	4	4,0	Y	6	4,2	C	13	13,0	DOWNSTREAM
1	259308787	A	T	W	11	8,3	A	6	6,0	W	12	9,3	A	19	19,0	DOWNSTREAM
1	259308814	T	C	Y	15	11,4	T	6	6,0	Y	17	14,3	T	23	23,0	DOWNSTREAM
1	259308822	T	G	K	16	12,4	T	7	7,0	K	20	17,3	T	23	23,0	DOWNSTREAM
1	259308928	G	A	R	19	15,4	G	12	12,0	G	21	21,0	G	31	31,0	DOWNSTREAM
1	259309163	G	C	C	24	0,24	G	32	32,0	S	37	33,4	S	34	11,23	DOWNSTREAM
1	259310031	G	T	K	34	28,6	G	30	29,1	K	44	37,7	K	54	49,5	UPSTREAM
1	259310083	T	C	Y	25	17,8	T	25	24,1	Y	39	30,9	Y	51	46,5	UPSTREAM
1	259310755	G	A	R	30	21,9	G	32	32,0	R	38	35,3	G	43	42,1	UPSTREAM
1	259310781	T	C	Y	35	25,10	T	31	31,0	Y	43	38,5	T	43	42,1	UPSTREAM
1	259310826	A	C	M	34	23,11	A	23	23,0	M	52	41,11	M	43	39,4	UPSTREAM
1	259310857	C	A	M	41	25,16	C	20	20,0	M	51	35,16	C	47	43,4	UPSTREAM
1	259310870	A	T	W	44	27,17	A	20	20,0	W	53	35,18	W	45	41,4	UPSTREAM
1	259310885	C	T	Y	48	29,19	C	18	18,0	Y	56	37,19	Y	46	40,6	UPSTREAM
1	259310902	C	A	M	46	29,17	C	16	16,0	M	58	38,20	M	55	49,6	UPSTREAM
1	259310918	T	C	Y	54	33,21	T	17	17,0	Y	58	37,21	Y	57	48,9	UPSTREAM
1	259311024	A	G	G	41	0,41	A	17	17,0	R	45	26,19	R	49	16,33	UPSTREAM
1	259311039	A	G	R	40	24,16	A	22	22,0	R	44	29,15	R	45	39,6	UPSTREAM
1	259311099	A	G	R	38	24,14	A	24	24,0	R	38	25,13	R	45	38,7	UPSTREAM
1	259311149	T	G	K	44	29,15	T	30	30,0	K	47	25,22	K	43	33,10	UPSTREAM
1	259311159	C	A	M	44	27,17	C	28	28,0	M	48	25,23	M	41	32,9	UPSTREAM
1	259311257	A	T	W	45	29,16	A	22	22,0	W	52	30,22	W	38	21,17	UPSTREAM
1	259311364	G	T	K	47	26,21	G	16	16,0	K	36	15,21	K	45	21,24	UPSTREAM
1	259311389	A	T	W	42	21,21	A	13	13,0	W	37	13,24	W	50	24,26	UPSTREAM
1	259311415	T	C	Y	39	21,18	T	13	13,0	Y	40	17,23	Y	50	26,24	UPSTREAM
1	259311486	A	G	R	38	27,11	A	20	20,0	R	48	35,13	R	45	29,16	UPSTREAM
1	259312043	C	T	T	32	0,32	C	18	18,0	Y	12	11,1	Y	26	8,18	UPSTREAM
1	259312251	C	T	T	28	0,28	C	22	22,0	Y	29	23,6	Y	35	12,23	UPSTREAM
1	259313069	A	G	R	26	3,23	A	14	14,0	R	33	27,6	R	35	15,20	UPSTREAM
1	259313169	G	C	C	35	1,34	G	17	17,0	S	28	23,5	S	43	19,24	UPSTREAM
1	259314037	A	G	G	14	0,14	A	20	20,0	A	27	26,1	R	15	9,6	UPSTREAM
1	259314096	T	C	Y	13	4,9	T	17	17,0	T	31	30,1	Y	19	13,6	UPSTREAM
1	259314839	T	C	Y	34	24,10	T	22	22,0	Y	50	41,9	Y	66	55,11	UPSTREAM
1	259315009	G	A	R	58	29,29	G	28	28,0	R	49	39,10	R	56	44,12	INTERGENIC
1	259315183	A	G	R	28	18,10	A	28	28,0	A	36	34,2	R	39	36,3	INTERGENIC
1	259315291	T	C	Y	30	24,6	T	26	26,0	T	42	41,1	T	31	31,0	INTERGENIC
1	259315818	T	C	Y	28	5,23	T	23	23,0	T	41	41,0	Y	39	19,20	INTERGENIC
1	259316565	T	C	C	32	0,32	T	37	36,1	Y	23	20,3	Y	53	18,35	INTERGENIC
1	259316818	C	T	Y	28	21,7	C	23	23,0	C	44	44,0	C	44	42,2	INTERGENIC
1	259316943	T	G	G	7	0,7	T	25	25,0	T	37	35,2	K	22	14,8	INTERGENIC
1	259319155	G	A	R	30	24,6	G	32	32,0	R	43	34,9	G	41	40,1	INTERGENIC
1	259319823	G	C	C	19	0,19	G	25	25,0	S	33	28,5	S	35	14,21	INTERGENIC
1	259319942	G	A	A	9	0,9	G	14	14,0	G	30	30,0	R	34	10,24	INTERGENIC
1	259320078	A	G	G	11	0,11	A	16	16,0	R	28	22,6	R	27	6,21	UPSTREAM
1	259320641	C	T	T	33	0,33	C	26	26,0	Y	34	27,7	Y	36	17,19	UPSTREAM
1	259321253	C	T	T	29	0,29	C	33	33,0	Y	42	34,8	Y	36	10,26	UPSTREAM
1	259322676	G	T	T	41	0,41	G	29	29,0	K	38	30,8	K	45	7,38	UPSTREAM
1	259322888	T	C	C	36	0,36	T	18	18,0	Y	33	28,5	Y	41	10,31	UPSTREAM
1	259323753	C	T	T	29	0,29	C	27	27,0	C	37	34,3	Y	46	15,31	UPSTREAM
1	259329972	G	A	R	51	35,16	G	35	35,0	R	56	41,15	G	44	42,2	NON_SYNONYMOUS_CODING	Gaa/Aaa	gene:Zm00001d033333
1	259329992	T	C	Y	48	22,26	T	37	37,0	Y	56	35,21	Y	43	39,4	SYNONYMOUS_CODING	cgT/cgC	gene:Zm00001d033333
1	259330006	A	G	R	50	38,12	A	38	38,0	A	57	51,6	A	46	44,2	NON_SYNONYMOUS_CODING	gAg/gGg	gene:Zm00001d033333
1	259336011	C	A	M	29	3,26	C	31	31,0	M	45	38,7	M	37	11,26	UPSTREAM
1	259336145	A	G	G	22	2,20	A	31	31,0	R	38	34,4	R	44	15,29	UPSTREAM
1	259336545	C	G	G	29	0,29	C	34	34,0	S	48	42,6	S	36	8,28	UPSTREAM
1	259337650	G	T	T	26	0,26	G	23	23,0	G	35	33,2	K	38	15,23	UPSTREAM
1	259338267	A	T	T	16	0,16	A	24	24,0	W	48	37,11	W	46	15,31	UPSTREAM
1	259338500	A	G	G	28	1,27	A	26	26,0	A	53	50,3	R	34	6,28	UPSTREAM
1	259338813	G	A	A	29	0,29	G	26	26,0	R	37	26,11	R	36	15,21	UPSTREAM
1	259338839	C	T	T	31	0,31	C	23	23,0	Y	34	22,12	Y	34	14,20	UPSTREAM
1	259339117	T	C	C	28	0,28	T	25	25,0	Y	35	31,4	Y	41	18,23	UPSTREAM
1	259340455	G	A	A	13	0,13	G	12	12,0	R	5	3,2	R	15	1,14	UPSTREAM
1	259340483	C	T	T	11	0,11	C	15	15,0	Y	5	3,2	T	16	1,15	UPSTREAM
1	259341600	C	T	T	26	0,26	C	24	24,0	Y	33	29,4	Y	35	12,23	INTERGENIC
1	259341711	G	A	A	26	1,25	G	26	26,0	R	46	39,7	R	37	11,26	INTERGENIC
1	259342164	G	A	A	30	0,30	G	23	23,0	R	56	44,12	R	30	9,21	INTERGENIC
1	259353148	G	A	A	15	0,15	G	22	22,0	R	31	27,4	R	39	20,19	INTERGENIC
1	259353574	T	C	C	11	0,11	T	24	24,0	T	33	33,0	Y	21	13,8	INTERGENIC
1	259354073	C	T	T	9	0,9	C	29	29,0	C	32	31,1	Y	19	10,9	INTERGENIC
1	259354562	T	C	Y	41	30,11	T	28	28,0	Y	38	35,3	Y	55	51,4	INTERGENIC
1	259355206	G	A	R	10	7,3	G	21	21,0	G	30	30,0	G	20	20,0	INTERGENIC
1	259355219	A	C	C	6	0,6	A	24	24,0	A	32	32,0	M	21	15,6	INTERGENIC
1	259355426	C	T	Y	31	25,6	C	23	23,0	Y	29	25,4	C	22	21,1	INTERGENIC
1	259355458	C	A	M	50	40,10	C	20	20,0	C	37	35,2	M	25	22,3	INTERGENIC
1	259355565	A	G	R	81	21,60	A	25	25,0	R	61	37,24	R	44	32,12	INTERGENIC
1	259355590	G	A	R	69	36,33	G	21	21,0	R	50	42,8	R	39	33,6	INTERGENIC
1	259355604	G	A	R	65	45,20	G	23	23,0	R	47	43,4	R	39	36,3	INTERGENIC
1	259356014	T	C	C	17	0,17	T	31	31,0	T	34	33,1	Y	15	5,10	INTERGENIC
1	259357074	A	G	G	25	0,25	A	24	24,0	R	30	25,5	R	50	16,34	INTERGENIC
1	259357336	A	G	G	24	0,24	A	29	29,0	R	35	32,3	R	60	20,40	INTERGENIC
1	259359457	C	T	Y	36	22,14	C	15	15,0	Y	26	22,4	Y	24	17,7	INTERGENIC
1	259359478	G	A	R	40	25,15	G	14	14,0	R	31	25,6	R	23	16,7	INTERGENIC
1	259359498	C	T	Y	35	26,9	C	15	15,0	C	32	30,2	Y	22	20,2	INTERGENIC
1	259359506	G	A	R	35	26,9	G	14	14,0	G	32	30,2	G	23	22,1	INTERGENIC
1	259359544	C	A	M	28	18,10	C	11	11,0	M	30	25,5	M	31	26,5	INTERGENIC
1	259359821	A	G	G	11	0,11	A	14	14,0	A	34	32,2	R	21	14,7	INTERGENIC
1	259360479	G	A	A	30	0,30	G	29	29,0	G	33	30,3	R	37	15,22	INTERGENIC
1	259361904	G	A	A	25	0,25	G	17	17,0	G	46	43,3	R	40	11,29	INTERGENIC
1	259362579	C	T	C	26	26,0	C	31	31,0	C	32	32,0	Y	57	49,8	INTERGENIC
1	259362592	C	T	C	27	27,0	C	31	31,0	C	33	33,0	Y	56	49,7	INTERGENIC
1	259362612	G	T	G	26	26,0	G	28	28,0	G	34	34,0	K	54	47,7	INTERGENIC
1	259364158	T	C	C	27	0,27	T	33	33,0	Y	34	27,7	Y	30	10,20	INTERGENIC
1	259365295	T	C	C	38	0,38	T	31	31,0	T	32	30,2	Y	53	16,37	INTERGENIC
1	259365901	C	T	T	23	0,23	C	26	26,0	C	25	24,1	Y	41	16,25	INTERGENIC
1	259366182	T	C	C	28	0,28	T	27	27,0	Y	36	31,5	Y	39	12,27	INTERGENIC
1	259367037	T	C	C	6	0,6	T	4	4,0	T	11	10,1	Y	11	7,4	INTERGENIC
1	259367930	A	G	G	30	0,30	A	25	25,0	R	26	21,5	R	47	22,25	INTERGENIC
1	259368858	A	G	G	17	0,17	A	24	24,0	R	40	34,6	R	34	12,22	INTERGENIC
1	259371236	C	T	T	6	0,6	C	2	2,0	C	3	3,0	Y	11	10,1	INTERGENIC
1	259371590	A	G	R	3	2,1	A	5	5,0	R	16	14,2	A	3	3,0	INTERGENIC
1	259371600	G	A	R	7	3,4	G	5	5,0	R	16	14,2	G	5	5,0	INTERGENIC
1	259371644	G	A	R	15	8,7	G	8	8,0	R	22	19,3	R	9	3,6	INTERGENIC
1	259375521	C	T	T	22	0,22	C	16	16,0	Y	25	18,7	Y	38	13,25	INTERGENIC
1	259376552	G	A	R	39	20,19	G	25	25,0	R	67	42,25	R	62	45,17	INTERGENIC
1	259376559	A	T	W	38	19,19	A	26	26,0	W	65	39,26	W	61	44,17	INTERGENIC
1	259376576	A	G	R	37	19,18	A	22	22,0	R	58	32,26	R	59	44,15	INTERGENIC
1	259377385	G	A	R	39	33,6	G	28	28,0	R	50	35,15	R	44	35,9	INTERGENIC
1	259377428	C	T	Y	39	29,10	C	26	26,0	Y	51	32,19	Y	42	32,10	INTERGENIC
1	259377511	C	T	Y	29	19,10	C	25	25,0	Y	41	21,20	Y	42	32,10	INTERGENIC
1	259377548	C	T	Y	22	13,9	C	14	14,0	Y	30	17,13	Y	32	26,6	INTERGENIC
1	259377617	G	A	R	9	5,4	G	7	7,0	R	10	6,4	G	16	15,1	INTERGENIC
1	259377734	G	A	A	1	0,1	A	1	0,1	R	5	4,1	R	5	3,2	INTERGENIC
1	259377792	A	C	C	4	0,4	A	6	6,0	M	8	7,1	M	14	8,6	INTERGENIC
1	259378053	T	G	G	14	0,14	T	22	22,0	K	30	22,8	K	26	8,18	INTERGENIC
1	259378218	A	G	G	18	0,18	A	11	11,0	R	20	16,4	R	23	6,17	INTERGENIC
1	259378462	C	T	T	9	0,9	C	10	10,0	Y	21	17,4	Y	17	5,12	INTERGENIC
1	259378729	A	G	G	19	0,19	A	23	21,2	R	37	33,4	R	22	7,15	INTERGENIC
1	259379554	G	A	A	37	0,37	G	22	22,0	R	33	25,8	R	43	20,23	INTERGENIC
1	259380904	C	T	C	25	23,2	C	24	24,0	Y	38	29,9	C	40	36,4	INTERGENIC
1	259381238	C	G	G	27	0,27	C	26	26,0	S	43	37,6	S	39	20,19	INTERGENIC
1	259382407	A	G	R	41	30,11	A	23	23,0	R	43	33,10	R	38	33,5	INTERGENIC
1	259382582	T	C	Y	39	25,14	T	22	22,0	Y	33	24,9	Y	43	30,13	INTERGENIC
1	259383730	A	G	R	15	2,13	A	30	30,0	R	37	33,4	R	35	20,15	INTERGENIC
1	259384318	A	G	R	33	8,25	A	31	30,1	A	38	36,2	R	45	31,14	INTERGENIC
1	259385895	T	C	C	11	0,11	T	24	24,0	T	41	38,3	Y	24	15,9	INTERGENIC
1	259387596	A	G	G	21	0,21	A	26	26,0	R	46	41,5	R	39	11,28	INTERGENIC
1	259388131	G	A	R	38	30,8	G	29	29,0	G	38	37,1	R	49	44,5	INTERGENIC
1	259388304	C	G	S	42	33,9	C	19	19,0	C	43	40,3	C	43	40,3	INTERGENIC
1	259388365	T	G	K	37	30,7	T	17	17,0	T	43	42,1	T	46	43,3	INTERGENIC
1	259389100	G	A	A	15	0,15	G	39	39,0	R	38	30,8	R	27	9,18	INTERGENIC
1	259389934	A	G	G	19	0,19	A	31	31,0	R	28	23,5	R	36	7,29	INTERGENIC
1	259392485	T	C	Y	26	17,9	T	20	20,0	T	29	27,2	T	34	33,1	INTERGENIC
1	259392587	C	T	Y	21	17,4	C	20	20,0	C	28	27,1	C	27	26,1	INTERGENIC
1	259392608	T	C	C	25	0,25	T	22	22,0	Y	28	25,3	Y	29	12,17	INTERGENIC
1	259395117	A	C	C	17	0,17	A	30	30,0	M	37	29,8	M	41	10,31	INTERGENIC
1	259395314	G	A	A	32	0,32	G	34	34,0	R	34	27,7	R	46	17,29	INTERGENIC
1	259395364	C	T	T	31	0,31	C	29	29,0	Y	32	28,4	Y	44	17,27	INTERGENIC
1	259396370	T	C	C	22	0,22	T	28	28,0	T	40	39,1	Y	45	13,32	INTERGENIC
1	259396386	C	A	A	21	0,21	C	25	25,0	C	40	39,1	M	46	14,32	INTERGENIC
1	259396406	A	C	C	23	0,23	A	22	22,0	A	35	34,1	M	47	14,33	INTERGENIC
1	259396451	T	C	C	20	0,20	T	19	19,0	Y	32	29,3	Y	42	12,30	INTERGENIC
1	259396497	A	G	G	22	0,22	A	19	19,0	R	26	21,5	R	41	10,31	INTERGENIC
1	259396581	C	G	G	6	0,6	C	23	23,0	S	22	19,3	S	17	7,10	INTERGENIC
1	259396756	C	T	Y	33	12,21	C	10	10,0	Y	43	30,13	Y	21	16,5	INTERGENIC
1	259401577	C	T	Y	34	28,6	C	17	17,0	C	72	69,3	Y	44	40,4	INTERGENIC
1	259401605	C	A	M	34	22,12	C	15	15,0	M	62	54,8	M	40	36,4	INTERGENIC
1	259401722	A	G	G	11	0,11	A	16	16,0	R	24	11,13	R	14	3,11	INTERGENIC
1	259401950	A	G	G	23	0,23	A	26	26,0	R	36	31,5	R	31	12,19	INTERGENIC
1	259401965	C	T	T	21	0,21	C	26	26,0	Y	35	30,5	Y	33	12,21	INTERGENIC
1	259401981	G	A	A	22	0,22	G	26	26,0	R	33	28,5	R	34	11,23	INTERGENIC
1	259402040	G	A	A	10	0,10	G	17	17,0	R	25	23,2	R	23	15,8	INTERGENIC
1	259402053	T	C	C	15	0,15	T	19	19,0	Y	28	25,3	Y	26	16,10	INTERGENIC
1	259402085	G	A	A	21	0,21	G	21	21,0	R	29	25,4	R	29	16,13	INTERGENIC
1	259402127	G	T	T	32	0,32	G	26	26,0	K	29	25,4	K	38	18,20	INTERGENIC
1	259402135	A	G	G	35	0,35	A	26	26,0	R	31	26,5	R	38	17,21	INTERGENIC
1	259402190	G	T	T	38	0,38	G	32	32,0	K	37	32,5	K	38	16,22	INTERGENIC
1	259402314	G	A	A	30	0,30	G	30	30,0	R	42	34,8	R	34	14,20	INTERGENIC
1	259402376	C	T	T	30	0,30	C	25	25,0	Y	53	41,12	Y	42	16,26	INTERGENIC
1	259402655	G	T	T	23	0,23	G	27	27,0	K	41	37,4	K	36	11,25	INTERGENIC
1	259402664	C	T	T	21	0,21	C	30	30,0	Y	40	36,4	Y	38	12,26	INTERGENIC
1	259402678	T	C	C	22	0,22	T	31	31,0	Y	45	40,5	Y	38	12,26	INTERGENIC
1	259402743	C	T	T	17	0,17	C	30	30,0	Y	43	38,5	Y	36	12,24	INTERGENIC
1	259402784	C	A	A	22	0,22	C	30	30,0	M	41	37,4	M	43	15,28	INTERGENIC
1	259402897	G	C	C	29	0,29	G	30	30,0	S	46	41,5	S	49	20,29	INTERGENIC
1	259402910	G	T	T	27	0,27	G	30	30,0	K	43	38,5	K	49	20,29	INTERGENIC
1	259402919	G	T	T	25	0,25	G	29	29,0	K	43	38,5	K	49	19,30	INTERGENIC
1	259402952	A	C	C	19	0,19	A	22	22,0	M	44	39,5	M	44	21,23	INTERGENIC
1	259402958	A	G	G	18	0,18	A	22	22,0	R	43	38,5	R	42	19,23	INTERGENIC
1	259403047	A	G	G	2	0,2	A	15	15,0	A	43	43,0	R	22	17,5	INTERGENIC
1	259403191	G	A	A	34	0,34	G	20	20,0	R	47	39,8	R	41	16,25	INTERGENIC
1	259403200	G	T	T	31	0,31	G	21	21,0	K	48	38,10	K	39	16,23	INTERGENIC
1	259403241	T	G	G	25	0,25	T	27	27,0	K	44	41,3	K	33	15,18	INTERGENIC
1	259403258	G	A	R	22	13,9	G	23	23,0	G	41	40,1	R	30	22,8	INTERGENIC
1	259403280	A	G	G	27	0,27	A	22	22,0	R	44	39,5	R	33	11,22	INTERGENIC
1	259404101	A	C	C	6	0,6	A	24	24,0	M	27	22,5	M	27	20,7	INTERGENIC
1	259404158	A	G	G	16	0,16	A	26	26,0	R	29	23,6	R	31	14,17	INTERGENIC
1	259404217	C	G	G	20	0,20	C	33	33,0	S	33	26,7	S	37	19,18	INTERGENIC
1	259404239	A	G	G	18	0,18	A	35	35,0	R	35	29,6	R	34	17,17	INTERGENIC
1	259404288	A	G	G	8	0,8	A	35	35,0	A	29	28,1	R	23	19,4	INTERGENIC
1	259404364	C	A	A	2	0,2	C	28	28,0	C	22	22,0	M	25	21,4	INTERGENIC
1	259404385	A	G	G	2	0,2	A	26	26,0	A	25	25,0	R	25	21,4	INTERGENIC
1	259404401	G	A	A	2	0,2	G	26	26,0	G	26	26,0	R	23	19,4	INTERGENIC
1	259404421	A	G	G	2	0,2	A	20	20,0	A	28	28,0	R	20	16,4	INTERGENIC
1	259404494	C	T	T	8	0,8	C	20	20,0	C	41	39,2	Y	24	16,8	INTERGENIC
1	259404561	C	G	G	18	0,18	C	30	30,0	C	39	37,2	S	35	18,17	INTERGENIC
1	259404583	G	T	T	23	0,23	G	28	28,0	G	39	37,2	K	36	16,20	INTERGENIC
1	259404615	A	G	G	26	0,26	A	30	30,0	A	40	40,0	R	31	16,15	INTERGENIC
1	259404689	C	T	T	28	0,28	C	24	24,0	Y	39	36,3	Y	33	18,15	INTERGENIC
1	259404707	G	A	A	31	0,31	G	20	20,0	R	39	36,3	R	33	15,18	INTERGENIC
1	259404749	A	T	T	22	0,22	A	18	18,0	W	35	32,3	W	33	15,18	INTERGENIC
1	259404762	G	A	A	21	0,21	G	18	18,0	R	31	28,3	R	33	15,18	INTERGENIC
1	259404798	A	G	G	14	0,14	A	16	16,0	A	33	31,2	R	30	16,14	INTERGENIC
1	259404852	A	C	C	13	0,13	A	14	14,0	A	36	34,2	M	24	15,9	INTERGENIC
1	259404868	T	C	C	12	0,12	T	16	16,0	T	34	32,2	Y	20	14,6	INTERGENIC
1	259405317	G	A	A	12	0,12	G	29	29,0	R	52	28,24	R	13	6,7	INTERGENIC
1	259405344	A	G	G	10	0,10	A	23	23,0	R	49	27,22	R	14	8,6	INTERGENIC
1	259405375	C	T	Y	10	1,9	C	22	22,0	Y	51	33,18	Y	15	9,6	INTERGENIC
1	259405413	T	A	A	8	0,8	T	14	14,0	W	46	34,12	W	10	6,4	INTERGENIC
1	259405456	G	A	A	7	0,7	G	15	15,0	R	38	33,5	R	8	4,4	INTERGENIC
1	259405502	C	T	T	6	0,6	C	17	17,0	C	33	32,1	Y	7	5,2	INTERGENIC
1	259405525	A	G	G	2	0,2	A	17	17,0	A	33	32,1	R	6	5,1	INTERGENIC
1	259405574	G	A	R	4	1,3	G	20	20,0	G	26	25,1	R	14	12,2	INTERGENIC
1	259405937	T	A	W	21	15,6	T	26	26,0	W	37	33,4	W	19	13,6	INTERGENIC
1	259406215	C	T	T	5	0,5	C	31	31,0	C	31	31,0	Y	17	15,2	INTERGENIC
1	259406225	G	T	T	3	0,3	G	30	30,0	G	26	26,0	K	18	16,2	INTERGENIC
1	259409589	C	T	Y	9	4,5	C	27	27,0	C	25	24,1	Y	15	12,3	INTERGENIC
1	259409606	T	G	K	7	2,5	T	30	30,0	T	25	24,1	K	13	11,2	INTERGENIC
1	259409665	G	A	R	9	6,3	G	30	30,0	G	22	21,1	R	12	11,1	INTERGENIC
1	259410414	A	T	W	16	11,5	A	31	31,0	A	31	31,0	W	14	12,2	INTERGENIC
1	259410493	T	G	G	7	0,7	T	32	32,0	T	39	38,1	K	10	9,1	INTERGENIC
1	259410505	A	G	R	9	7,2	A	31	31,0	A	35	35,0	A	12	12,0	INTERGENIC
1	259410527	G	A	R	11	9,2	G	31	31,0	G	36	36,0	G	14	14,0	INTERGENIC
1	259410551	A	T	W	12	8,4	A	28	28,0	A	41	38,3	A	15	14,1	INTERGENIC
1	259410756	A	G	R	10	7,3	A	32	32,0	A	35	32,3	A	18	17,1	INTERGENIC
1	259410855	G	A	A	3	0,3	G	30	30,0	G	38	35,3	R	21	19,2	INTERGENIC
1	259410870	G	C	C	3	0,3	G	29	29,0	G	31	30,1	S	22	20,2	INTERGENIC
1	259410879	C	T	T	3	0,3	C	30	30,0	C	33	32,1	Y	20	18,2	INTERGENIC
1	259410905	A	T	W	7	2,5	A	28	28,0	A	34	32,2	W	20	17,3	INTERGENIC
1	259410941	A	G	R	12	6,6	A	30	30,0	A	34	31,3	A	20	20,0	INTERGENIC
1	259411005	A	G	R	19	15,4	A	25	25,0	A	40	38,2	R	19	17,2	INTERGENIC
1	259411119	C	T	T	6	0,6	C	16	16,0	C	36	35,1	C	17	17,0	INTERGENIC
1	259411134	T	C	C	3	0,3	T	16	16,0	T	38	37,1	T	19	19,0	INTERGENIC
1	259411140	C	T	T	2	0,2	C	16	16,0	C	39	38,1	C	21	21,0	INTERGENIC
1	259412424	C	T	T	1	0,1	C	31	31,0	Y	42	35,7	Y	16	11,5	INTERGENIC
1	259412487	G	A	R	5	3,2	G	30	30,0	G	47	45,2	G	21	21,0	INTERGENIC
1	259412523	C	T	Y	5	2,3	C	25	25,0	Y	46	40,6	Y	18	14,4	INTERGENIC
1	259412531	C	T	Y	5	2,3	C	23	23,0	Y	46	41,5	Y	17	14,3	INTERGENIC
1	259417981	T	C	C	2	0,2	T	24	24,0	T	37	36,1	T	18	18,0	INTERGENIC
1	259418106	C	T	T	2	0,2	C	26	26,0	C	26	25,1	C	15	15,0	INTERGENIC
1	259420261	A	C	C	5	0,5	A	27	27,0	A	41	40,1	A	18	18,0	INTERGENIC
1	259420268	C	T	T	5	0,5	C	27	27,0	C	40	38,2	C	20	20,0	INTERGENIC
1	259420523	T	C	Y	23	17,6	T	30	30,0	T	67	64,3	T	14	14,0	INTERGENIC
1	259420582	C	A	A	13	0,13	C	22	22,0	M	51	43,8	M	13	11,2	INTERGENIC
1	259420614	A	G	G	11	0,11	A	18	18,0	R	39	28,11	R	13	11,2	INTERGENIC
1	259421863	A	G	G	20	0,20	A	23	23,0	A	21	21,0	R	21	4,17	INTERGENIC
1	259421955	T	C	C	26	0,26	T	23	23,0	Y	21	19,2	Y	32	9,23	INTERGENIC
1	259422004	C	T	T	33	0,33	C	28	28,0	Y	30	27,3	Y	39	10,29	INTERGENIC
1	259422094	C	T	T	33	0,33	C	29	29,0	C	32	30,2	Y	48	13,35	INTERGENIC
1	259422136	G	T	T	33	0,33	G	31	31,0	K	28	27,1	K	49	13,36	INTERGENIC
1	259422156	A	G	G	31	0,31	A	32	32,0	R	30	27,3	R	47	14,33	INTERGENIC
1	259422216	A	G	G	30	0,30	A	35	35,0	R	36	31,5	R	41	12,29	INTERGENIC
1	259422239	G	T	T	34	0,34	G	33	33,0	K	37	33,4	K	33	8,25	INTERGENIC
1	259422329	G	A	A	33	0,33	G	26	26,0	R	27	22,5	R	41	7,34	INTERGENIC
1	259422342	A	G	G	30	0,30	A	23	23,0	R	28	22,6	R	39	6,33	INTERGENIC
1	259422376	T	C	C	31	0,31	T	22	22,0	Y	23	17,6	Y	37	6,31	INTERGENIC
1	259422411	T	C	C	31	0,31	T	19	19,0	Y	32	21,11	Y	35	7,28	INTERGENIC
1	259422430	G	A	A	34	0,34	G	21	21,0	R	35	23,12	R	34	6,28	INTERGENIC
1	259422449	T	A	A	31	0,31	T	20	20,0	W	35	26,9	W	36	7,29	INTERGENIC
1	259422572	G	A	A	28	0,28	G	22	22,0	R	34	28,6	R	45	10,35	INTERGENIC
1	259422605	G	A	A	25	0,25	G	28	28,0	R	29	24,5	R	43	11,32	INTERGENIC
1	259422650	G	A	A	22	0,22	G	28	28,0	R	31	25,6	R	31	13,18	INTERGENIC
1	259422666	T	G	G	23	0,23	T	28	28,0	K	33	27,6	K	28	14,14	INTERGENIC
1	259422700	C	T	T	21	0,21	C	30	30,0	Y	37	32,5	Y	24	15,9	INTERGENIC
1	259422707	G	A	A	19	0,19	G	29	29,0	R	35	31,4	R	26	14,12	INTERGENIC
1	259423799	G	T	T	7	0,7	G	24	24,0	G	43	42,1	K	22	18,4	INTERGENIC
1	259423817	C	T	T	10	0,10	C	31	31,0	C	43	41,2	Y	22	16,6	INTERGENIC
1	259423841	A	C	C	15	0,15	A	29	29,0	A	44	41,3	M	26	15,11	INTERGENIC
1	259423922	G	A	A	32	0,32	G	26	26,0	R	47	42,5	R	39	12,27	INTERGENIC
1	259423943	A	G	G	26	0,26	A	24	24,0	R	47	41,6	R	35	10,25	INTERGENIC
1	259423954	T	C	C	28	0,28	T	28	28,0	Y	46	40,6	Y	37	12,25	INTERGENIC
1	259423973	A	G	G	28	0,28	A	26	26,0	R	46	41,5	R	38	12,26	INTERGENIC
1	259424036	T	C	C	30	0,30	T	30	30,0	Y	35	29,6	Y	35	14,21	DOWNSTREAM
1	259424065	G	T	T	29	0,29	G	26	26,0	K	39	34,5	K	34	12,22	DOWNSTREAM
1	259424161	A	C	C	34	0,34	A	23	23,0	M	41	33,8	M	37	11,26	DOWNSTREAM
1	259424256	G	A	A	40	0,40	G	30	30,0	R	39	34,5	R	36	14,22	DOWNSTREAM
1	259424278	A	G	G	38	0,38	A	32	32,0	R	41	35,6	R	39	14,25	DOWNSTREAM
1	259424291	A	G	G	43	0,43	A	32	32,0	R	40	33,7	R	39	16,23	DOWNSTREAM
1	259424310	C	T	T	42	0,42	C	35	35,0	Y	33	27,6	Y	38	14,24	DOWNSTREAM
1	259424325	A	G	G	43	0,43	A	32	32,0	R	33	27,6	R	38	13,25	DOWNSTREAM
1	259424383	C	T	T	43	0,43	C	28	28,0	Y	35	29,6	Y	33	11,22	DOWNSTREAM
1	259424408	T	C	C	42	0,42	T	28	28,0	Y	39	32,7	Y	35	10,25	DOWNSTREAM
1	259424541	G	A	A	47	0,47	G	26	26,0	R	35	32,3	R	44	15,29	DOWNSTREAM
1	259424559	T	C	C	43	0,43	T	33	33,0	T	33	32,1	Y	48	17,31	DOWNSTREAM
1	259424644	T	G	G	29	0,29	T	30	30,0	T	39	36,3	K	48	15,33	DOWNSTREAM
1	259424762	A	G	G	32	0,32	A	26	26,0	R	28	25,3	R	38	16,22	DOWNSTREAM
1	259424793	C	A	A	29	0,29	C	29	28,1	M	29	26,3	M	46	21,25	DOWNSTREAM
1	259424809	G	A	A	27	0,27	G	27	27,0	R	29	25,4	R	46	20,26	DOWNSTREAM
1	259424832	A	G	G	34	0,34	A	26	26,0	R	28	24,4	R	47	21,26	DOWNSTREAM
1	259424846	T	C	C	34	0,34	T	25	25,0	Y	28	23,5	Y	41	19,22	DOWNSTREAM
1	259424874	A	G	G	32	0,32	A	30	30,0	R	33	28,5	R	46	19,27	DOWNSTREAM
1	259424885	A	T	T	26	0,26	A	30	30,0	W	32	27,5	W	51	22,29	DOWNSTREAM
1	259424930	A	G	G	27	0,27	A	32	32,0	R	32	27,5	R	56	19,37	DOWNSTREAM
1	259424936	T	C	C	29	0,29	T	32	32,0	Y	34	29,5	Y	54	18,36	DOWNSTREAM
1	259424962	A	G	G	32	0,32	A	31	31,0	R	31	26,5	R	47	14,33	DOWNSTREAM
1	259425009	A	G	G	19	0,19	A	26	26,0	R	28	23,5	R	51	16,35	DOWNSTREAM
1	259425019	A	G	G	18	0,18	A	27	27,0	R	27	22,5	R	51	16,35	DOWNSTREAM
1	259425066	T	C	C	18	0,18	T	25	25,0	Y	31	27,4	Y	42	13,29	DOWNSTREAM
1	259425111	C	T	T	12	0,12	C	26	26,0	Y	28	24,4	Y	41	15,26	DOWNSTREAM
1	259425146	A	G	G	12	0,12	A	27	27,0	R	27	22,5	R	35	13,22	DOWNSTREAM
1	259425170	A	T	T	13	0,13	A	26	26,0	W	31	28,3	W	36	13,23	DOWNSTREAM
1	259425229	C	A	A	8	0,8	C	22	22,0	C	33	30,3	M	24	11,13	DOWNSTREAM
1	259425269	G	A	A	7	0,7	G	18	18,0	G	45	42,3	R	21	13,8	DOWNSTREAM
1	259425286	G	A	A	6	0,6	G	21	21,0	G	46	44,2	R	20	12,8	DOWNSTREAM
1	259425313	T	C	C	5	0,5	T	19	19,0	T	45	43,2	Y	14	11,3	DOWNSTREAM
1	259425457	T	C	C	2	0,2	T	28	28,0	T	31	31,0	Y	12	11,1	DOWNSTREAM
1	259425481	C	T	T	2	0,2	C	31	31,0	C	30	30,0	Y	12	11,1	DOWNSTREAM
1	259425547	C	T	T	4	0,4	C	20	20,0	C	30	29,1	Y	19	17,2	DOWNSTREAM
1	259425553	T	C	C	4	0,4	T	20	20,0	T	30	29,1	Y	19	17,2	DOWNSTREAM
1	259425615	G	A	A	4	0,4	G	18	18,0	G	35	33,2	R	16	13,3	DOWNSTREAM
1	259425637	A	T	T	4	0,4	A	20	20,0	A	34	32,2	W	18	15,3	DOWNSTREAM
1	259425661	G	T	T	3	0,3	G	20	20,0	G	37	36,1	K	13	10,3	DOWNSTREAM
1	259425677	T	G	G	3	0,3	T	18	18,0	T	38	37,1	K	13	11,2	DOWNSTREAM
1	259425684	G	T	T	3	0,3	G	16	16,0	G	37	36,1	K	13	10,3	DOWNSTREAM
1	259425779	G	A	A	5	0,5	G	17	17,0	G	30	29,1	R	17	13,4	DOWNSTREAM
1	259425794	C	T	T	4	0,4	C	17	17,0	C	29	28,1	Y	18	14,4	DOWNSTREAM
1	259425814	C	T	T	3	0,3	C	20	20,0	C	25	25,0	Y	18	14,4	DOWNSTREAM
1	259426176	C	G	S	19	14,5	C	25	25,0	C	40	37,3	S	26	18,8	DOWNSTREAM
1	259426191	G	A	A	20	0,20	G	23	23,0	R	40	34,6	R	34	10,24	DOWNSTREAM
1	259426244	G	C	C	25	0,25	G	21	21,0	S	34	27,7	S	34	12,22	DOWNSTREAM
1	259426288	C	G	G	27	0,27	C	19	19,0	S	30	24,6	S	31	8,23	DOWNSTREAM
1	259426320	G	A	A	27	0,27	G	19	19,0	R	31	25,6	R	31	11,20	DOWNSTREAM
1	259426327	T	C	C	28	0,28	T	19	19,0	Y	30	25,5	Y	31	11,20	DOWNSTREAM
1	259426343	C	T	T	27	0,27	C	21	21,0	Y	28	23,5	Y	28	8,20	DOWNSTREAM
1	259426643	C	T	T	12	0,12	C	32	32,0	Y	25	21,4	Y	21	10,11	DOWNSTREAM
1	259426873	C	T	T	24	0,24	C	30	30,0	Y	31	28,3	Y	43	20,23	DOWNSTREAM
1	259426914	A	T	T	29	0,29	A	25	25,0	A	34	32,2	W	36	16,20	DOWNSTREAM
1	259426950	G	T	T	29	0,29	G	22	22,0	K	36	33,3	K	35	14,21	DOWNSTREAM
1	259427223	A	T	T	31	0,31	A	16	16,0	W	42	31,11	W	32	9,23	DOWNSTREAM
1	259427271	T	A	A	28	0,28	T	31	31,0	W	39	27,12	W	31	11,20	DOWNSTREAM
1	259427537	A	G	G	21	0,21	A	25	25,0	R	45	38,7	R	32	11,21	DOWNSTREAM
1	259427549	A	G	G	16	0,16	A	26	26,0	R	44	37,7	R	33	12,21	DOWNSTREAM
1	259427603	T	C	C	19	0,19	T	17	17,0	Y	29	21,8	Y	30	10,20	DOWNSTREAM
1	259427617	A	G	G	20	0,20	A	17	17,0	R	28	20,8	R	36	13,23	DOWNSTREAM
1	259427624	T	C	C	22	0,22	T	19	19,0	Y	29	22,7	Y	37	14,23	DOWNSTREAM
1	259427639	G	A	A	21	0,21	G	19	19,0	R	29	22,7	R	40	17,23	DOWNSTREAM
1	259427786	C	T	T	31	0,31	C	36	36,0	Y	44	33,11	Y	40	16,24	DOWNSTREAM
1	259427880	A	G	G	35	0,35	A	36	36,0	R	32	26,6	R	43	20,23	DOWNSTREAM
1	259427894	T	C	C	33	0,33	T	35	35,0	Y	40	32,8	Y	47	21,26	DOWNSTREAM
1	259427922	C	G	G	30	0,30	C	33	33,0	S	46	39,7	S	49	23,26	DOWNSTREAM
1	259428076	C	T	T	24	0,24	C	24	24,0	Y	31	26,5	Y	27	15,12	DOWNSTREAM
1	259428090	C	T	T	24	0,24	C	29	29,0	Y	31	27,4	Y	29	16,13	DOWNSTREAM
1	259428172	A	G	G	21	0,21	A	22	22,0	R	34	30,4	R	32	17,15	DOWNSTREAM
1	259428229	A	G	G	22	0,22	A	30	30,0	A	33	31,2	R	27	15,12	DOWNSTREAM
1	259428687	A	G	G	22	0,22	A	22	22,0	R	31	26,5	R	41	11,30	DOWNSTREAM
1	259428798	T	G	G	23	0,23	T	28	28,0	T	30	28,2	K	51	15,36	DOWNSTREAM
1	259428852	T	C	C	24	0,24	T	28	28,0	Y	30	25,5	Y	48	14,34	DOWNSTREAM
1	259428858	C	T	T	23	0,23	C	28	28,0	Y	32	26,6	Y	44	12,32	DOWNSTREAM
1	259428871	A	G	G	24	0,24	A	30	30,0	R	30	24,6	R	42	13,29	DOWNSTREAM
1	259429881	G	A	A	33	0,33	G	28	28,0	R	29	23,6	R	54	14,40	UPSTREAM
1	259429887	G	A	A	34	0,34	G	30	30,0	R	30	24,6	R	56	15,41	UPSTREAM
1	259430531	G	T	T	23	0,23	G	30	30,0	K	37	29,8	K	39	11,28	UPSTREAM
1	259430629	C	T	T	15	0,15	C	29	29,0	Y	30	24,6	Y	27	9,18	UPSTREAM
1	259430649	A	G	G	14	0,14	A	26	26,0	R	27	22,5	R	23	8,15	UPSTREAM
1	259430729	T	C	C	9	0,9	T	16	16,0	Y	12	11,1	Y	21	6,15	UPSTREAM
1	259432044	G	A	N	.	.	G	14	14,0	R	21	18,3	R	7	6,1	UPSTREAM
1	259432070	G	T	N	.	.	G	14	14,0	K	25	21,4	K	5	4,1	UPSTREAM
1	259432146	T	C	C	10	0,10	T	18	18,0	Y	28	21,7	Y	10	5,5	UPSTREAM
1	259432342	C	G	G	15	0,15	C	28	28,0	C	32	30,2	S	26	5,21	UPSTREAM
1	259432652	G	A	A	35	0,35	G	18	18,0	R	40	36,4	R	35	13,22	UPSTREAM
1	259432672	G	A	A	29	0,29	G	19	19,0	R	34	30,4	R	29	12,17	UPSTREAM
1	259432688	C	T	T	26	0,26	C	22	22,0	Y	34	30,4	Y	32	11,21	UPSTREAM
1	259433289	G	A	A	24	0,24	G	36	36,0	R	39	33,6	R	37	12,25	UPSTREAM
1	259434184	C	T	T	36	0,36	C	34	34,0	Y	34	26,8	Y	36	10,26	UPSTREAM
1	259434296	A	C	C	30	0,30	A	31	31,0	M	20	14,6	M	21	9,12	UPSTREAM
1	259434428	G	A	A	17	0,17	G	20	20,0	R	30	26,4	R	27	8,19	UPSTREAM
1	259434851	T	C	C	14	0,14	T	22	22,0	T	31	29,2	Y	23	12,11	UPSTREAM
1	259435252	G	C	C	1	0,1	G	22	22,0	G	35	35,0	G	15	15,0	INTERGENIC
1	259435259	A	G	G	2	0,2	A	20	20,0	A	36	36,0	A	16	16,0	INTERGENIC
1	259435273	A	G	G	2	0,2	A	20	20,0	A	32	32,0	A	14	14,0	INTERGENIC
1	259435292	C	T	T	2	0,2	C	21	21,0	C	34	34,0	C	14	14,0	INTERGENIC
1	259435298	A	G	G	2	0,2	A	21	21,0	A	33	33,0	A	15	15,0	INTERGENIC
1	259435507	T	C	C	7	0,7	T	28	28,0	T	20	19,1	Y	28	18,10	INTERGENIC
1	259436086	T	C	C	7	0,7	T	6	6,0	T	13	13,0	Y	14	3,11	INTERGENIC
1	259436125	A	T	T	1	0,1	A	1	1,0	A	11	11,0	W	9	2,7	INTERGENIC
1	259436145	T	A	N	.	.	T	1	1,0	T	8	8,0	W	3	1,2	INTERGENIC
1	259436310	C	T	Y	23	14,9	C	10	10,0	C	33	31,2	Y	30	24,6	INTERGENIC
1	259436319	G	A	R	26	16,10	G	10	10,0	R	34	19,15	R	32	17,15	INTERGENIC
1	259436341	C	A	M	26	16,10	C	10	10,0	M	35	22,13	M	46	22,24	INTERGENIC
1	259436358	C	A	M	28	14,14	C	13	13,0	C	36	34,2	M	50	44,6	INTERGENIC
1	259436416	C	T	Y	49	28,21	C	21	21,0	Y	31	21,10	Y	59	28,31	INTERGENIC
1	259436431	G	C	S	44	31,13	G	22	22,0	G	37	35,2	S	62	57,5	INTERGENIC
1	259436562	C	T	Y	50	21,29	C	22	22,0	Y	43	28,15	Y	54	28,26	INTERGENIC
1	259436703	G	T	K	53	24,29	G	18	18,0	K	28	22,6	K	52	34,18	INTERGENIC
1	259436721	T	G	K	53	24,29	T	20	20,0	K	26	21,5	K	51	32,19	INTERGENIC
1	259436806	G	A	R	85	56,29	G	18	18,0	R	41	35,6	R	68	61,7	INTERGENIC
1	259436843	A	G	R	113	84,29	A	16	16,0	R	46	37,9	R	82	58,24	INTERGENIC
1	259436858	A	G	R	114	94,20	A	19	19,0	A	48	46,2	R	83	76,7	INTERGENIC
1	259436917	G	A	R	146	121,25	G	27	27,0	G	50	50,0	R	100	91,9	INTERGENIC
1	259436964	C	T	Y	168	129,39	C	36	36,0	C	54	53,1	Y	128	115,13	INTERGENIC
1	259436973	G	A	R	166	137,29	G	37	37,0	R	54	45,9	R	129	106,23	INTERGENIC
1	259437077	C	A	M	194	70124	C	33	33,0	M	79	43,36	M	140	77,63	INTERGENIC
1	259437277	G	A	R	191	161,30	G	27	27,0	R	106	88,18	R	135	104,31	INTERGENIC
1	259437363	G	T	K	185	152,33	G	26	26,0	K	102	84,18	K	139	114,25	INTERGENIC
1	259437477	T	C	C	145	0,145	T	32	32,0	Y	63	27,36	Y	98	14,84	INTERGENIC
1	259437529	G	A	R	134	110,24	G	34	34,0	G	63	59,4	R	87	66,21	INTERGENIC
1	259437539	G	T	K	122	98,24	G	31	31,0	G	63	59,4	K	80	61,19	INTERGENIC
1	259437552	C	T	Y	122	24,98	C	33	33,0	Y	63	31,32	Y	83	37,46	INTERGENIC
1	259437666	T	A	W	133	78,55	T	22	22,0	W	54	37,17	W	94	66,28	INTERGENIC
1	259437683	G	A	R	127	28,99	G	23	23,0	R	49	18,31	R	90	38,52	INTERGENIC
1	259437949	C	A	M	124	28,96	C	32	32,0	M	46	29,17	M	60	29,31	INTERGENIC
1	259437991	C	G	G	122	0,122	C	34	34,0	S	46	24,22	S	73	11,62	INTERGENIC
1	259438069	G	A	R	170	30140	G	36	36,0	R	53	25,28	R	91	37,54	INTERGENIC
1	259438169	T	C	Y	194	34160	T	24	24,0	Y	69	28,41	Y	104	37,67	INTERGENIC
1	259438189	C	T	Y	183	30153	C	25	25,0	Y	65	23,42	Y	111	39,72	INTERGENIC
1	259438213	T	C	Y	179	59120	T	20	20,0	Y	66	28,38	Y	116	50,66	INTERGENIC
1	259438334	T	C	Y	155	63,92	T	35	35,0	Y	71	42,29	Y	99	56,43	INTERGENIC
1	259438355	T	C,A	M	158	0,136,22	T	36	36,0,0	Y	62	23,33,6	Y	98	9,81,8	INTERGENIC
1	259438402	G	A	R	156	15141	G	33	33,0	R	57	32,25	R	101	37,64	INTERGENIC
1	259438519	G	A	R	78	19,59	G	27	27,0	R	51	43,8	R	85	49,36	INTERGENIC
1	259438550	T	C	Y	62	24,38	T	25	25,0	Y	48	41,7	Y	75	50,25	INTERGENIC
1	259438628	G	A	R	49	19,30	G	27	27,0	R	37	32,5	R	58	40,18	INTERGENIC
1	259438703	G	A	R	67	49,18	G	31	31,0	G	40	38,2	R	53	28,25	INTERGENIC
1	259438734	A	G	R	62	23,39	A	34	34,0	R	39	31,8	R	47	33,14	INTERGENIC
1	259438815	T	G	G	36	2,34	T	33	33,0	T	35	33,2	K	33	14,19	INTERGENIC
1	259438857	G	T	K	42	23,19	G	32	32,0	G	36	35,1	G	39	34,5	INTERGENIC
1	259438864	A	G	G	48	2,46	A	31	31,0	R	42	36,6	R	44	16,28	INTERGENIC
1	259439035	A	G	R	137	30107	A	21	21,0	R	60	31,29	R	75	29,46	INTERGENIC
1	259439123	G	A	R	163	131,32	G	28	28,0	G	69	65,4	R	89	69,20	INTERGENIC
1	259439136	C	G	S	158	26132	C	26	26,0	S	72	47,25	S	94	34,60	INTERGENIC
1	259439181	C	T	Y	164	26138	C	24	24,0	Y	70	46,24	Y	99	35,64	INTERGENIC
1	259439241	T	C	Y	179	52127	T	26	26,0	Y	64	41,23	Y	92	55,37	INTERGENIC
1	259439261	A	G	R	185	29156	A	23	23,0	R	61	35,26	R	94	39,55	INTERGENIC
1	259439274	C	T	Y	186	31155	C	25	25,0	Y	63	35,28	Y	94	40,54	INTERGENIC
1	259439288	G	C	C	195	0,195	G	27	27,0	S	64	29,35	S	91	15,76	INTERGENIC
1	259439359	G	A	R	196	159,37	G	28	28,0	G	58	56,2	R	90	78,12	INTERGENIC
1	259439366	G	C	S	187	166,21	G	29	29,0	S	58	49,9	S	89	73,16	INTERGENIC
1	259439374	C	A	M	188	165,23	C	31	31,0	M	60	51,9	M	83	69,14	INTERGENIC
1	259439410	G	A	R	167	139,28	G	27	27,0	R	54	50,4	R	85	71,14	INTERGENIC
1	259439424	A	G	R	170	29141	A	25	25,0	R	52	28,24	R	79	26,53	INTERGENIC
1	259439431	C	T	Y	166	147,19	C	24	24,0	Y	50	40,10	Y	80	68,12	INTERGENIC
1	259439494	T	C	Y	108	24,84	T	25	25,0	Y	40	26,14	Y	65	34,31	INTERGENIC
1	259439515	G	A	R	121	102,19	G	22	22,0	G	55	52,3	R	74	67,7	INTERGENIC
1	259439620	A	G	G	115	0,115	A	24	24,0	R	63	34,29	R	71	13,58	INTERGENIC
1	259439667	A	G	R	90	17,73	A	22	22,0	R	56	27,29	R	59	21,38	INTERGENIC
1	259439699	A	G	G	64	0,64	A	19	19,0	R	48	22,26	R	46	10,36	INTERGENIC
1	259440166	G	A	A	35	0,35	G	22	22,0	G	31	29,2	R	36	9,27	INTERGENIC
1	259440290	C	T	T	35	0,35	C	34	34,0	Y	39	31,8	Y	27	8,19	INTERGENIC
1	259440316	T	G	G	33	0,33	T	33	33,0	K	38	30,8	K	28	11,17	INTERGENIC
1	259440687	T	C	C	27	0,27	T	36	35,1	Y	43	39,4	Y	35	13,22	INTERGENIC
1	259441162	T	C	C	30	0,30	T	20	20,0	Y	57	49,8	Y	45	18,27	INTERGENIC
1	259441390	A	G	G	23	0,23	A	22	22,0	R	38	34,4	R	46	19,27	INTERGENIC
1	259441721	A	G	R	44	36,8	A	23	23,0	R	47	41,6	A	39	38,1	INTERGENIC
1	259441739	C	T	Y	46	37,9	C	23	23,0	Y	50	43,7	C	38	37,1	INTERGENIC
1	259441793	A	G	R	41	35,6	A	24	24,0	R	41	36,5	A	34	33,1	INTERGENIC
1	259441918	A	T	T	32	0,32	A	29	29,0	W	28	21,7	W	41	15,26	INTERGENIC
1	259441963	G	A	A	30	0,30	G	33	33,0	R	28	20,8	R	39	14,25	INTERGENIC
1	259442179	G	A	R	28	24,4	G	22	22,0	R	32	28,4	G	36	35,1	INTERGENIC
1	259442188	G	A	R	29	25,4	G	25	25,0	R	31	27,4	G	33	33,0	INTERGENIC
1	259442226	C	T	Y	31	27,4	C	25	25,0	Y	27	24,3	C	32	32,0	INTERGENIC
1	259442756	C	T	T	5	0,5	C	5	5,0	C	8	8,0	Y	8	2,6	INTERGENIC
1	259442768	T	C	C	6	0,6	T	5	5,0	T	9	9,0	Y	9	2,7	INTERGENIC
1	259443147	T	C	C	23	0,23	T	24	24,0	T	44	41,3	Y	34	12,22	INTERGENIC
1	259443677	G	A	A	22	1,21	G	22	22,0	R	33	25,8	R	34	13,21	INTERGENIC
1	259443993	C	T	T	33	0,33	C	27	27,0	Y	46	39,7	Y	44	15,29	INTERGENIC
1	259444100	G	C	C	37	0,37	G	31	31,0	S	41	36,5	S	33	16,17	INTERGENIC
1	259444816	A	G	R	16	2,14	A	32	32,0	A	31	31,0	R	27	14,13	INTERGENIC
1	259445031	A	G	R	22	17,5	A	20	20,0	A	34	32,2	R	35	29,6	INTERGENIC
1	259445264	G	A	R	19	15,4	G	13	13,0	G	23	23,0	G	20	20,0	INTERGENIC
1	259445322	T	G	K	25	21,4	T	16	16,0	T	29	29,0	T	26	26,0	INTERGENIC
1	259445473	C	T	Y	30	26,4	C	19	19,0	C	38	38,0	C	30	30,0	INTERGENIC
1	259445497	G	A	R	25	20,5	G	17	17,0	G	43	43,0	G	32	32,0	INTERGENIC
1	259445512	T	C	Y	26	20,6	T	19	19,0	T	42	42,0	T	30	30,0	INTERGENIC
1	259445541	C	T	Y	24	6,18	C	19	19,0	Y	36	31,5	Y	29	14,15	INTERGENIC
1	259445864	G	A	R	45	6,39	G	29	29,0	R	32	27,5	R	47	16,31	INTERGENIC
1	259447021	A	G	G	29	0,29	A	32	32,0	A	30	28,2	R	38	15,23	INTERGENIC
1	259447279	C	T	Y	42	15,27	C	30	30,0	C	53	51,2	Y	37	17,20	INTERGENIC
1	259447459	T	C	C	28	0,28	T	37	37,0	Y	45	38,7	Y	41	20,21	INTERGENIC
1	259447802	A	G	G	34	0,34	A	25	25,0	R	34	27,7	R	40	16,24	INTERGENIC
1	259448087	G	A	A	34	1,33	G	29	29,0	R	43	38,5	R	46	14,32	INTERGENIC
1	259448273	C	T	T	35	0,35	C	29	29,0	C	32	30,2	Y	38	11,27	INTERGENIC
1	259449456	C	T	Y	23	5,18	C	26	26,0	Y	34	29,5	Y	30	15,15	INTERGENIC
1	259449632	A	G	R	7	1,6	A	28	28,0	R	36	32,4	R	21	12,9	INTERGENIC
1	259449638	A	G	R	6	0,6	A	27	27,0	R	36	32,4	R	20	12,8	INTERGENIC
1	259450189	C	T	Y	26	20,6	C	26	26,0	C	24	24,0	C	42	41,1	INTERGENIC
1	259450262	G	A	R	23	17,6	G	24	24,0	G	30	30,0	G	47	47,0	INTERGENIC
1	259450715	G	A	R	35	24,11	G	29	29,0	R	42	37,5	R	48	42,6	INTERGENIC
1	259450885	C	T	Y	27	5,22	C	26	26,0	Y	47	42,5	Y	43	25,18	INTERGENIC
1	259450999	G	A	R	28	8,20	G	26	26,0	G	47	43,4	R	43	21,22	INTERGENIC
1	259451164	C	T	Y	60	48,12	C	28	28,0	Y	63	45,18	Y	60	49,11	INTERGENIC
1	259451694	G	T	T	32	0,32	G	21	21,0	K	31	27,4	K	40	15,25	INTERGENIC
1	259452092	T	C	C	36	0,36	T	24	24,0	Y	53	46,7	Y	32	10,22	INTERGENIC
1	259452458	C	T	T	33	0,33	C	26	26,0	Y	39	33,6	Y	36	12,24	INTERGENIC
1	259452861	C	T	T	27	0,27	C	33	33,0	Y	23	17,6	Y	28	11,17	INTERGENIC
1	259452938	A	G	G	24	0,24	A	39	39,0	R	16	13,3	R	28	11,17	INTERGENIC
1	259453121	T	C	C	16	0,16	T	29	29,0	Y	21	17,4	Y	30	10,20	INTERGENIC
1	259453176	C	A	A	17	1,16	C	18	18,0	M	30	25,5	M	29	9,20	INTERGENIC
1	259453504	C	A	A	27	0,27	C	33	33,0	M	47	40,7	M	35	6,29	INTERGENIC
1	259454370	C	T	T	28	0,28	C	32	32,0	Y	34	30,4	Y	38	17,21	INTERGENIC
1	259454386	C	T	T	30	0,30	C	32	32,0	Y	35	31,4	Y	39	18,21	INTERGENIC
1	259454419	C	A	A	33	1,32	C	31	31,0	M	35	30,5	M	36	16,20	INTERGENIC
1	259454561	T	C	Y	49	39,10	T	23	23,0	Y	45	40,5	T	53	52,1	INTERGENIC
1	259454595	T	G	K	54	42,12	T	16	16,0	K	57	47,10	T	60	57,3	INTERGENIC
1	259454611	G	T	K	55	48,7	G	16	16,0	G	57	55,2	K	61	52,9	INTERGENIC
1	259454637	C	T	Y	51	41,10	C	13	13,0	C	55	52,3	Y	55	45,10	INTERGENIC
1	259454656	G	T	K	57	46,11	G	15	15,0	K	54	49,5	K	53	43,10	INTERGENIC
1	259454707	G	A	R	55	46,9	G	15	15,0	R	55	48,7	R	53	41,12	INTERGENIC
1	259454717	T	G	K	52	43,9	T	16	16,0	K	56	48,8	K	49	36,13	INTERGENIC
1	259454746	G	A	R	49	38,11	G	15	15,0	G	47	44,3	R	41	37,4	INTERGENIC
1	259454824	T	C	Y	24	21,3	T	12	12,0	Y	35	29,6	Y	35	27,8	INTERGENIC
1	259454837	A	G	R	19	16,3	A	13	13,0	A	30	29,1	R	33	28,5	INTERGENIC
1	259454891	A	G	R	17	15,2	A	15	15,0	A	22	21,1	R	34	28,6	INTERGENIC
1	259454990	T	A	A	19	0,19	T	17	17,0	W	27	19,8	W	27	8,19	INTERGENIC
1	259455381	G	T	T	25	0,25	G	29	29,0	K	36	28,8	K	35	12,23	INTERGENIC
1	259455433	G	T	T	28	0,28	G	29	29,0	K	34	29,5	K	32	11,21	INTERGENIC
1	259455797	G	A	R	34	28,6	G	33	33,0	R	55	50,5	G	52	51,1	INTERGENIC
1	259455815	G	A	R	34	28,6	G	31	31,0	R	53	47,6	G	51	50,1	INTERGENIC
1	259455857	G	A	R	31	25,6	G	31	31,0	R	46	40,6	G	48	47,1	INTERGENIC
1	259455872	G	A	R	30	24,6	G	28	28,0	R	43	37,6	G	47	46,1	INTERGENIC
1	259456094	C	A,G	R	34	0,5,29	C	26	26,0,0	S	46	40,2,4	S	34	14,2,18	INTERGENIC
1	259456124	C	T	Y	34	29,5	C	26	26,0	C	47	45,2	C	35	34,1	INTERGENIC
1	259456167	A	G	G	32	2,30	A	20	20,0	R	54	47,7	R	32	13,19	INTERGENIC
1	259456729	G	C	C	24	0,24	G	27	27,0	S	35	29,6	S	33	10,23	INTERGENIC
1	259456810	T	A	A	33	0,33	T	27	27,0	W	36	33,3	W	46	15,31	INTERGENIC
1	259457078	G	A	R	29	4,25	G	25	25,0	R	39	35,4	R	36	12,24	INTERGENIC
1	259457259	G	A	A	33	0,33	G	34	34,0	R	31	23,8	R	30	9,21	INTERGENIC
1	259457443	G	A	A	23	0,23	G	27	27,0	R	32	29,3	R	20	7,13	INTERGENIC
1	259457784	G	A	A	21	0,21	G	12	12,0	R	36	29,7	R	39	17,22	INTERGENIC
1	259457891	G	A	A	29	0,29	G	18	18,0	R	36	32,4	R	54	20,34	INTERGENIC
1	259457910	C	T	T	27	0,27	C	20	20,0	Y	35	30,5	Y	49	18,31	INTERGENIC
1	259457998	C	T	T	35	0,35	C	20	20,0	C	38	35,3	Y	42	14,28	INTERGENIC
1	259458061	G	A	A	29	0,29	G	16	16,0	G	42	39,3	R	45	15,30	INTERGENIC
1	259458099	G	A	A	24	0,24	G	20	20,0	G	43	40,3	R	49	19,30	INTERGENIC
1	259458426	C	T	Y	34	5,29	C	25	25,0	Y	42	33,9	Y	39	11,28	INTERGENIC
1	259458552	G	A	R	68	57,11	G	23	23,0	G	73	68,5	G	59	56,3	INTERGENIC
1	259458575	G	A	R	64	55,9	G	24	24,0	G	74	68,6	G	53	50,3	INTERGENIC
1	259458825	C	T	Y	45	6,39	C	21	21,0	Y	32	27,5	Y	29	11,18	INTERGENIC
1	259459222	T	C	Y	27	2,25	T	25	25,0	T	20	18,2	Y	39	10,29	INTERGENIC
1	259459350	A	G	G	17	0,17	A	31	31,0	A	27	25,2	R	29	10,19	INTERGENIC
1	259459433	A	G	G	19	0,19	A	28	28,0	A	30	30,0	R	36	19,17	INTERGENIC
1	259459701	C	T	T	29	0,29	C	17	17,0	Y	21	18,3	Y	37	12,25	INTERGENIC
1	259460007	A	G	G	32	0,32	A	33	33,0	R	27	22,5	R	40	17,23	INTERGENIC
1	259460496	T	C	C	22	0,22	T	36	36,0	Y	36	32,4	Y	42	14,28	INTERGENIC
1	259460673	G	A	A	39	2,37	G	34	34,0	R	33	29,4	R	31	11,20	INTERGENIC
1	259460838	C	T	T	29	0,29	C	32	32,0	Y	48	41,7	Y	45	16,29	INTERGENIC
1	259461064	T	C	C	22	0,22	T	30	30,0	Y	35	26,9	Y	48	16,32	INTERGENIC
1	259461183	T	G	G	10	0,10	T	20	20,0	K	22	19,3	K	30	8,22	INTERGENIC
1	259461573	G	A	R	30	16,14	G	12	12,0	R	11	9,2	R	27	17,10	INTERGENIC
1	259461749	A	G	R	16	10,6	A	22	22,0	A	14	14,0	R	30	24,6	INTERGENIC
1	259461775	G	C	S	21	12,9	G	22	22,0	G	15	14,1	S	27	21,6	INTERGENIC
1	259462602	A	G	R	19	8,11	A	14	14,0	A	48	47,1	R	29	18,11	INTERGENIC
1	259462852	A	G	G	14	0,14	A	32	32,0	A	44	42,2	R	28	17,11	INTERGENIC
1	259463146	A	G	G	8	0,8	A	25	25,0	R	33	30,3	R	20	11,9	INTERGENIC
1	259463360	T	C	C	24	1,23	T	30	30,0	T	28	28,0	Y	31	21,10	INTERGENIC
1	259463493	T	C	C	29	0,29	T	27	27,0	Y	32	28,4	Y	39	18,21	INTERGENIC
1	259463897	A	G	G	25	0,25	A	33	33,0	A	26	25,1	R	29	11,18	INTERGENIC
1	259465468	G	A	A	33	0,33	G	32	32,0	R	39	33,6	R	43	16,27	INTERGENIC
1	259466390	T	G	G	6	0,6	T	31	31,0	T	20	20,0	K	20	12,8	INTERGENIC
