# Supplementary material for: A SLAF-based high-density genetic map construction and genetic architecture of thermotolerant traits in maize (Zea mays L.)
Source: Front Plant Sci. 2024 Feb 7;15:1338086. doi: 10.3389/fpls.2024.1338086 (PMC10880447; doi:10.3389/fpls.2024.1338086)
Supplement: Supplementary Table 8 — The thermosensitive phenotypes from RIL-F2:8 population under high temperature stress at flowering in maize. [file DataSheet_1.zip › Data Sheet 1 (20)/Supplementary Table 14 The cis-regulatory elements.xlsx]

## Sheet: Sheet1
Supplementary Table S14. The cis-regulatory elements of the promoter region (2kb) of Zm00001d033328.
Site Name	sequence	Position	Matrix score	Strand	Organism	function
G-box	CACGTC	3	6	-	Zea mays	cis-acting regulatory element involved in light responsiveness
G-box	CACGTC	712	6	-	Zea mays	cis-acting regulatory element involved in light responsiveness
G-box	CACGAC	770	6	-	Zea mays	cis-acting regulatory element involved in light responsiveness
G-box	CACGTG	1026	6	-	Arabidopsis thaliana	cis-acting regulatory element involved in light responsiveness
Myb	CAACTG	1080	6	+	Arabidopsis thaliana
DRE core	GCCGAC	729	6	-	Arabidopsis thaliana
CCGTCC-box	CCGTCC	1730	6	+	Petroselinum hortense
AAGAA-motif	GAAAGAA	1523	7	-	Avena sativa
G-Box	CACGTT	1009	6	-	Pisum sativum	cis-acting regulatory element involved in light responsiveness
G-Box	CACGTG	1026	6	-	Pisum sativum	cis-acting regulatory element involved in light responsiveness
G-Box	CACGTT	1643	6	-	Pisum sativum	cis-acting regulatory element involved in light responsiveness
CCGTCC motif	CCGTCC	1730	6	+	Nicotiana tabacum
GATA-motif	AAGGATAAGG	564	9	+	Solanum tuberosum	part of a light responsive element
GATA-motif	GATAGGG	837	7	+	Pisum sativum	part of a light responsive element
CGTCA-motif	CGTCA	2	5	-	Hordeum vulgare	cis-acting regulatory element involved in the MeJA-responsiveness
CGTCA-motif	CGTCA	561	5	+	Hordeum vulgare	cis-acting regulatory element involved in the MeJA-responsiveness
as-1	TGACG	2	5	+	Arabidopsis thaliana
as-1	TGACG	561	5	-	Arabidopsis thaliana
MBSI	aaaAaaC(G/C)GTTA	1906	10.5	+	Petunia hybrida	MYB binding site involved in flavonoid biosynthetic genes regulation
Unnamed__1	CGTGG	5	5	+	Zea mays
Unnamed__1	CGTGG	1028	5	+	Zea mays
Unnamed__1	CGTGG	1645	5	+	Zea mays
F-box	CTATTCTCATT	924	10	+	Lycopersicon esculentum
Unnamed__2	CCCCGG	240	6	-	Zea mays
Unnamed__2	CCCCGG	724	6	-	Zea mays
GT1-motif	GGTTAAT	1913	7	+	Avena sativa	light responsive element
I-box	ccttatcct	565	9	-	Arabidopsis thaliana	part of a light responsive element
I-box	gGATAAGGTG	566	10	+	Zea mays	part of a light responsive element
TGA-element	AACGAC	1288	6	+	Brassica oleracea	auxin-responsive element
Myb-binding site	CAACAG	976	6	+	Nicotiana tabacum
TCT-motif	TCTTAC	1041	6	+	Arabidopsis thaliana	part of a light responsive element
3-AF1 binding site	TAAGAGAGGAA	1680	11	+	Solanum tuberosum	light responsive element
GARE-motif	TCTGTTG	976	7	-	Brassica oleracea	gibberellin-responsive element
MBS	CAACTG	1080	6	+	Arabidopsis thaliana	MYB binding site involved in drought-inducibility
CAAT-box	CAAT	952	4	+	Nicotiana glutinosa
CAAT-box	CCAAT	997	5	+	Arabidopsis thaliana	common cis-acting element in promoter and enhancer regions
CAAT-box	CAAT	998	4	+	Nicotiana glutinosa
CAAT-box	CAAT	1154	4	-	Nicotiana glutinosa
CAAT-box	CAAAT	1162	5	-	Pisum sativum	common cis-acting element in promoter and enhancer regions
CAAT-box	CAAT	1307	4	-	Nicotiana glutinosa
CAAT-box	CAAT	1411	4	-	Nicotiana glutinosa
CAAT-box	CAAT	1456	4	+	Nicotiana glutinosa
CAAT-box	CAAAT	1770	5	-	Pisum sativum	common cis-acting element in promoter and enhancer regions
CAAT-box	CAAAT	1818	5	-	Pisum sativum	common cis-acting element in promoter and enhancer regions
Unnamed__6	taTAAATATct	1739	10	+	Zea mays
CAT-box	GCCACT	452	6	-	Arabidopsis thaliana	cis-acting regulatory element related to meristem expression
MYB recognition site	CCGTTG	685	6	+	Arabidopsis thaliana
A-box	CCGTCC	1730	6	+	Petroselinum crispum	cis-acting regulatory element
CCAAT-box	CAACGG	685	6	-	Hordeum vulgare	MYBHv1 binding site
Myc	TCTCTTA	1680	7	-	Arabidopsis thaliana
MYB-like sequence	TAACCA	1231	6	-	Arabidopsis thaliana
STRE	AGGGG	695	5	+	Arabidopsis thaliana
STRE	AGGGG	840	5	+	Arabidopsis thaliana
Unnamed__4	CTCC	38	4	-	Petroselinum hortense
Unnamed__4	CTCC	43	4	+	Petroselinum hortense
Unnamed__4	CTCC	96	4	+	Petroselinum hortense
Unnamed__4	CTCC	114	4	-	Petroselinum hortense
Unnamed__4	CTCC	168	4	-	Petroselinum hortense
Unnamed__4	CTCC	222	4	-	Petroselinum hortense
Unnamed__4	CTCC	225	4	-	Petroselinum hortense
Unnamed__4	CTCC	282	4	-	Petroselinum hortense
Unnamed__4	CTCC	299	4	-	Petroselinum hortense
Unnamed__4	CTCC	339	4	-	Petroselinum hortense
Unnamed__4	CTCC	356	4	-	Petroselinum hortense
Unnamed__4	CTCC	396	4	-	Petroselinum hortense
Unnamed__4	CTCC	510	4	-	Petroselinum hortense
Unnamed__4	CTCC	599	4	+	Petroselinum hortense
Unnamed__4	CTCC	722	4	+	Petroselinum hortense
Unnamed__4	CTCC	862	4	-	Petroselinum hortense
Unnamed__4	CTCC	870	4	-	Petroselinum hortense
Unnamed__4	CTCC	1396	4	-	Petroselinum hortense
Unnamed__4	CTCC	1501	4	-	Petroselinum hortense
Unnamed__4	CTCC	1512	4	-	Petroselinum hortense
Unnamed__4	CTCC	1920	4	-	Petroselinum hortense
TATA	TATAAAAT	1586	8	-	Arabidopsis thaliana
TATA-box	ATTATA	970	6	+	Brassica napus	core promoter element around -30 of transcription start
TATA-box	TATAA	971	5	-	Arabidopsis thaliana	core promoter element around -30 of transcription start
TATA-box	TATA	972	4	+	Arabidopsis thaliana	core promoter element around -30 of transcription start
TATA-box	ccTATAAAaa	1091	9	+	Arabidopsis thaliana	core promoter element around -30 of transcription start
TATA-box	TATA	1093	4	-	Arabidopsis thaliana	core promoter element around -30 of transcription start
TATA-box	TACAAAA	1113	7	-	Oryza sativa	core promoter element around -30 of transcription start
TATA-box	ATATAT	1125	6	-	Brassica napus	core promoter element around -30 of transcription start
TATA-box	TATA	1126	4	-	Arabidopsis thaliana	core promoter element around -30 of transcription start
TATA-box	ccTATAAAaa	1212	9	-	Arabidopsis thaliana	core promoter element around -30 of transcription start
TATA-box	TATAAAA	1213	7	-	Pisum sativum	core promoter element around -30 of transcription start
TATA-box	TATAAA	1214	6	-	Helianthus annuus	core promoter element around -30 of transcription start
TATA-box	TATAA	1215	5	-	Arabidopsis thaliana	core promoter element around -30 of transcription start
TATA-box	TATA	1216	4	-	Arabidopsis thaliana	core promoter element around -30 of transcription start
TATA-box	TATA	1338	4	-	Arabidopsis thaliana	core promoter element around -30 of transcription start
TATA-box	TATACA	1376	6	-	Helianthus annuus	core promoter element around -30 of transcription start
TATA-box	TATA	1378	4	-	Arabidopsis thaliana	core promoter element around -30 of transcription start
TATA-box	ATTATA	1553	6	+	Brassica napus	core promoter element around -30 of transcription start
TATA-box	TATAA	1554	5	-	Arabidopsis thaliana	core promoter element around -30 of transcription start
TATA-box	TATA	1555	4	-	Arabidopsis thaliana	core promoter element around -30 of transcription start
TATA-box	TATAAAA	1587	7	-	Pisum sativum	core promoter element around -30 of transcription start
TATA-box	TATAAA	1588	6	-	Helianthus annuus	core promoter element around -30 of transcription start
TATA-box	TATAA	1589	5	-	Arabidopsis thaliana	core promoter element around -30 of transcription start
TATA-box	TATA	1590	4	-	Arabidopsis thaliana	core promoter element around -30 of transcription start
TATA-box	TATA	1601	4	-	Arabidopsis thaliana	core promoter element around -30 of transcription start
TATA-box	ATATAT	1609	6	-	Brassica napus	core promoter element around -30 of transcription start
TATA-box	TATATTTATATTT	1610	12	+	Avena sativa	core promoter element around -30 of transcription start
TATA-box	ATATAT	1611	6	-	Brassica napus	core promoter element around -30 of transcription start
TATA-box	TATATA	1612	6	-	Arabidopsis thaliana	core promoter element around -30 of transcription start
TATA-box	ATATAT	1613	6	-	Brassica napus	core promoter element around -30 of transcription start
TATA-box	TATATA	1614	6	-	Arabidopsis thaliana	core promoter element around -30 of transcription start
TATA-box	ATATAT	1615	6	-	Brassica napus	core promoter element around -30 of transcription start
TATA-box	TATA	1616	4	-	Arabidopsis thaliana	core promoter element around -30 of transcription start
TATA-box	TATTTAAA	1625	8	+	Arabidopsis thaliana	core promoter element around -30 of transcription start
TATA-box	ATATAA	1639	6	+	Brassica oleracea	core promoter element around -30 of transcription start
TATA-box	TATA	1640	4	-	Arabidopsis thaliana	core promoter element around -30 of transcription start
TATA-box	TATA	1678	4	-	Arabidopsis thaliana	core promoter element around -30 of transcription start
TATA-box	TATAAA	1737	6	-	Helianthus annuus	core promoter element around -30 of transcription start
TATA-box	TATAA	1738	5	-	Arabidopsis thaliana	core promoter element around -30 of transcription start
TATA-box	TATA	1739	4	-	Arabidopsis thaliana	core promoter element around -30 of transcription start
TATA-box	ATATAT	1744	6	-	Brassica napus	core promoter element around -30 of transcription start
TATA-box	TATA	1745	4	-	Arabidopsis thaliana	core promoter element around -30 of transcription start
TATA-box	TATTTAAA	1758	8	+	Arabidopsis thaliana	core promoter element around -30 of transcription start
TATA-box	TATTTAAA	1786	8	+	Arabidopsis thaliana	core promoter element around -30 of transcription start
TATA-box	ATATAT	1926	6	-	Brassica napus	core promoter element around -30 of transcription start
TATA-box	TATA	1927	4	-	Arabidopsis thaliana	core promoter element around -30 of transcription start
ABRE	ACGTG	4	5	+	Arabidopsis thaliana	cis-acting element involved in the abscisic acid responsiveness
ABRE	ACGTG	713	5	+	Arabidopsis thaliana	cis-acting element involved in the abscisic acid responsiveness
ABRE	ACGTG	1010	5	+	Arabidopsis thaliana	cis-acting element involved in the abscisic acid responsiveness
ABRE	CACGTG	1026	6	-	Arabidopsis thaliana	cis-acting element involved in the abscisic acid responsiveness
ABRE	ACGTG	1027	5	+	Arabidopsis thaliana	cis-acting element involved in the abscisic acid responsiveness
ABRE	ACGTG	1644	5	+	Arabidopsis thaliana	cis-acting element involved in the abscisic acid responsiveness
MYB	CAACAG	976	6	+	Arabidopsis thaliana
MYB	TAACCA	1231	6	-	Arabidopsis thaliana
WRE3	CCACCT	34	6	-	Pisum sativum
TGACG-motif	TGACG	2	5	+	Hordeum vulgare	cis-acting regulatory element involved in the MeJA-responsiveness
TGACG-motif	TGACG	561	5	-	Hordeum vulgare	cis-acting regulatory element involved in the MeJA-responsiveness
ARE	AAACCA	994	6	+	Zea mays	cis-acting regulatory element essential for the anaerobic induction
AT~TATA-box	TATATA	1610	6	-	Arabidopsis thaliana
AT~TATA-box	TATATA	1612	6	-	Arabidopsis thaliana
AT~TATA-box	TATATA	1614	6	-	Arabidopsis thaliana
Box 4	ATTAAT	1172	6	-	Petroselinum crispum	part of a conserved DNA module involved in light responsiveness
Box 4	ATTAAT	1582	6	-	Petroselinum crispum	part of a conserved DNA module involved in light responsiveness
